# Supplementary material for: Synthesis and biological evaluation of the novel chrysin prodrug for non-alcoholic fatty liver disease treatment
Source: Front Pharmacol. 2024 Apr 19;15:1336232. doi: 10.3389/fphar.2024.1336232 (PMC11066169; doi:10.3389/fphar.2024.1336232)
Supplement: Supplementary file 1 [file DataSheet1.ZIP]

Archive with 6 entries (5 files):
- Raw data/GO-BP_down_m&H.csv
- Raw data/GO-BP_up_m&H.csv
- Raw data/KEGG_up_m&H.csv
- Raw data/heatmap_data.csv
- Raw data/volcanoplot_data.csv
- Raw data/
