# Supplementary material for: Synthesis and biological evaluation of the novel chrysin prodrug for non-alcoholic fatty liver disease treatment
Source: Front Pharmacol. 2024 Apr 19;15:1336232. doi: 10.3389/fphar.2024.1336232 (PMC11066169; doi:10.3389/fphar.2024.1336232)
Supplement: Supplementary file 1 [file DataSheet1.ZIP › Raw data/GO-BP_down_m&H.csv]

	ID	Description	GeneRatio	BgRatio	pvalue	p.adjust	qvalue	geneID	Count
GO:0006457	GO:0006457	protein folding	15/136	170/28564	4.12256135260782e-15	7.62261594097186e-12	6.80873553920176e-12	Prdx4/Hsp90aa1/Hsp90b1/Calr/Hspa5/Ppib/Pdia3/Fkbp4/Canx/Stip1/Cdc37/Hsph1/Dnajb11/Erp44/Sdf2l1	15
GO:0002181	GO:0002181	cytoplasmic translation	11/136	146/28564	1.19857057915784e-10	1.10807850043142e-07	9.89766967736131e-08	Rps16/Rpl9/Rps20/Rps7/Rps18/Rps29/Rps11/Rps15/Rps25/Rpl36a/Rps9	11
GO:0034976	GO:0034976	response to endoplasmic reticulum stress	11/136	260/28564	5.13878242971236e-08	3.02787031445586e-05	2.70457915993353e-05	Hsp90b1/Calr/Hspa5/Pdia3/Canx/Erp29/Pdia6/Manf/Erp44/Sdf2l1/Hyou1	11
GO:0042274	GO:0042274	ribosomal small subunit biogenesis	7/136	74/28564	6.55028732170008e-08	3.02787031445586e-05	2.70457915993353e-05	Rps16/Rps7/Rps15/Rps25/Rps9/Rps27/Rps27l	7
GO:0045047	GO:0045047	protein targeting to ER	6/136	46/28564	8.35093062664505e-08	3.08817414573334e-05	2.75844424278023e-05	Hspa5/Srp68/Tram1/Spcs2/Ssr3/Hyou1	6
GO:0072599	GO:0072599	establishment of protein localization to endoplasmic reticulum	6/136	50/28564	1.3947910292966e-07	4.29828102194904e-05	3.83934583327434e-05	Hspa5/Srp68/Tram1/Spcs2/Ssr3/Hyou1	6
GO:0035966	GO:0035966	response to topologically incorrect protein	8/136	142/28564	4.21367274005823e-07	0.000111301155662395	9.94173312654341e-05	Hsp90aa1/Hspa5/Hsph1/Tram1/Pdia6/Manf/Erp44/Sdf2l1	8
GO:0006066	GO:0006066	alcohol metabolic process	11/136	346/28564	8.89479594183417e-07	0.000205580971205642	0.000183630721483392	Impa1/Dhcr7/Cyp1a2/Fdx1/Tm7sf2/Hmgcs1/Myh9/Fdps/Cyp27a1/Nsdhl/Hao1	11
GO:0006694	GO:0006694	steroid biosynthetic process	8/136	169/28564	1.57370405681238e-06	0.000314867000671837	0.000281248085197752	Dhcr7/Fdx1/Hsd17b2/Tm7sf2/Hmgcs1/Fdps/Cyp27a1/Nsdhl	8
GO:0006986	GO:0006986	response to unfolded protein	7/136	119/28564	1.70706138195437e-06	0.000314867000671837	0.000281248085197752	Hsp90aa1/Hspa5/Hsph1/Tram1/Pdia6/Manf/Erp44	7
GO:0070972	GO:0070972	protein localization to endoplasmic reticulum	6/136	77/28564	1.87319470383461e-06	0.000314867000671837	0.000281248085197752	Hspa5/Srp68/Tram1/Spcs2/Ssr3/Hyou1	6
GO:0000028	GO:0000028	ribosomal small subunit assembly	4/136	21/28564	2.76303867222368e-06	0.000406900104987304	0.000363454649583035	Rps15/Rps25/Rps27/Rps27l	4
GO:0140236	GO:0140236	translation at presynapse	5/136	47/28564	2.96843073343584e-06	0.000406900104987304	0.000363454649583035	Rps16/Rpl9/Rps11/Rpl36a/Rps27	5
GO:0140241	GO:0140241	translation at synapse	5/136	48/28564	3.30097435089755e-06	0.000406900104987304	0.000363454649583035	Rps16/Rpl9/Rps11/Rpl36a/Rps27	5
GO:0140242	GO:0140242	translation at postsynapse	5/136	48/28564	3.30097435089755e-06	0.000406900104987304	0.000363454649583035	Rps16/Rpl9/Rps11/Rpl36a/Rps27	5
GO:0033559	GO:0033559	unsaturated fatty acid metabolic process	7/136	139/28564	4.80491471011056e-06	0.000542402551307981	0.000484489256213727	Cyp2d9/Cyp2d10/Cyp2f2/Cyp2c40/Fabp5/Ces2a/Cyp2c70	7
GO:0050766	GO:0050766	positive regulation of phagocytosis	6/136	91/28564	4.98693530137137e-06	0.000542402551307981	0.000484489256213727	C4b/Calr/Dnm2/Mbl2/Myh9/Lman2	6
GO:0046165	GO:0046165	alcohol biosynthetic process	7/136	142/28564	5.53216733777124e-06	0.000568276522641057	0.000507600617132344	Dhcr7/Tm7sf2/Hmgcs1/Myh9/Fdps/Cyp27a1/Nsdhl	7
GO:0006690	GO:0006690	icosanoid metabolic process	7/136	147/28564	6.946924069446e-06	0.000627007388619151	0.000560060683011271	Cyp2d9/Cyp2d10/Cyp2f2/Cyp2c40/Fabp5/Ces2a/Cyp2c70	7
GO:0008203	GO:0008203	cholesterol metabolic process	7/136	148/28564	7.26312874327739e-06	0.000627007388619151	0.000560060683011271	Dhcr7/Fdx1/Tm7sf2/Hmgcs1/Fdps/Cyp27a1/Nsdhl	7
GO:0008202	GO:0008202	steroid metabolic process	10/136	351/28564	7.46418969852953e-06	0.000627007388619151	0.000560060683011271	Dhcr7/Comt/Cyp1a2/Fdx1/Hsd17b2/Tm7sf2/Hmgcs1/Fdps/Cyp27a1/Nsdhl	10
GO:0006695	GO:0006695	cholesterol biosynthetic process	5/136	57/28564	7.7994429087293e-06	0.000627007388619151	0.000560060683011271	Dhcr7/Tm7sf2/Hmgcs1/Fdps/Nsdhl	5
GO:1902653	GO:1902653	secondary alcohol biosynthetic process	5/136	57/28564	7.7994429087293e-06	0.000627007388619151	0.000560060683011271	Dhcr7/Tm7sf2/Hmgcs1/Fdps/Nsdhl	5
GO:1902652	GO:1902652	secondary alcohol metabolic process	7/136	160/28564	1.20880492056492e-05	0.00089742232635674	0.000801602931914107	Dhcr7/Fdx1/Tm7sf2/Hmgcs1/Fdps/Cyp27a1/Nsdhl	7
GO:0016126	GO:0016126	sterol biosynthetic process	5/136	63/28564	1.27967289220813e-05	0.00089742232635674	0.000801602931914107	Dhcr7/Tm7sf2/Hmgcs1/Fdps/Nsdhl	5
GO:0006631	GO:0006631	fatty acid metabolic process	11/136	458/28564	1.28943456092253e-05	0.00089742232635674	0.000801602931914107	Cyp1a2/Cyp2d9/Cyp2d10/Cyp2f2/Cyp2c40/Fabp5/Ces2a/Cyp2c70/Nudt7/Aacs/Hao1	11
GO:0016125	GO:0016125	sterol metabolic process	7/136	162/28564	1.31045986001255e-05	0.00089742232635674	0.000801602931914107	Dhcr7/Fdx1/Tm7sf2/Hmgcs1/Fdps/Cyp27a1/Nsdhl	7
GO:0006612	GO:0006612	protein targeting to membrane	6/136	123/28564	2.80729056102889e-05	0.00185381437405086	0.0016558792820505	Hspa5/Srp68/Tram1/Ssr3/Pdzk1/Hyou1	6
GO:0050764	GO:0050764	regulation of phagocytosis	6/136	125/28564	3.07479707097343e-05	0.00196044820145858	0.00175112762408614	C4b/Calr/Dnm2/Mbl2/Myh9/Lman2	6
GO:0006805	GO:0006805	xenobiotic metabolic process	6/136	126/28564	3.21602260025163e-05	0.00198214192928842	0.00177050507361221	Cyp1a2/Cyp2d9/Cyp2d10/Cyp2f2/Cyp2c40/Cyp2c70	6
GO:0090150	GO:0090150	establishment of protein localization to membrane	8/136	260/28564	3.65084651877835e-05	0.00217755329458747	0.00194505201628633	Hsp90aa1/Hspa5/Sptbn1/Srp68/Tram1/Ssr3/Pdzk1/Hyou1	8
GO:0019369	GO:0019369	arachidonic acid metabolic process	5/136	79/28564	3.86058759369581e-05	0.00223069576898236	0.00199252037319366	Cyp2d9/Cyp2d10/Cyp2f2/Cyp2c40/Cyp2c70	5
GO:0006605	GO:0006605	protein targeting	8/136	290/28564	7.85303294460259e-05	0.00440007815593036	0.00393027390433221	Hsp90aa1/Hspa5/Srp68/Tram1/Spcs2/Ssr3/Pdzk1/Hyou1	8
GO:0006614	GO:0006614	SRP-dependent cotranslational protein targeting to membrane	3/136	19/28564	9.67423237848185e-05	0.00526107519641557	0.0046993407436031	Srp68/Tram1/Ssr3	3
GO:0006613	GO:0006613	cotranslational protein targeting to membrane	3/136	20/28564	0.000113418316852946	0.00599172765317423	0.00535198012457964	Srp68/Tram1/Ssr3	3
GO:1901617	GO:1901617	organic hydroxy compound biosynthetic process	7/136	236/28564	0.000142197040557006	0.00730339799971957	0.00652360107116792	Dhcr7/Tm7sf2/Hmgcs1/Myh9/Fdps/Cyp27a1/Nsdhl	7
GO:0035634	GO:0035634	response to stilbenoid	3/136	22/28564	0.00015214974884215	0.00760337528673341	0.00679154924419158	Mup3/Idi1/Slco1a1	3
GO:0120254	GO:0120254	olefinic compound metabolic process	6/136	169/28564	0.000163488156771572	0.00776175069026267	0.00693301462128725	Cyp1a2/Cyp2d9/Cyp2d10/Cyp2f2/Cyp2c40/Cyp2c70	6
GO:0036503	GO:0036503	ERAD pathway	5/136	107/28564	0.00016371459000554	0.00776175069026267	0.00693301462128725	Hsp90b1/Calr/Hspa5/Canx/Sdf2l1	5
GO:0022618	GO:0022618	ribonucleoprotein complex assembly	6/136	170/28564	0.00016881433024408	0.00780344241553262	0.00697025484613059	Hsp90aa1/Rps15/Rps25/Rps27/Rps27l/Sf3b1	6
GO:0022613	GO:0022613	ribonucleoprotein complex biogenesis	9/136	419/28564	0.000187472093788203	0.0084545341808387	0.00755182837365057	Hsp90aa1/Rps16/Rps7/Rps15/Rps25/Rps9/Rps27/Rps27l/Sf3b1	9
GO:1901616	GO:1901616	organic hydroxy compound catabolic process	4/136	60/28564	0.000194969156001994	0.00858328498684969	0.00766683222474007	Impa1/Comt/Cyp27a1/Hao1	4
GO:0009410	GO:0009410	response to xenobiotic stimulus	8/136	335/28564	0.000211108161758321	0.00907765095560781	0.00810841385064396	Cyp1a2/Cyp2d9/Cyp2d10/Cyp2f2/Cyp2c40/Srp68/Cyp2c70/Aacs	8
GO:0071826	GO:0071826	ribonucleoprotein complex subunit organization	6/136	178/28564	0.000216542247107036	0.0090996957932025	0.00812810492131435	Hsp90aa1/Rps15/Rps25/Rps27/Rps27l/Sf3b1	6
GO:0042255	GO:0042255	ribosome assembly	4/136	64/28564	0.000250331101806735	0.00988973390118581	0.00883378924081896	Rps15/Rps25/Rps27/Rps27l	4
GO:0061077	GO:0061077	chaperone-mediated protein folding	4/136	64/28564	0.000250331101806735	0.00988973390118581	0.00883378924081896	Hspa5/Fkbp4/Hsph1/Sdf2l1	4
GO:0071466	GO:0071466	cellular response to xenobiotic stimulus	6/136	183/28564	0.000251388584832738	0.00988973390118581	0.00883378924081896	Cyp1a2/Cyp2d9/Cyp2d10/Cyp2f2/Cyp2c40/Cyp2c70	6
GO:0001676	GO:0001676	long-chain fatty acid metabolic process	5/136	129/28564	0.00038992584426084	0.014835230055193	0.0132512458834635	Cyp2d9/Cyp2d10/Cyp2f2/Cyp2c40/Cyp2c70	5
GO:0048193	GO:0048193	Golgi vesicle transport	7/136	279/28564	0.000393145631532969	0.014835230055193	0.0132512458834635	Dnm2/Myo1b/Erp29/Sptbn1/Tmed9/Lman2/Hyou1	7
GO:0051085	GO:0051085	chaperone cofactor-dependent protein refolding	3/136	32/28564	0.000473273559738179	0.0175016562391179	0.0156329729521937	Hspa5/Hsph1/Sdf2l1	3
GO:1901798	GO:1901798	positive regulation of signal transduction by p53 class mediator	3/136	33/28564	0.000518793706276556	0.0188088149589285	0.0168005639865411	Rps20/Rps7/Rps15	3
GO:1905897	GO:1905897	regulation of response to endoplasmic reticulum stress	4/136	78/28564	0.00053383329870828	0.0189818801790694	0.0169551507221314	Erp29/Pdia6/Manf/Hyou1	4
GO:0030433	GO:0030433	ubiquitin-dependent ERAD pathway	4/136	81/28564	0.000615833535933419	0.0211618508643628	0.0189023620199739	Hsp90b1/Calr/Hspa5/Canx	4
GO:0008299	GO:0008299	isoprenoid biosynthetic process	3/136	35/28564	0.000618031339467599	0.0211618508643628	0.0189023620199739	Idi1/Hmgcs1/Fdps	3
GO:0042254	GO:0042254	ribosome biogenesis	7/136	305/28564	0.000666866859231035	0.0224188513221488	0.0200251502800669	Rps16/Rps7/Rps15/Rps25/Rps9/Rps27/Rps27l	7
GO:0008210	GO:0008210	estrogen metabolic process	3/136	37/28564	0.000728624329251477	0.0236355506102804	0.0211119403988101	Comt/Cyp1a2/Hsd17b2	3
GO:0051084	GO:0051084	'de novo' post-translational protein folding	3/136	37/28564	0.000728624329251477	0.0236355506102804	0.0211119403988101	Hspa5/Hsph1/Sdf2l1	3
GO:0016053	GO:0016053	organic acid biosynthetic process	7/136	313/28564	0.000776128091396642	0.0247056057714426	0.0220677438475384	Gamt/Gulo/Fabp5/Sephs1/Csad/Cyp27a1/Hao1	7
GO:0006458	GO:0006458	'de novo' protein folding	3/136	38/28564	0.000788334635216396	0.0247056057714426	0.0220677438475384	Hspa5/Hsph1/Sdf2l1	3
GO:0046164	GO:0046164	alcohol catabolic process	3/136	39/28564	0.000851068319940614	0.0262270887261699	0.0234267753331022	Impa1/Cyp27a1/Hao1	3
GO:0018208	GO:0018208	peptidyl-proline modification	3/136	41/28564	0.00098584207009173	0.0289860425300375	0.0258911506815228	Prdx4/Ppib/Fkbp4	3
GO:0031204	GO:0031204	post-translational protein targeting to membrane, translocation	2/136	10/28564	0.000987626111082945	0.0289860425300375	0.0258911506815228	Hspa5/Hyou1	2
GO:0033572	GO:0033572	transferrin transport	2/136	10/28564	0.000987626111082945	0.0289860425300375	0.0258911506815228	Dnm2/Myo1b	2
GO:0006909	GO:0006909	phagocytosis	6/136	240/28564	0.00104689134709546	0.0302453453246797	0.0270159954538285	C4b/Calr/Dnm2/Mbl2/Myh9/Lman2	6
GO:0006720	GO:0006720	isoprenoid metabolic process	4/136	95/28564	0.00111947381015421	0.0318447242303867	0.0284446057997079	Cyp1a2/Idi1/Hmgcs1/Fdps	4
GO:0042445	GO:0042445	hormone metabolic process	6/136	246/28564	0.00118815850625849	0.0332864405768476	0.0297323875011095	Dhcr7/Comt/Cyp1a2/Hsp90b1/Fdx1/Hsd17b2	6
GO:0019373	GO:0019373	epoxygenase P450 pathway	3/136	45/28564	0.00129421143437282	0.0357163722709753	0.0319028710216961	Cyp2f2/Cyp2c40/Cyp2c70	3
GO:1903028	GO:1903028	positive regulation of opsonization	2/136	12/28564	0.00143949959173354	0.0391416874281664	0.0349624591243023	C4b/Mbl2	2
GO:0007015	GO:0007015	actin filament organization	8/136	454/28564	0.00153479393024715	0.0411280286525648	0.0367367151267395	Hsp90b1/Ctnna1/Myo1b/Sorbs2/Sptbn1/Actn1/Myh9/Arpc1b	8
GO:0007565	GO:0007565	female pregnancy	5/136	176/28564	0.00157617176544134	0.0416334513471577	0.0371881729319919	Comt/Calr/Mug1/Fkbp4/Cr1l	5
GO:1903027	GO:1903027	regulation of opsonization	2/136	14/28564	0.00197241625383417	0.0513661641315405	0.0458817064828141	C4b/Mbl2	2
GO:0006520	GO:0006520	amino acid metabolic process	6/136	273/28564	0.00201260166473171	0.0516847288623464	0.0461662574848546	Gamt/Comt/Sephs1/Yars/Csad/Hao1	6
GO:0051604	GO:0051604	protein maturation	7/136	371/28564	0.00205578600175186	0.0519262839234478	0.0463820212780106	Prdx4/Hsp90b1/Mbl2/Myh9/Dnajb11/Spcs2/Ctsz	7
GO:1902930	GO:1902930	regulation of alcohol biosynthetic process	3/136	53/28564	0.00207817469461067	0.0519262839234478	0.0463820212780106	Dhcr7/Myh9/Fdps	3
GO:0036498	GO:0036498	IRE1-mediated unfolded protein response	2/136	15/28564	0.0022687780863555	0.0559329424222842	0.0499608816490073	Hspa5/Pdia6	2
GO:1901361	GO:1901361	organic cyclic compound catabolic process	8/136	486/28564	0.00234276142102276	0.0569969193088301	0.0509112558114226	Comt/Cyp1a2/Apex1/Cyp2f2/Fus/Snd1/Nudt7/Cyp27a1	8
GO:0044703	GO:0044703	multi-organism reproductive process	5/136	194/28564	0.00240944137926795	0.0578578845489148	0.051680294245679	Comt/Calr/Mug1/Fkbp4/Cr1l	5
GO:0050821	GO:0050821	protein stabilization	5/136	196/28564	0.00251854700802327	0.0597024797158337	0.0533279386719098	Hsp90aa1/Calr/Ppib/Rps7/Cdc37	5
GO:0002396	GO:0002396	MHC protein complex assembly	2/136	16/28564	0.00258481823303665	0.0597416114110596	0.0533628922057171	Calr/Pdia3	2
GO:0002501	GO:0002501	peptide antigen assembly with MHC protein complex	2/136	16/28564	0.00258481823303665	0.0597416114110596	0.0533628922057171	Calr/Pdia3	2
GO:0006413	GO:0006413	translational initiation	4/136	120/28564	0.00263645667489605	0.060182819652874	0.053756991850707	Eif3l/Eif3c/Bzw1/Eif3f	4
GO:0065002	GO:0065002	intracellular protein transmembrane transport	3/136	58/28564	0.00269035688099168	0.0606642667433368	0.0541870339701662	Hspa5/Tram1/Hyou1	3
GO:0006486	GO:0006486	protein glycosylation	5/136	202/28564	0.00286740310743204	0.0608753580980794	0.0543755867216342	Stt3a/Krtcap2/Mogs/Gmppb/Ces2a	5
GO:0043413	GO:0043413	macromolecule glycosylation	5/136	202/28564	0.00286740310743204	0.0608753580980794	0.0543755867216342	Stt3a/Krtcap2/Mogs/Gmppb/Ces2a	5
GO:0006888	GO:0006888	endoplasmic reticulum to Golgi vesicle-mediated transport	4/136	123/28564	0.00288207743445269	0.0608753580980794	0.0543755867216342	Erp29/Tmed9/Lman2/Hyou1	4
GO:0043523	GO:0043523	regulation of neuron apoptotic process	6/136	294/28564	0.00290768000048005	0.0608753580980794	0.0543755867216342	Ptprz1/Lancl1/Hsph1/Set/Hyou1/Ctsz	6
GO:0098760	GO:0098760	response to interleukin-7	2/136	17/28564	0.00292034538180311	0.0608753580980794	0.0543755867216342	Pdia3/Stip1	2
GO:0098761	GO:0098761	cellular response to interleukin-7	2/136	17/28564	0.00292034538180311	0.0608753580980794	0.0543755867216342	Pdia3/Stip1	2
GO:0002474	GO:0002474	antigen processing and presentation of peptide antigen via MHC class I	3/136	60/28564	0.00296310558616936	0.0608753580980794	0.0543755867216342	H2-K1/Calr/Pdia3	3
GO:0006956	GO:0006956	complement activation	3/136	60/28564	0.00296310558616936	0.0608753580980794	0.0543755867216342	C4b/Mbl2/Cr1l	3
GO:2000177	GO:2000177	regulation of neural precursor cell proliferation	4/136	126/28564	0.00314291793780032	0.0638599479889317	0.0570415065865668	Ptprz1/Ctnna1/Mup20/Ctsz	4
GO:0008228	GO:0008228	opsonization	2/136	18/28564	0.00327516957288344	0.0651160058092632	0.0581634528563001	C4b/Mbl2	2
GO:0019081	GO:0019081	viral translation	2/136	18/28564	0.00327516957288344	0.0651160058092632	0.0581634528563001	Eif3l/Eif3f	2
GO:0044706	GO:0044706	multi-multicellular organism process	5/136	209/28564	0.00331712132635361	0.0652484822598705	0.0582817845582174	Comt/Calr/Mug1/Fkbp4/Cr1l	5
GO:0071806	GO:0071806	protein transmembrane transport	3/136	63/28564	0.00340310784576506	0.0662352253349432	0.0591631713019987	Hspa5/Tram1/Hyou1	3
GO:0006364	GO:0006364	rRNA processing	5/136	212/28564	0.00352460393444485	0.0674718995009481	0.0602678035450101	Rps16/Rps7/Rps15/Rps25/Rps27	5
GO:0006487	GO:0006487	protein N-linked glycosylation	3/136	64/28564	0.00355816243973023	0.0674718995009481	0.0602678035450101	Stt3a/Krtcap2/Mogs	3
GO:0016114	GO:0016114	terpenoid biosynthetic process	2/136	19/28564	0.00364910219042445	0.0674718995009481	0.0602678035450101	Hmgcs1/Fdps	2
GO:0042026	GO:0042026	protein refolding	2/136	19/28564	0.00364910219042445	0.0674718995009481	0.0602678035450101	Hsp90aa1/Hspa5	2
GO:1903729	GO:1903729	regulation of plasma membrane organization	2/136	19/28564	0.00364910219042445	0.0674718995009481	0.0602678035450101	Dnm2/Myh9	2
GO:0046394	GO:0046394	carboxylic acid biosynthetic process	6/136	310/28564	0.00376812912119637	0.0687100949338578	0.0613737946265253	Gamt/Gulo/Fabp5/Sephs1/Cyp27a1/Hao1	6
GO:0019882	GO:0019882	antigen processing and presentation	4/136	133/28564	0.00381324245500985	0.0687100949338578	0.0613737946265253	H2-K1/Calr/Pdia3/Psmb8	4
GO:0031647	GO:0031647	regulation of protein stability	6/136	311/28564	0.00382754990707807	0.0687100949338578	0.0613737946265253	Hsp90aa1/Calr/Ctsa/Ppib/Rps7/Cdc37	6
GO:0008654	GO:0008654	phospholipid biosynthetic process	5/136	220/28564	0.00412333000099047	0.0733080497291479	0.0654808175258507	Impa1/Idi1/Fabp5/Hmgcs1/Fdps	5
GO:0070085	GO:0070085	glycosylation	5/136	224/28564	0.00444846674606502	0.0762463383390329	0.0681053797807877	Stt3a/Krtcap2/Mogs/Gmppb/Ces2a	5
GO:0006620	GO:0006620	post-translational protein targeting to endoplasmic reticulum membrane	2/136	21/28564	0.00445354491109548	0.0762463383390329	0.0681053797807877	Hspa5/Hyou1	2
GO:0045540	GO:0045540	regulation of cholesterol biosynthetic process	2/136	21/28564	0.00445354491109548	0.0762463383390329	0.0681053797807877	Dhcr7/Fdps	2
GO:0106118	GO:0106118	regulation of sterol biosynthetic process	2/136	21/28564	0.00445354491109548	0.0762463383390329	0.0681053797807877	Dhcr7/Fdps	2
GO:2000146	GO:2000146	negative regulation of cell motility	6/136	325/28564	0.00473443978378948	0.0803117354149243	0.0717367071054147	Calr/Ctnna1/Apex1/Eppk1/Myh9/Arhgdia	6
GO:0006907	GO:0006907	pinocytosis	2/136	22/28564	0.00488368442732082	0.0806243973760375	0.0720159855870899	Dnm2/Snx5	2
GO:0009110	GO:0009110	vitamin biosynthetic process	2/136	22/28564	0.00488368442732082	0.0806243973760375	0.0720159855870899	Gulo/Cyp27a1	2
GO:0030220	GO:0030220	platelet formation	2/136	22/28564	0.00488368442732082	0.0806243973760375	0.0720159855870899	Actn1/Myh9	2
GO:0070613	GO:0070613	regulation of protein processing	3/136	72/28564	0.00495465936562578	0.0810722581154166	0.0724160274305249	Mbl2/Myh9/Ctsz	3
GO:0045428	GO:0045428	regulation of nitric oxide biosynthetic process	3/136	73/28564	0.00514922118094959	0.0831306564563048	0.0742546468816386	Hsp90aa1/Dnm2/Acp5	3
GO:0072594	GO:0072594	establishment of protein localization to organelle	7/136	439/28564	0.00517037614520014	0.0831306564563048	0.0742546468816386	Hsp90aa1/Hspa5/Srp68/Tram1/Spcs2/Ssr3/Hyou1	7
GO:0071276	GO:0071276	cellular response to cadmium ion	2/136	23/28564	0.00533219117976324	0.0845218954841655	0.0754973408184542	Cyp1a2/Egfr	2
GO:0006721	GO:0006721	terpenoid metabolic process	3/136	74/28564	0.0053483297845578	0.0845218954841655	0.0754973408184542	Cyp1a2/Hmgcs1/Fdps	3
GO:0051402	GO:0051402	neuron apoptotic process	6/136	337/28564	0.00563009789799146	0.0882207712998832	0.0788012810164907	Ptprz1/Lancl1/Hsph1/Set/Hyou1/Ctsz	6
GO:0007566	GO:0007566	embryo implantation	3/136	76/28564	0.00576030138390795	0.0893511245064821	0.0798109443799894	Calr/Mug1/Fkbp4	3
GO:0036344	GO:0036344	platelet morphogenesis	2/136	24/28564	0.00579888314806807	0.0893511245064821	0.0798109443799894	Actn1/Myh9	2
GO:0080164	GO:0080164	regulation of nitric oxide metabolic process	3/136	77/28564	0.00597321959717131	0.0905285494686046	0.0808626535630871	Hsp90aa1/Dnm2/Acp5	3
GO:1903317	GO:1903317	regulation of protein maturation	3/136	77/28564	0.00597321959717131	0.0905285494686046	0.0808626535630871	Mbl2/Myh9/Ctsz	3
GO:0016042	GO:0016042	lipid catabolic process	6/136	342/28564	0.00603768519081109	0.0907616253480464	0.0810708435120462	Cyp1a2/Plbd1/Nudt7/Cyp27a1/Naga/Hao1	6
GO:0000413	GO:0000413	protein peptidyl-prolyl isomerization	2/136	25/28564	0.00628357960649407	0.0929467095392603	0.0830226223375932	Ppib/Fkbp4	2
GO:0006706	GO:0006706	steroid catabolic process	2/136	25/28564	0.00628357960649407	0.0929467095392603	0.0830226223375932	Cyp1a2/Cyp27a1	2
GO:0030449	GO:0030449	regulation of complement activation	2/136	26/28564	0.00678610111586104	0.0987992201828903	0.088250249902909	Mbl2/Cr1l	2
GO:0035813	GO:0035813	regulation of renal sodium excretion	2/136	26/28564	0.00678610111586104	0.0987992201828903	0.088250249902909	Comt/Snx5	2
GO:2000242	GO:2000242	negative regulation of reproductive process	3/136	81/28564	0.00687171985965838	0.0989891569221046	0.0884199067551633	Prdx4/Calr/Myh9	3
GO:0016072	GO:0016072	rRNA metabolic process	5/136	249/28564	0.00690622025037939	0.0989891569221046	0.0884199067551633	Rps16/Rps7/Rps15/Rps25/Rps27	5
GO:0044282	GO:0044282	small molecule catabolic process	6/136	355/28564	0.0071978475492519	0.10237553937359	0.091444719067014	Impa1/Gale/Nudt7/Csad/Cyp27a1/Hao1	6
GO:0048002	GO:0048002	antigen processing and presentation of peptide antigen	3/136	84/28564	0.00759544924846772	0.106032940339895	0.094711612759839	H2-K1/Calr/Pdia3	3
GO:0072331	GO:0072331	signal transduction by p53 class mediator	4/136	162/28564	0.00761670770786495	0.106032940339895	0.094711612759839	Rps20/Rps7/Rps15/Rps27l	4
GO:0006644	GO:0006644	phospholipid metabolic process	6/136	360/28564	0.0076843775043515	0.106032940339895	0.094711612759839	Impa1/Idi1/Fabp5/Hmgcs1/Plbd1/Fdps	6
GO:0040013	GO:0040013	negative regulation of locomotion	6/136	360/28564	0.0076843775043515	0.106032940339895	0.094711612759839	Calr/Ctnna1/Apex1/Eppk1/Myh9/Arhgdia	6
GO:0032928	GO:0032928	regulation of superoxide anion generation	2/136	28/28564	0.00784390791551151	0.106425296073386	0.0950620759666067	Egfr/Acp5	2
GO:1901796	GO:1901796	regulation of signal transduction by p53 class mediator	3/136	85/28564	0.00784631090672521	0.106425296073386	0.0950620759666067	Rps20/Rps7/Rps15	3
GO:0009100	GO:0009100	glycoprotein metabolic process	6/136	362/28564	0.00788548705357161	0.106425296073386	0.0950620759666067	Stt3a/Krtcap2/Mogs/Gmppb/Ces2a/Erp44	6
GO:0006809	GO:0006809	nitric oxide biosynthetic process	3/136	86/28564	0.00810201764308695	0.10855529436281	0.0969646505110864	Hsp90aa1/Dnm2/Acp5	3
GO:0035812	GO:0035812	renal sodium excretion	2/136	29/28564	0.0083988406884155	0.110924688806288	0.0990810604520595	Comt/Snx5	2
GO:1902235	GO:1902235	regulation of endoplasmic reticulum stress-induced intrinsic apoptotic signaling pathway	2/136	29/28564	0.0083988406884155	0.110924688806288	0.0990810604520595	Erp29/Hyou1	2
GO:0010592	GO:0010592	positive regulation of lamellipodium assembly	2/136	30/28564	0.00897089346171911	0.115188763963324	0.102889852642085	Hsp90aa1/Dnm2	2
GO:0010954	GO:0010954	positive regulation of protein processing	2/136	30/28564	0.00897089346171911	0.115188763963324	0.102889852642085	Mbl2/Myh9	2
GO:0071353	GO:0071353	cellular response to interleukin-4	2/136	30/28564	0.00897089346171911	0.115188763963324	0.102889852642085	Hspa5/Mrc1	2
GO:1902932	GO:1902932	positive regulation of alcohol biosynthetic process	2/136	30/28564	0.00897089346171911	0.115188763963324	0.102889852642085	Myh9/Fdps	2
GO:0051017	GO:0051017	actin filament bundle assembly	4/136	173/28564	0.00954179172856811	0.121070153151785	0.108143275338106	Hsp90b1/Myo1b/Actn1/Myh9	4
GO:0044062	GO:0044062	regulation of excretion	2/136	31/28564	0.00955989310987592	0.121070153151785	0.108143275338106	Comt/Snx5	2
GO:0046209	GO:0046209	nitric oxide metabolic process	3/136	92/28564	0.00973911010212199	0.122500779447779	0.109421151093658	Hsp90aa1/Dnm2/Acp5	3
GO:0061572	GO:0061572	actin filament bundle organization	4/136	176/28564	0.0101168106313182	0.123659997785357	0.110456597606231	Hsp90b1/Myo1b/Actn1/Myh9	4
GO:0071248	GO:0071248	cellular response to metal ion	4/136	176/28564	0.0101168106313182	0.123659997785357	0.110456597606231	Cyp1a2/Hnrnpa1/Fus/Egfr	4
GO:0045454	GO:0045454	cell redox homeostasis	2/136	32/28564	0.0101656677465518	0.123659997785357	0.110456597606231	Prdx4/Apex1	2
GO:0070670	GO:0070670	response to interleukin-4	2/136	32/28564	0.0101656677465518	0.123659997785357	0.110456597606231	Hspa5/Mrc1	2
GO:1903319	GO:1903319	positive regulation of protein maturation	2/136	32/28564	0.0101656677465518	0.123659997785357	0.110456597606231	Mbl2/Myh9	2
GO:2001057	GO:2001057	reactive nitrogen species metabolic process	3/136	94/28564	0.0103244259862827	0.124770350644684	0.111448396095477	Hsp90aa1/Dnm2/Acp5	3
GO:0000096	GO:0000096	sulfur amino acid metabolic process	2/136	33/28564	0.0107880467168921	0.128690957287313	0.114950392521587	Comt/Csad	2
GO:0044273	GO:0044273	sulfur compound catabolic process	2/136	33/28564	0.0107880467168921	0.128690957287313	0.114950392521587	Nudt7/Csad	2
GO:0090322	GO:0090322	regulation of superoxide metabolic process	2/136	34/28564	0.0114268605898339	0.13543759763207	0.1209766819531	Egfr/Acp5	2
GO:0006892	GO:0006892	post-Golgi vesicle-mediated transport	3/136	99/28564	0.0118756020822409	0.139859797771105	0.124926715836648	Dnm2/Myo1b/Sptbn1	3
GO:0016485	GO:0016485	protein processing	5/136	286/28564	0.0120872192158001	0.141451065379837	0.126348080943307	Hsp90b1/Mbl2/Myh9/Spcs2/Ctsz	5
GO:0000041	GO:0000041	transition metal ion transport	3/136	100/28564	0.0122010161869691	0.141884773142804	0.126735480949053	Fkbp4/Dnm2/Myo1b	3
GO:0006084	GO:0006084	acetyl-CoA metabolic process	2/136	36/28564	0.0127531213924104	0.144867987939647	0.129400172541234	Hmgcs1/Nudt7	2
GO:0006958	GO:0006958	complement activation, classical pathway	2/136	36/28564	0.0127531213924104	0.144867987939647	0.129400172541234	Mbl2/Cr1l	2
GO:0046686	GO:0046686	response to cadmium ion	2/136	36/28564	0.0127531213924104	0.144867987939647	0.129400172541234	Cyp1a2/Egfr	2
GO:0009101	GO:0009101	glycoprotein biosynthetic process	5/136	290/28564	0.0127709475576865	0.144867987939647	0.129400172541234	Stt3a/Krtcap2/Mogs/Gmppb/Ces2a	5
GO:1901214	GO:1901214	regulation of neuron death	6/136	405/28564	0.0131838446912893	0.148639809964597	0.13276927035066	Ptprz1/Lancl1/Hsph1/Set/Hyou1/Ctsz	6
GO:0009069	GO:0009069	serine family amino acid metabolic process	2/136	37/28564	0.0134402355103052	0.148808356039247	0.132919820458045	Sephs1/Csad	2
GO:0014912	GO:0014912	negative regulation of smooth muscle cell migration	2/136	37/28564	0.0134402355103052	0.148808356039247	0.132919820458045	Apex1/Myh9	2
GO:1902745	GO:1902745	positive regulation of lamellipodium organization	2/136	37/28564	0.0134402355103052	0.148808356039247	0.132919820458045	Hsp90aa1/Dnm2	2
GO:0006910	GO:0006910	phagocytosis, recognition	2/136	38/28564	0.0141431188922546	0.155658493046302	0.13903855602724	C4b/Mbl2	2
GO:1901605	GO:1901605	alpha-amino acid metabolic process	4/136	195/28564	0.0142822294191762	0.156259421278442	0.139575322072173	Gamt/Comt/Sephs1/Csad	4
GO:0006790	GO:0006790	sulfur compound metabolic process	5/136	299/28564	0.0144041333853649	0.156666133114939	0.139938608555031	Gamt/Comt/Hmgcs1/Nudt7/Csad	5
GO:1902075	GO:1902075	cellular response to salt	4/136	197/28564	0.014775034235707	0.159760457905394	0.142702546727143	Hsp90b1/Hnrnpa1/Fus/Sorbs2	4
GO:0097254	GO:0097254	renal tubular secretion	2/136	39/28564	0.0148616081123797	0.159762287208081	0.142704180711895	Comt/Snx5	2
GO:0043524	GO:0043524	negative regulation of neuron apoptotic process	4/136	199/28564	0.0152784800043189	0.163294274728241	0.145859051577586	Ptprz1/Hsph1/Set/Hyou1	4
GO:1903573	GO:1903573	negative regulation of response to endoplasmic reticulum stress	2/136	40/28564	0.0155955409233896	0.165725029697399	0.148030270470649	Pdia6/Hyou1	2
GO:0019751	GO:0019751	polyol metabolic process	3/136	111/28564	0.0161188036136461	0.169339022054725	0.151258390369681	Impa1/Myh9/Cyp27a1	3
GO:1905477	GO:1905477	positive regulation of protein localization to membrane	3/136	111/28564	0.0161188036136461	0.169339022054725	0.151258390369681	Egfr/Sptbn1/Pdzk1	3
GO:0010591	GO:0010591	regulation of lamellipodium assembly	2/136	41/28564	0.0163447562491998	0.170742679687968	0.152512176955067	Hsp90aa1/Dnm2	2
GO:1905475	GO:1905475	regulation of protein localization to membrane	4/136	205/28564	0.0168533490660592	0.175066530467099	0.156374362416599	Egfr/Sorbs2/Sptbn1/Pdzk1	4
GO:0030336	GO:0030336	negative regulation of cell migration	5/136	312/28564	0.0170025810932507	0.175630013639221	0.156877681477862	Calr/Apex1/Eppk1/Myh9/Arhgdia	5
GO:0032271	GO:0032271	regulation of protein polymerization	4/136	206/28564	0.0171253245750685	0.175714375830771	0.156953036166622	Hsp90aa1/Fkbp4/Sptbn1/Arpc1b	4
GO:0014074	GO:0014074	response to purine-containing compound	3/136	114/28564	0.0172958444571121	0.175714375830771	0.156953036166622	Hsp90b1/Fdx1/Hmgcs1	3
GO:0035967	GO:0035967	cellular response to topologically incorrect protein	3/136	114/28564	0.0172958444571121	0.175714375830771	0.156953036166622	Hspa5/Pdia6/Sdf2l1	3
GO:0098801	GO:0098801	regulation of renal system process	2/136	43/28564	0.0178883959529187	0.179758935418189	0.160565750858864	Comt/Snx5	2
GO:1900026	GO:1900026	positive regulation of substrate adhesion-dependent cell spreading	2/136	43/28564	0.0178883959529187	0.179758935418189	0.160565750858864	Calr/Dnm2	2
GO:0061351	GO:0061351	neural precursor cell proliferation	4/136	212/28564	0.0188148684028875	0.188046982037508	0.167968867847115	Ptprz1/Ctnna1/Mup20/Ctsz	4
GO:0032781	GO:0032781	positive regulation of ATP-dependent activity	2/136	45/28564	0.0194912617611483	0.191698632959379	0.171230625438084	Dnm2/Dnajb11	2
GO:0042554	GO:0042554	superoxide anion generation	2/136	45/28564	0.0194912617611483	0.191698632959379	0.171230625438084	Egfr/Acp5	2
GO:0090181	GO:0090181	regulation of cholesterol metabolic process	2/136	45/28564	0.0194912617611483	0.191698632959379	0.171230625438084	Dhcr7/Fdps	2
GO:0051897	GO:0051897	positive regulation of protein kinase B signaling	3/136	120/28564	0.0197906347633782	0.193613141150721	0.172940718149487	Hsp90aa1/Egfr/Mydgf	3
GO:0031345	GO:0031345	negative regulation of cell projection organization	4/136	219/28564	0.0209125167846916	0.203511808078393	0.181782486621502	Ptprz1/H2-K1/Dnm2/Ctsz	4
GO:1900087	GO:1900087	positive regulation of G1/S transition of mitotic cell cycle	2/136	47/28564	0.0211521064854856	0.204765680061062	0.182902480439388	Apex1/Egfr	2
GO:0003298	GO:0003298	physiological muscle hypertrophy	2/136	48/28564	0.0220038861352514	0.209717450845773	0.18732554175914	Sorbs2/Fdps	2
GO:0003301	GO:0003301	physiological cardiac muscle hypertrophy	2/136	48/28564	0.0220038861352514	0.209717450845773	0.18732554175914	Sorbs2/Fdps	2
GO:0061049	GO:0061049	cell growth involved in cardiac muscle cell development	2/136	48/28564	0.0220038861352514	0.209717450845773	0.18732554175914	Sorbs2/Fdps	2
GO:0072583	GO:0072583	clathrin-dependent endocytosis	2/136	49/28564	0.0228697009827156	0.216851677523288	0.193698034234174	Canx/Dnm2	2
GO:0019439	GO:0019439	aromatic compound catabolic process	6/136	461/28564	0.0232899573073471	0.218470850296447	0.195144325020709	Comt/Apex1/Cyp2f2/Fus/Snd1/Nudt7	6
GO:0070997	GO:0070997	neuron death	6/136	461/28564	0.0232899573073471	0.218470850296447	0.195144325020709	Ptprz1/Lancl1/Hsph1/Set/Hyou1/Ctsz	6
GO:1902074	GO:1902074	response to salt	5/136	340/28564	0.0236140781302766	0.218470850296447	0.195144325020709	Hsp90b1/Hnrnpa1/Fus/Egfr/Sorbs2	5
GO:0030865	GO:0030865	cortical cytoskeleton organization	2/136	50/28564	0.0237494001674342	0.218470850296447	0.195144325020709	Calr/Actn1	2
GO:0043647	GO:0043647	inositol phosphate metabolic process	2/136	50/28564	0.0237494001674342	0.218470850296447	0.195144325020709	Impa1/Myh9	2
GO:0045429	GO:0045429	positive regulation of nitric oxide biosynthetic process	2/136	50/28564	0.0237494001674342	0.218470850296447	0.195144325020709	Hsp90aa1/Dnm2	2
GO:0051222	GO:0051222	positive regulation of protein transport	5/136	343/28564	0.0244081113311109	0.221962847859158	0.19826347572857	Hsp90aa1/Egfr/Myh9/Aacs/Pdzk1	5
GO:0010810	GO:0010810	regulation of cell-substrate adhesion	4/136	230/28564	0.0244891405966838	0.221962847859158	0.19826347572857	Ptprz1/Calr/Dnm2/Myh9	4
GO:0044242	GO:0044242	cellular lipid catabolic process	4/136	230/28564	0.0244891405966838	0.221962847859158	0.19826347572857	Plbd1/Nudt7/Naga/Hao1	4
GO:1902743	GO:1902743	regulation of lamellipodium organization	2/136	51/28564	0.0246428339286627	0.222266341141938	0.198534564488173	Hsp90aa1/Dnm2	2
GO:0099504	GO:0099504	synaptic vesicle cycle	4/136	231/28564	0.0248314902357711	0.222880706048256	0.199083332549437	Canx/Dnm2/Atp6v0d1/Arhgdia	4
GO:0009311	GO:0009311	oligosaccharide metabolic process	2/136	52/28564	0.0255498535984309	0.227123458189898	0.202873078420739	Mogs/Naga	2
GO:1904407	GO:1904407	positive regulation of nitric oxide metabolic process	2/136	52/28564	0.0255498535984309	0.227123458189898	0.202873078420739	Hsp90aa1/Dnm2	2
GO:0002920	GO:0002920	regulation of humoral immune response	2/136	54/28564	0.027404061414314	0.241286235976507	0.215523670972725	Mbl2/Cr1l	2
GO:0007588	GO:0007588	excretion	2/136	54/28564	0.027404061414314	0.241286235976507	0.215523670972725	Comt/Snx5	2
GO:0002455	GO:0002455	humoral immune response mediated by circulating immunoglobulin	2/136	55/28564	0.0283509576266039	0.248440382235026	0.221913956179304	Mbl2/Cr1l	2
GO:1904951	GO:1904951	positive regulation of establishment of protein localization	5/136	359/28564	0.028933347131191	0.252347919082887	0.22540427829612	Hsp90aa1/Egfr/Myh9/Aacs/Pdzk1	5
GO:0051205	GO:0051205	protein insertion into membrane	2/136	56/28564	0.0293108558662143	0.254440246463053	0.227273204122018	Hsp90aa1/Tram1	2
GO:0006826	GO:0006826	iron ion transport	2/136	57/28564	0.0302836128265825	0.261656075310051	0.233718585956261	Dnm2/Myo1b	2
GO:0010811	GO:0010811	positive regulation of cell-substrate adhesion	3/136	142/28564	0.0305487557833701	0.262719299736983	0.234668288000527	Calr/Dnm2/Myh9	3
GO:0071241	GO:0071241	cellular response to inorganic substance	4/136	247/28564	0.0307047652586545	0.262838476681723	0.234774740208718	Cyp1a2/Hnrnpa1/Fus/Egfr	4
GO:0006692	GO:0006692	prostanoid metabolic process	2/136	58/28564	0.0312690862532107	0.265213488450397	0.236896167702982	Fabp5/Ces2a	2
GO:0006693	GO:0006693	prostaglandin metabolic process	2/136	58/28564	0.0312690862532107	0.265213488450397	0.236896167702982	Fabp5/Ces2a	2
GO:0072593	GO:0072593	reactive oxygen species metabolic process	4/136	249/28564	0.0314917102934125	0.265882065445296	0.23749335953071	Prdx4/Cyp1a2/Egfr/Acp5	4
GO:0031589	GO:0031589	cell-substrate adhesion	5/136	369/28564	0.0320146121793067	0.268747443687158	0.240052796188637	Ptprz1/Calr/Dnm2/Actn1/Myh9	5
GO:0046434	GO:0046434	organophosphate catabolic process	3/136	145/28564	0.0322112268539991	0.268747443687158	0.240052796188637	Impa1/Plbd1/Nudt7	3
GO:0042743	GO:0042743	hydrogen peroxide metabolic process	2/136	59/28564	0.0322671349370195	0.268747443687158	0.240052796188637	Prdx4/Cyp1a2	2
GO:0006893	GO:0006893	Golgi to plasma membrane transport	2/136	60/28564	0.0332776187077384	0.269869811362317	0.241055326650238	Dnm2/Sptbn1	2
GO:0051930	GO:0051930	regulation of sensory perception of pain	2/136	60/28564	0.0332776187077384	0.269869811362317	0.241055326650238	Comt/Fabp5	2
GO:0055078	GO:0055078	sodium ion homeostasis	2/136	60/28564	0.0332776187077384	0.269869811362317	0.241055326650238	Comt/Snx5	2
GO:1900024	GO:1900024	regulation of substrate adhesion-dependent cell spreading	2/136	60/28564	0.0332776187077384	0.269869811362317	0.241055326650238	Calr/Dnm2	2
GO:1902808	GO:1902808	positive regulation of cell cycle G1/S phase transition	2/136	60/28564	0.0332776187077384	0.269869811362317	0.241055326650238	Apex1/Egfr	2
GO:2001238	GO:2001238	positive regulation of extrinsic apoptotic signaling pathway	2/136	60/28564	0.0332776187077384	0.269869811362317	0.241055326650238	Ctnna1/Pdia3	2
GO:0090277	GO:0090277	positive regulation of peptide hormone secretion	3/136	148/28564	0.0339202132974816	0.273879800816783	0.244637162324746	Egfr/Myh9/Aacs	3
GO:0051931	GO:0051931	regulation of sensory perception	2/136	61/28564	0.0343003984273364	0.27574537692237	0.246303547517121	Comt/Fabp5	2
GO:0062012	GO:0062012	regulation of small molecule metabolic process	5/136	377/28564	0.0346223838387169	0.277128951159254	0.247539395046465	Dhcr7/Comt/Fabp5/Myh9/Fdps	5
GO:0042446	GO:0042446	hormone biosynthetic process	2/136	62/28564	0.0353353359834894	0.281616535489103	0.25154783193328	Fdx1/Hsd17b2	2
GO:0002793	GO:0002793	positive regulation of peptide secretion	3/136	152/28564	0.0362708794776224	0.287482316792426	0.256787313226106	Egfr/Myh9/Aacs	3
GO:1903078	GO:1903078	positive regulation of protein localization to plasma membrane	2/136	63/28564	0.036382294283087	0.287482316792426	0.256787313226106	Egfr/Sptbn1	2
GO:0046173	GO:0046173	polyol biosynthetic process	2/136	64/28564	0.0374411372457759	0.292104062309872	0.260915586669431	Myh9/Cyp27a1	2
GO:0070059	GO:0070059	intrinsic apoptotic signaling pathway in response to endoplasmic reticulum stress	2/136	64/28564	0.0374411372457759	0.292104062309872	0.260915586669431	Erp29/Hyou1	2
GO:0070988	GO:0070988	demethylation	2/136	64/28564	0.0374411372457759	0.292104062309872	0.260915586669431	Cyp1a2/Apex1	2
GO:0071453	GO:0071453	cellular response to oxygen levels	3/136	156/28564	0.0387033642640578	0.300682859345559	0.268578410129619	Atp6v0d1/Cr1l/Hyou1	3
GO:0045776	GO:0045776	negative regulation of blood pressure	2/136	66/28564	0.0395939378643305	0.306314607159612	0.27360884610938	Scpep1/Snx5	2
GO:0008652	GO:0008652	amino acid biosynthetic process	2/136	67/28564	0.0406876283656998	0.312163588581655	0.278833321274439	Sephs1/Hao1	2
GO:0042698	GO:0042698	ovulation cycle	2/136	67/28564	0.0406876283656998	0.312163588581655	0.278833321274439	Egfr/Myh9	2
GO:0099003	GO:0099003	vesicle-mediated transport in synapse	4/136	271/28564	0.0409309681867294	0.312732893294474	0.279341840300037	Canx/Dnm2/Atp6v0d1/Arhgdia	4
GO:1901215	GO:1901215	negative regulation of neuron death	4/136	273/28564	0.0418605187574416	0.314547890088085	0.280963046624466	Ptprz1/Hsph1/Set/Hyou1	4
GO:0006801	GO:0006801	superoxide metabolic process	2/136	69/28564	0.0429089292806878	0.314547890088085	0.280963046624466	Egfr/Acp5	2
GO:1901224	GO:1901224	positive regulation of NIK/NF-kappaB signaling	2/136	69/28564	0.0429089292806878	0.314547890088085	0.280963046624466	Calr/Egfr	2
GO:0034470	GO:0034470	ncRNA processing	5/136	403/28564	0.0439902432003954	0.314547890088085	0.280963046624466	Rps16/Rps7/Rps15/Rps25/Rps27	5
GO:0006334	GO:0006334	nucleosome assembly	2/136	70/28564	0.0440362784449229	0.314547890088085	0.280963046624466	H1f0/Set	2
GO:0010977	GO:0010977	negative regulation of neuron projection development	3/136	165/28564	0.0444723956017279	0.314547890088085	0.280963046624466	Ptprz1/H2-K1/Ctsz	3
GO:0016064	GO:0016064	immunoglobulin mediated immune response	3/136	165/28564	0.0444723956017279	0.314547890088085	0.280963046624466	C4b/Mbl2/Cr1l	3
GO:0048638	GO:0048638	regulation of developmental growth	5/136	405/28564	0.0447680436646331	0.314547890088085	0.280963046624466	Gamt/Ppib/Dnm2/Eppk1/Fdps	5
GO:0019080	GO:0019080	viral gene expression	2/136	71/28564	0.0451745875325414	0.314547890088085	0.280963046624466	Eif3l/Eif3f	2
GO:1904377	GO:1904377	positive regulation of protein localization to cell periphery	2/136	71/28564	0.0451745875325414	0.314547890088085	0.280963046624466	Egfr/Sptbn1	2
GO:0051258	GO:0051258	protein polymerization	4/136	281/28564	0.045697936491322	0.314547890088085	0.280963046624466	Hsp90aa1/Fkbp4/Sptbn1/Arpc1b	4
GO:0008037	GO:0008037	cell recognition	3/136	167/28564	0.0458094497226442	0.314547890088085	0.280963046624466	Ptprz1/C4b/Mbl2	3
GO:2000045	GO:2000045	regulation of G1/S transition of mitotic cell cycle	3/136	167/28564	0.0458094497226442	0.314547890088085	0.280963046624466	Apex1/Egfr/Rps27l	3
GO:0007584	GO:0007584	response to nutrient	2/136	72/28564	0.0463237283373104	0.314547890088085	0.280963046624466	Pdia3/Aacs	2
GO:0030968	GO:0030968	endoplasmic reticulum unfolded protein response	2/136	72/28564	0.0463237283373104	0.314547890088085	0.280963046624466	Hspa5/Pdia6	2
GO:1901657	GO:1901657	glycosyl compound metabolic process	2/136	72/28564	0.0463237283373104	0.314547890088085	0.280963046624466	Gamt/Naga	2
GO:0019724	GO:0019724	B cell mediated immunity	3/136	168/28564	0.0464854119435433	0.314547890088085	0.280963046624466	C4b/Mbl2/Cr1l	3
GO:0001867	GO:0001867	complement activation, lectin pathway	1/136	10/28564	0.0466122887420959	0.314547890088085	0.280963046624466	Mbl2	1
GO:0002924	GO:0002924	negative regulation of humoral immune response mediated by circulating immunoglobulin	1/136	10/28564	0.0466122887420959	0.314547890088085	0.280963046624466	Cr1l	1
GO:0006616	GO:0006616	SRP-dependent cotranslational protein targeting to membrane, translocation	1/136	10/28564	0.0466122887420959	0.314547890088085	0.280963046624466	Tram1	1
GO:0019336	GO:0019336	phenol-containing compound catabolic process	1/136	10/28564	0.0466122887420959	0.314547890088085	0.280963046624466	Comt	1
GO:0030070	GO:0030070	insulin processing	1/136	10/28564	0.0466122887420959	0.314547890088085	0.280963046624466	Hsp90b1	1
GO:0035360	GO:0035360	positive regulation of peroxisome proliferator activated receptor signaling pathway	1/136	10/28564	0.0466122887420959	0.314547890088085	0.280963046624466	Fabp5	1
GO:0042364	GO:0042364	water-soluble vitamin biosynthetic process	1/136	10/28564	0.0466122887420959	0.314547890088085	0.280963046624466	Gulo	1
GO:0044829	GO:0044829	positive regulation by host of viral genome replication	1/136	10/28564	0.0466122887420959	0.314547890088085	0.280963046624466	Ppib	1
GO:0048840	GO:0048840	otolith development	1/136	10/28564	0.0466122887420959	0.314547890088085	0.280963046624466	Ttc39c	1
GO:0071318	GO:0071318	cellular response to ATP	1/136	10/28564	0.0466122887420959	0.314547890088085	0.280963046624466	Hsp90b1	1
GO:0071545	GO:0071545	inositol phosphate catabolic process	1/136	10/28564	0.0466122887420959	0.314547890088085	0.280963046624466	Impa1	1
GO:1902255	GO:1902255	positive regulation of intrinsic apoptotic signaling pathway by p53 class mediator	1/136	10/28564	0.0466122887420959	0.314547890088085	0.280963046624466	Rps7	1
GO:1903297	GO:1903297	regulation of hypoxia-induced intrinsic apoptotic signaling pathway	1/136	10/28564	0.0466122887420959	0.314547890088085	0.280963046624466	Hyou1	1
GO:1903332	GO:1903332	regulation of protein folding	1/136	10/28564	0.0466122887420959	0.314547890088085	0.280963046624466	Pdia3	1
GO:1904667	GO:1904667	negative regulation of ubiquitin protein ligase activity	1/136	10/28564	0.0466122887420959	0.314547890088085	0.280963046624466	Rps7	1
GO:0007009	GO:0007009	plasma membrane organization	3/136	169/28564	0.0471663140988355	0.317129144613625	0.283268695965829	Dnm2/Sptbn1/Myh9	3
GO:0030032	GO:0030032	lamellipodium assembly	2/136	73/28564	0.0474835736093206	0.318105534795774	0.284140835213669	Hsp90aa1/Dnm2	2
GO:0043462	GO:0043462	regulation of ATP-dependent activity	2/136	74/28564	0.0486539970488973	0.318952764356931	0.284897604552119	Dnm2/Dnajb11	2
GO:0048588	GO:0048588	developmental cell growth	4/136	287/28564	0.0487010350881786	0.318952764356931	0.284897604552119	Hsp90aa1/Dnm2/Sorbs2/Fdps	4
GO:2001235	GO:2001235	positive regulation of apoptotic signaling pathway	3/136	172/28564	0.0492385300269635	0.318952764356931	0.284897604552119	Ctnna1/Pdia3/Rps7	3
GO:2000179	GO:2000179	positive regulation of neural precursor cell proliferation	2/136	75/28564	0.0498348733005478	0.318952764356931	0.284897604552119	Mup20/Ctsz	2
GO:0010587	GO:0010587	miRNA catabolic process	1/136	11/28564	0.051153184193909	0.318952764356931	0.284897604552119	Snd1	1
GO:0018401	GO:0018401	peptidyl-proline hydroxylation to 4-hydroxy-L-proline	1/136	11/28564	0.051153184193909	0.318952764356931	0.284897604552119	Prdx4	1
GO:0035864	GO:0035864	response to potassium ion	1/136	11/28564	0.051153184193909	0.318952764356931	0.284897604552119	Hnrnpa1	1
GO:0035865	GO:0035865	cellular response to potassium ion	1/136	11/28564	0.051153184193909	0.318952764356931	0.284897604552119	Hnrnpa1	1
GO:0045542	GO:0045542	positive regulation of cholesterol biosynthetic process	1/136	11/28564	0.051153184193909	0.318952764356931	0.284897604552119	Fdps	1
GO:0051639	GO:0051639	actin filament network formation	1/136	11/28564	0.051153184193909	0.318952764356931	0.284897604552119	Actn1	1
GO:0070257	GO:0070257	positive regulation of mucus secretion	1/136	11/28564	0.051153184193909	0.318952764356931	0.284897604552119	Egfr	1
GO:0075522	GO:0075522	IRES-dependent viral translational initiation	1/136	11/28564	0.051153184193909	0.318952764356931	0.284897604552119	Eif3f	1
GO:0097278	GO:0097278	complement-dependent cytotoxicity	1/136	11/28564	0.051153184193909	0.318952764356931	0.284897604552119	Cr1l	1
GO:0098779	GO:0098779	positive regulation of mitophagy in response to mitochondrial depolarization	1/136	11/28564	0.051153184193909	0.318952764356931	0.284897604552119	Cdc37	1
GO:0106120	GO:0106120	positive regulation of sterol biosynthetic process	1/136	11/28564	0.051153184193909	0.318952764356931	0.284897604552119	Fdps	1
GO:1900147	GO:1900147	regulation of Schwann cell migration	1/136	11/28564	0.051153184193909	0.318952764356931	0.284897604552119	Ptprz1	1
GO:2000171	GO:2000171	negative regulation of dendrite development	1/136	11/28564	0.051153184193909	0.318952764356931	0.284897604552119	Ptprz1	1
GO:2000510	GO:2000510	positive regulation of dendritic cell chemotaxis	1/136	11/28564	0.051153184193909	0.318952764356931	0.284897604552119	Calr	1
GO:0051896	GO:0051896	regulation of protein kinase B signaling	3/136	176/28564	0.0520698362811448	0.318952764356931	0.284897604552119	Hsp90aa1/Egfr/Mydgf	3
GO:2001233	GO:2001233	regulation of apoptotic signaling pathway	5/136	424/28564	0.0525686321978507	0.318952764356931	0.284897604552119	Ctnna1/Pdia3/Erp29/Rps7/Hyou1	5
GO:0035296	GO:0035296	regulation of tube diameter	3/136	179/28564	0.054244087788076	0.318952764356931	0.284897604552119	Egfr/Scpep1/Manf	3
GO:0097746	GO:0097746	blood vessel diameter maintenance	3/136	179/28564	0.054244087788076	0.318952764356931	0.284897604552119	Egfr/Scpep1/Manf	3
GO:0046496	GO:0046496	nicotinamide nucleotide metabolic process	2/136	79/28564	0.0546604320283919	0.318952764356931	0.284897604552119	Fdx1/Aspdh	2
GO:0048146	GO:0048146	positive regulation of fibroblast proliferation	2/136	79/28564	0.0546604320283919	0.318952764356931	0.284897604552119	Ptprz1/Egfr	2
GO:0048488	GO:0048488	synaptic vesicle endocytosis	2/136	79/28564	0.0546604320283919	0.318952764356931	0.284897604552119	Canx/Dnm2	2
GO:0035150	GO:0035150	regulation of tube size	3/136	180/28564	0.0549784312608892	0.318952764356931	0.284897604552119	Egfr/Scpep1/Manf	3
GO:0008380	GO:0008380	RNA splicing	5/136	430/28564	0.0551870954202926	0.318952764356931	0.284897604552119	Hnrnpa1/Fus/Hnrnpa3/Sf3b5/Sf3b1	5
GO:0002176	GO:0002176	male germ cell proliferation	1/136	12/28564	0.0556726100668344	0.318952764356931	0.284897604552119	Prdx4	1
GO:0006020	GO:0006020	inositol metabolic process	1/136	12/28564	0.0556726100668344	0.318952764356931	0.284897604552119	Impa1	1
GO:0006534	GO:0006534	cysteine metabolic process	1/136	12/28564	0.0556726100668344	0.318952764356931	0.284897604552119	Csad	1
GO:0009404	GO:0009404	toxin metabolic process	1/136	12/28564	0.0556726100668344	0.318952764356931	0.284897604552119	Cyp1a2	1
GO:0009435	GO:0009435	NAD biosynthetic process	1/136	12/28564	0.0556726100668344	0.318952764356931	0.284897604552119	Aspdh	1
GO:0031392	GO:0031392	regulation of prostaglandin biosynthetic process	1/136	12/28564	0.0556726100668344	0.318952764356931	0.284897604552119	Fabp5	1
GO:0032959	GO:0032959	inositol trisphosphate biosynthetic process	1/136	12/28564	0.0556726100668344	0.318952764356931	0.284897604552119	Myh9	1
GO:0035437	GO:0035437	maintenance of protein localization in endoplasmic reticulum	1/136	12/28564	0.0556726100668344	0.318952764356931	0.284897604552119	Hspa5	1
GO:0036135	GO:0036135	Schwann cell migration	1/136	12/28564	0.0556726100668344	0.318952764356931	0.284897604552119	Ptprz1	1
GO:0036295	GO:0036295	cellular response to increased oxygen levels	1/136	12/28564	0.0556726100668344	0.318952764356931	0.284897604552119	Atp6v0d1	1
GO:0042135	GO:0042135	neurotransmitter catabolic process	1/136	12/28564	0.0556726100668344	0.318952764356931	0.284897604552119	Comt	1
GO:0042362	GO:0042362	fat-soluble vitamin biosynthetic process	1/136	12/28564	0.0556726100668344	0.318952764356931	0.284897604552119	Cyp27a1	1
GO:0061684	GO:0061684	chaperone-mediated autophagy	1/136	12/28564	0.0556726100668344	0.318952764356931	0.284897604552119	Ctsa	1
GO:0070444	GO:0070444	oligodendrocyte progenitor proliferation	1/136	12/28564	0.0556726100668344	0.318952764356931	0.284897604552119	Ptprz1	1
GO:0070445	GO:0070445	regulation of oligodendrocyte progenitor proliferation	1/136	12/28564	0.0556726100668344	0.318952764356931	0.284897604552119	Ptprz1	1
GO:0071712	GO:0071712	ER-associated misfolded protein catabolic process	1/136	12/28564	0.0556726100668344	0.318952764356931	0.284897604552119	Sdf2l1	1
GO:1900102	GO:1900102	negative regulation of endoplasmic reticulum unfolded protein response	1/136	12/28564	0.0556726100668344	0.318952764356931	0.284897604552119	Pdia6	1
GO:1902947	GO:1902947	regulation of tau-protein kinase activity	1/136	12/28564	0.0556726100668344	0.318952764356931	0.284897604552119	Hsp90aa1	1
GO:1905208	GO:1905208	negative regulation of cardiocyte differentiation	1/136	12/28564	0.0556726100668344	0.318952764356931	0.284897604552119	Egfr	1
GO:2001242	GO:2001242	regulation of intrinsic apoptotic signaling pathway	3/136	181/28564	0.0557175461802535	0.318952764356931	0.284897604552119	Erp29/Rps7/Hyou1	3
GO:0062013	GO:0062013	positive regulation of small molecule metabolic process	3/136	182/28564	0.0564614172482171	0.322213458308498	0.287810148351048	Comt/Myh9/Fdps	3
GO:0019362	GO:0019362	pyridine nucleotide metabolic process	2/136	81/28564	0.0571327374142405	0.323490347396609	0.288950701696667	Fdx1/Aspdh	2
GO:0045453	GO:0045453	bone resorption	2/136	81/28564	0.0571327374142405	0.323490347396609	0.288950701696667	Egfr/Acp5	2
GO:0001890	GO:0001890	placenta development	3/136	183/28564	0.0572100289879347	0.323490347396609	0.288950701696667	Hsd17b2/Egfr/Nsdhl	3
GO:0140238	GO:0140238	presynaptic endocytosis	2/136	82/28564	0.0583833514530136	0.326262649583717	0.291427000197462	Canx/Dnm2	2
GO:0006766	GO:0006766	vitamin metabolic process	2/136	83/28564	0.0596434487356955	0.326262649583717	0.291427000197462	Gulo/Cyp27a1	2
GO:0032272	GO:0032272	negative regulation of protein polymerization	2/136	83/28564	0.0596434487356955	0.326262649583717	0.291427000197462	Fkbp4/Sptbn1	2
GO:0006521	GO:0006521	regulation of cellular amino acid metabolic process	1/136	13/28564	0.0601706671217132	0.326262649583717	0.291427000197462	Comt	1
GO:0006983	GO:0006983	ER overload response	1/136	13/28564	0.0601706671217132	0.326262649583717	0.291427000197462	Hspa5	1
GO:0010749	GO:0010749	regulation of nitric oxide mediated signal transduction	1/136	13/28564	0.0601706671217132	0.326262649583717	0.291427000197462	Egfr	1
GO:0033240	GO:0033240	positive regulation of amine metabolic process	1/136	13/28564	0.0601706671217132	0.326262649583717	0.291427000197462	Comt	1
GO:0042402	GO:0042402	cellular biogenic amine catabolic process	1/136	13/28564	0.0601706671217132	0.326262649583717	0.291427000197462	Comt	1
GO:0048385	GO:0048385	regulation of retinoic acid receptor signaling pathway	1/136	13/28564	0.0601706671217132	0.326262649583717	0.291427000197462	Calr	1
GO:0051135	GO:0051135	positive regulation of NK T cell activation	1/136	13/28564	0.0601706671217132	0.326262649583717	0.291427000197462	Hsph1	1
GO:0071305	GO:0071305	cellular response to vitamin D	1/136	13/28564	0.0601706671217132	0.326262649583717	0.291427000197462	Pdia3	1
GO:0097421	GO:0097421	liver regeneration	1/136	13/28564	0.0601706671217132	0.326262649583717	0.291427000197462	Egfr	1
GO:1990144	GO:1990144	intrinsic apoptotic signaling pathway in response to hypoxia	1/136	13/28564	0.0601706671217132	0.326262649583717	0.291427000197462	Hyou1	1
GO:2000508	GO:2000508	regulation of dendritic cell chemotaxis	1/136	13/28564	0.0601706671217132	0.326262649583717	0.291427000197462	Calr	1
GO:0010038	GO:0010038	response to metal ion	4/136	309/28564	0.0606235372013269	0.326781551291818	0.291890497837728	Cyp1a2/Hnrnpa1/Fus/Egfr	4
GO:0050714	GO:0050714	positive regulation of protein secretion	3/136	189/28564	0.0618003650406045	0.326781551291818	0.291890497837728	Egfr/Myh9/Aacs	3
GO:0034308	GO:0034308	primary alcohol metabolic process	2/136	86/28564	0.0634794732247243	0.326781551291818	0.291890497837728	Cyp1a2/Hao1	2
GO:0007343	GO:0007343	egg activation	1/136	14/28564	0.0646474556500116	0.326781551291818	0.291890497837728	Myh9	1
GO:0009071	GO:0009071	serine family amino acid catabolic process	1/136	14/28564	0.0646474556500116	0.326781551291818	0.291890497837728	Csad	1
GO:0009310	GO:0009310	amine catabolic process	1/136	14/28564	0.0646474556500116	0.326781551291818	0.291890497837728	Comt	1
GO:0010936	GO:0010936	negative regulation of macrophage cytokine production	1/136	14/28564	0.0646474556500116	0.326781551291818	0.291890497837728	Acp5	1
GO:0019511	GO:0019511	peptidyl-proline hydroxylation	1/136	14/28564	0.0646474556500116	0.326781551291818	0.291890497837728	Prdx4	1
GO:0034310	GO:0034310	primary alcohol catabolic process	1/136	14/28564	0.0646474556500116	0.326781551291818	0.291890497837728	Hao1	1
GO:0036093	GO:0036093	germ cell proliferation	1/136	14/28564	0.0646474556500116	0.326781551291818	0.291890497837728	Prdx4	1
GO:0036296	GO:0036296	response to increased oxygen levels	1/136	14/28564	0.0646474556500116	0.326781551291818	0.291890497837728	Atp6v0d1	1
GO:0042762	GO:0042762	regulation of sulfur metabolic process	1/136	14/28564	0.0646474556500116	0.326781551291818	0.291890497837728	Comt	1
GO:0046174	GO:0046174	polyol catabolic process	1/136	14/28564	0.0646474556500116	0.326781551291818	0.291890497837728	Impa1	1
GO:0050667	GO:0050667	homocysteine metabolic process	1/136	14/28564	0.0646474556500116	0.326781551291818	0.291890497837728	Comt	1
GO:0070255	GO:0070255	regulation of mucus secretion	1/136	14/28564	0.0646474556500116	0.326781551291818	0.291890497837728	Egfr	1
GO:0071340	GO:0071340	skeletal muscle acetylcholine-gated channel clustering	1/136	14/28564	0.0646474556500116	0.326781551291818	0.291890497837728	Sorbs2	1
GO:0098917	GO:0098917	retrograde trans-synaptic signaling	1/136	14/28564	0.0646474556500116	0.326781551291818	0.291890497837728	Fabp5	1
GO:1903977	GO:1903977	positive regulation of glial cell migration	1/136	14/28564	0.0646474556500116	0.326781551291818	0.291890497837728	Ptprz1	1
GO:1904753	GO:1904753	negative regulation of vascular associated smooth muscle cell migration	1/136	14/28564	0.0646474556500116	0.326781551291818	0.291890497837728	Myh9	1
GO:2001241	GO:2001241	positive regulation of extrinsic apoptotic signaling pathway in absence of ligand	1/136	14/28564	0.0646474556500116	0.326781551291818	0.291890497837728	Ctnna1	1
GO:2001279	GO:2001279	regulation of unsaturated fatty acid biosynthetic process	1/136	14/28564	0.0646474556500116	0.326781551291818	0.291890497837728	Fabp5	1
GO:0006637	GO:0006637	acyl-CoA metabolic process	2/136	87/28564	0.0647763410657457	0.326781551291818	0.291890497837728	Hmgcs1/Nudt7	2
GO:0035383	GO:0035383	thioester metabolic process	2/136	87/28564	0.0647763410657457	0.326781551291818	0.291890497837728	Hmgcs1/Nudt7	2
GO:0046887	GO:0046887	positive regulation of hormone secretion	3/136	193/28564	0.064953356448847	0.326781551291818	0.291890497837728	Egfr/Myh9/Aacs	3
GO:1902806	GO:1902806	regulation of cell cycle G1/S phase transition	3/136	193/28564	0.064953356448847	0.326781551291818	0.291890497837728	Apex1/Egfr/Rps27l	3
GO:0048041	GO:0048041	focal adhesion assembly	2/136	88/28564	0.0660821153274601	0.326781551291818	0.291890497837728	Actn1/Myh9	2
GO:0050810	GO:0050810	regulation of steroid biosynthetic process	2/136	88/28564	0.0660821153274601	0.326781551291818	0.291890497837728	Dhcr7/Fdps	2
GO:0035051	GO:0035051	cardiocyte differentiation	3/136	196/28564	0.0673660334319845	0.326781551291818	0.291890497837728	Egfr/Sorbs2/Fdps	3
GO:0034728	GO:0034728	nucleosome organization	2/136	89/28564	0.0673966832568335	0.326781551291818	0.291890497837728	H1f0/Set	2
GO:0040014	GO:0040014	regulation of multicellular organism growth	2/136	89/28564	0.0673966832568335	0.326781551291818	0.291890497837728	Gamt/Ppib	2
GO:0097193	GO:0097193	intrinsic apoptotic signaling pathway	4/136	322/28564	0.0683332385579799	0.326781551291818	0.291890497837728	Erp29/Rps7/Rps27l/Hyou1	4
GO:0014015	GO:0014015	positive regulation of gliogenesis	2/136	90/28564	0.0687199329583607	0.326781551291818	0.291890497837728	Ptprz1/Egfr	2
GO:0072524	GO:0072524	pyridine-containing compound metabolic process	2/136	90/28564	0.0687199329583607	0.326781551291818	0.291890497837728	Fdx1/Aspdh	2
GO:0002713	GO:0002713	negative regulation of B cell mediated immunity	1/136	15/28564	0.0691030754759874	0.326781551291818	0.291890497837728	Cr1l	1
GO:0002890	GO:0002890	negative regulation of immunoglobulin mediated immune response	1/136	15/28564	0.0691030754759874	0.326781551291818	0.291890497837728	Cr1l	1
GO:0006465	GO:0006465	signal peptide processing	1/136	15/28564	0.0691030754759874	0.326781551291818	0.291890497837728	Spcs2	1
GO:0006596	GO:0006596	polyamine biosynthetic process	1/136	15/28564	0.0691030754759874	0.326781551291818	0.291890497837728	Srm	1
GO:0006825	GO:0006825	copper ion transport	1/136	15/28564	0.0691030754759874	0.326781551291818	0.291890497837728	Fkbp4	1
GO:0010988	GO:0010988	regulation of low-density lipoprotein particle clearance	1/136	15/28564	0.0691030754759874	0.326781551291818	0.291890497837728	Cnpy2	1
GO:0015936	GO:0015936	coenzyme A metabolic process	1/136	15/28564	0.0691030754759874	0.326781551291818	0.291890497837728	Nudt7	1
GO:0031115	GO:0031115	negative regulation of microtubule polymerization	1/136	15/28564	0.0691030754759874	0.326781551291818	0.291890497837728	Fkbp4	1
GO:0035627	GO:0035627	ceramide transport	1/136	15/28564	0.0691030754759874	0.326781551291818	0.291890497837728	Gltpd2	1
GO:0035815	GO:0035815	positive regulation of renal sodium excretion	1/136	15/28564	0.0691030754759874	0.326781551291818	0.291890497837728	Snx5	1
GO:0038128	GO:0038128	ERBB2 signaling pathway	1/136	15/28564	0.0691030754759874	0.326781551291818	0.291890497837728	Egfr	1
GO:0045916	GO:0045916	negative regulation of complement activation	1/136	15/28564	0.0691030754759874	0.326781551291818	0.291890497837728	Cr1l	1
GO:0051133	GO:0051133	regulation of NK T cell activation	1/136	15/28564	0.0691030754759874	0.326781551291818	0.291890497837728	Hsph1	1
GO:0051547	GO:0051547	regulation of keratinocyte migration	1/136	15/28564	0.0691030754759874	0.326781551291818	0.291890497837728	Eppk1	1
GO:0070141	GO:0070141	response to UV-A	1/136	15/28564	0.0691030754759874	0.326781551291818	0.291890497837728	Egfr	1
GO:1900038	GO:1900038	negative regulation of cellular response to hypoxia	1/136	15/28564	0.0691030754759874	0.326781551291818	0.291890497837728	Hyou1	1
GO:1904925	GO:1904925	positive regulation of autophagy of mitochondrion in response to mitochondrial depolarization	1/136	15/28564	0.0691030754759874	0.326781551291818	0.291890497837728	Cdc37	1
GO:0036465	GO:0036465	synaptic vesicle recycling	2/136	91/28564	0.0700517533885563	0.327641133488951	0.292658300899015	Canx/Dnm2	2
GO:0097581	GO:0097581	lamellipodium organization	2/136	91/28564	0.0700517533885563	0.327641133488951	0.292658300899015	Hsp90aa1/Dnm2	2
GO:0007611	GO:0007611	learning or memory	4/136	326/28564	0.0708031460719251	0.327641133488951	0.292658300899015	Ptprz1/Comt/Egfr/Mup20	4
GO:0061912	GO:0061912	selective autophagy	2/136	92/28564	0.0713920343504771	0.327641133488951	0.292658300899015	Calr/Cdc37	2
GO:0071496	GO:0071496	cellular response to external stimulus	4/136	327/28564	0.0714277384548119	0.327641133488951	0.292658300899015	Comt/Hspa5/Pdia3/Arhgdia	4
GO:0030512	GO:0030512	negative regulation of transforming growth factor beta receptor signaling pathway	2/136	93/28564	0.072740666488278	0.327641133488951	0.292658300899015	Hspa5/Dnm2	2
GO:0034620	GO:0034620	cellular response to unfolded protein	2/136	93/28564	0.072740666488278	0.327641133488951	0.292658300899015	Hspa5/Pdia6	2
GO:0007406	GO:0007406	negative regulation of neuroblast proliferation	1/136	16/28564	0.0735376259588506	0.327641133488951	0.292658300899015	Ctnna1	1
GO:0009070	GO:0009070	serine family amino acid biosynthetic process	1/136	16/28564	0.0735376259588506	0.327641133488951	0.292658300899015	Sephs1	1
GO:0009226	GO:0009226	nucleotide-sugar biosynthetic process	1/136	16/28564	0.0735376259588506	0.327641133488951	0.292658300899015	Gmppb	1
GO:0019359	GO:0019359	nicotinamide nucleotide biosynthetic process	1/136	16/28564	0.0735376259588506	0.327641133488951	0.292658300899015	Aspdh	1
GO:0019377	GO:0019377	glycolipid catabolic process	1/136	16/28564	0.0735376259588506	0.327641133488951	0.292658300899015	Naga	1
GO:0033280	GO:0033280	response to vitamin D	1/136	16/28564	0.0735376259588506	0.327641133488951	0.292658300899015	Pdia3	1
GO:0035358	GO:0035358	regulation of peroxisome proliferator activated receptor signaling pathway	1/136	16/28564	0.0735376259588506	0.327641133488951	0.292658300899015	Fabp5	1
GO:0042048	GO:0042048	olfactory behavior	1/136	16/28564	0.0735376259588506	0.327641133488951	0.292658300899015	Mup20	1
GO:0042359	GO:0042359	vitamin D metabolic process	1/136	16/28564	0.0735376259588506	0.327641133488951	0.292658300899015	Cyp27a1	1
GO:0045760	GO:0045760	positive regulation of action potential	1/136	16/28564	0.0735376259588506	0.327641133488951	0.292658300899015	Hnrnpa1	1
GO:0051014	GO:0051014	actin filament severing	1/136	16/28564	0.0735376259588506	0.327641133488951	0.292658300899015	Myh9	1
GO:0060330	GO:0060330	regulation of response to type II interferon	1/136	16/28564	0.0735376259588506	0.327641133488951	0.292658300899015	Cdc37	1
GO:0060334	GO:0060334	regulation of type II interferon-mediated signaling pathway	1/136	16/28564	0.0735376259588506	0.327641133488951	0.292658300899015	Cdc37	1
GO:0060732	GO:0060732	positive regulation of inositol phosphate biosynthetic process	1/136	16/28564	0.0735376259588506	0.327641133488951	0.292658300899015	Myh9	1
GO:0061029	GO:0061029	eyelid development in camera-type eye	1/136	16/28564	0.0735376259588506	0.327641133488951	0.292658300899015	Egfr	1
GO:1901163	GO:1901163	regulation of trophoblast cell migration	1/136	16/28564	0.0735376259588506	0.327641133488951	0.292658300899015	Calr	1
GO:1904923	GO:1904923	regulation of autophagy of mitochondrion in response to mitochondrial depolarization	1/136	16/28564	0.0735376259588506	0.327641133488951	0.292658300899015	Cdc37	1
GO:0046683	GO:0046683	response to organophosphorus	2/136	95/28564	0.075462551041187	0.330470211172085	0.2951853128741	Hsp90b1/Fdx1	2
GO:0072332	GO:0072332	intrinsic apoptotic signaling pathway by p53 class mediator	2/136	95/28564	0.075462551041187	0.330470211172085	0.2951853128741	Rps7/Rps27l	2
GO:0002697	GO:0002697	regulation of immune effector process	5/136	472/28564	0.075597320755353	0.330470211172085	0.2951853128741	C4b/H2-K1/Mbl2/Acp5/Cr1l	5
GO:0016032	GO:0016032	viral process	4/136	334/28564	0.0758790192293372	0.330470211172085	0.2951853128741	Ppib/Mbl2/Eif3l/Eif3f	4
GO:0009895	GO:0009895	negative regulation of catabolic process	4/136	336/28564	0.0771760920340009	0.330470211172085	0.2951853128741	Ctsa/Fus/Rps7/Egfr	4
GO:0050708	GO:0050708	regulation of protein secretion	4/136	336/28564	0.0771760920340009	0.330470211172085	0.2951853128741	Erp29/Egfr/Myh9/Aacs	4
GO:0001767	GO:0001767	establishment of lymphocyte polarity	1/136	17/28564	0.077951205994916	0.330470211172085	0.2951853128741	Myh9	1
GO:0001768	GO:0001768	establishment of T cell polarity	1/136	17/28564	0.077951205994916	0.330470211172085	0.2951853128741	Myh9	1
GO:0010755	GO:0010755	regulation of plasminogen activation	1/136	17/28564	0.077951205994916	0.330470211172085	0.2951853128741	Ctsz	1
GO:0010960	GO:0010960	magnesium ion homeostasis	1/136	17/28564	0.077951205994916	0.330470211172085	0.2951853128741	Egfr	1
GO:0016137	GO:0016137	glycoside metabolic process	1/136	17/28564	0.077951205994916	0.330470211172085	0.2951853128741	Naga	1
GO:0016264	GO:0016264	gap junction assembly	1/136	17/28564	0.077951205994916	0.330470211172085	0.2951853128741	Ctnna1	1
GO:0018279	GO:0018279	protein N-linked glycosylation via asparagine	1/136	17/28564	0.077951205994916	0.330470211172085	0.2951853128741	Stt3a	1
GO:0046500	GO:0046500	S-adenosylmethionine metabolic process	1/136	17/28564	0.077951205994916	0.330470211172085	0.2951853128741	Gamt	1
GO:0061450	GO:0061450	trophoblast cell migration	1/136	17/28564	0.077951205994916	0.330470211172085	0.2951853128741	Calr	1
GO:0090136	GO:0090136	epithelial cell-cell adhesion	1/136	17/28564	0.077951205994916	0.330470211172085	0.2951853128741	Ctnna1	1
GO:0098693	GO:0098693	regulation of synaptic vesicle cycle	1/136	17/28564	0.077951205994916	0.330470211172085	0.2951853128741	Arhgdia	1
GO:1902018	GO:1902018	negative regulation of cilium assembly	1/136	17/28564	0.077951205994916	0.330470211172085	0.2951853128741	Dnm2	1
GO:1903358	GO:1903358	regulation of Golgi organization	1/136	17/28564	0.077951205994916	0.330470211172085	0.2951853128741	Dnm2	1
GO:2000651	GO:2000651	positive regulation of sodium ion transmembrane transporter activity	1/136	17/28564	0.077951205994916	0.330470211172085	0.2951853128741	Dnm2	1
GO:0043297	GO:0043297	apical junction assembly	2/136	97/28564	0.0782165488176001	0.330470211172085	0.2951853128741	Ctnna1/Cgn	2
GO:1901992	GO:1901992	positive regulation of mitotic cell cycle phase transition	2/136	97/28564	0.0782165488176001	0.330470211172085	0.2951853128741	Apex1/Egfr	2
GO:0043491	GO:0043491	protein kinase B signaling	3/136	209/28564	0.078283370737357	0.330470211172085	0.2951853128741	Hsp90aa1/Egfr/Mydgf	3
GO:1901222	GO:1901222	regulation of NIK/NF-kappaB signaling	2/136	98/28564	0.0796053255584556	0.330517423980587	0.295227484686198	Calr/Egfr	2
GO:0050767	GO:0050767	regulation of neurogenesis	5/136	480/28564	0.0798941114779034	0.330517423980587	0.295227484686198	Ptprz1/Ctnna1/Egfr/Mup20/Dnajb11	5
GO:0046890	GO:0046890	regulation of lipid biosynthetic process	3/136	211/28564	0.0800279856251107	0.330517423980587	0.295227484686198	Dhcr7/Fabp5/Fdps	3
GO:0007044	GO:0007044	cell-substrate junction assembly	2/136	99/28564	0.0810018147022951	0.330517423980587	0.295227484686198	Actn1/Myh9	2
GO:0016311	GO:0016311	dephosphorylation	4/136	342/28564	0.0811340541059386	0.330517423980587	0.295227484686198	Ptprz1/Impa1/Hsp90b1/Acp5	4
GO:0006282	GO:0006282	regulation of DNA repair	3/136	213/28564	0.0817895070988549	0.330517423980587	0.295227484686198	Fus/Egfr/Sf3b5	3
GO:0000054	GO:0000054	ribosomal subunit export from nucleus	1/136	18/28564	0.0823439140197413	0.330517423980587	0.295227484686198	Rps15	1
GO:0007614	GO:0007614	short-term memory	1/136	18/28564	0.0823439140197413	0.330517423980587	0.295227484686198	Comt	1
GO:0010919	GO:0010919	regulation of inositol phosphate biosynthetic process	1/136	18/28564	0.0823439140197413	0.330517423980587	0.295227484686198	Myh9	1
GO:0032957	GO:0032957	inositol trisphosphate metabolic process	1/136	18/28564	0.0823439140197413	0.330517423980587	0.295227484686198	Myh9	1
GO:0033750	GO:0033750	ribosome localization	1/136	18/28564	0.0823439140197413	0.330517423980587	0.295227484686198	Rps15	1
GO:0035337	GO:0035337	fatty-acyl-CoA metabolic process	1/136	18/28564	0.0823439140197413	0.330517423980587	0.295227484686198	Nudt7	1
GO:0043252	GO:0043252	sodium-independent organic anion transport	1/136	18/28564	0.0823439140197413	0.330517423980587	0.295227484686198	Slco1a1	1
GO:0045793	GO:0045793	positive regulation of cell size	1/136	18/28564	0.0823439140197413	0.330517423980587	0.295227484686198	Hsp90aa1	1
GO:0045945	GO:0045945	positive regulation of transcription by RNA polymerase III	1/136	18/28564	0.0823439140197413	0.330517423980587	0.295227484686198	Sf3b1	1
GO:0051131	GO:0051131	chaperone-mediated protein complex assembly	1/136	18/28564	0.0823439140197413	0.330517423980587	0.295227484686198	Hsp90aa1	1
GO:0061051	GO:0061051	positive regulation of cell growth involved in cardiac muscle cell development	1/136	18/28564	0.0823439140197413	0.330517423980587	0.295227484686198	Fdps	1
GO:0071295	GO:0071295	cellular response to vitamin	1/136	18/28564	0.0823439140197413	0.330517423980587	0.295227484686198	Pdia3	1
GO:0080154	GO:0080154	regulation of fertilization	1/136	18/28564	0.0823439140197413	0.330517423980587	0.295227484686198	Myh9	1
GO:0097401	GO:0097401	synaptic vesicle lumen acidification	1/136	18/28564	0.0823439140197413	0.330517423980587	0.295227484686198	Atp6v0d1	1
GO:1901569	GO:1901569	fatty acid derivative catabolic process	1/136	18/28564	0.0823439140197413	0.330517423980587	0.295227484686198	Nudt7	1
GO:1902855	GO:1902855	regulation of non-motile cilium assembly	1/136	18/28564	0.0823439140197413	0.330517423980587	0.295227484686198	Dnm2	1
GO:0051341	GO:0051341	regulation of oxidoreductase activity	2/136	100/28564	0.0824059126311793	0.330517423980587	0.295227484686198	Fdx1/Egfr	2
GO:0031396	GO:0031396	regulation of protein ubiquitination	3/136	214/28564	0.0826765588254099	0.330885188892171	0.295555982677303	Hsp90aa1/Hspa5/Rps7	3
GO:0010586	GO:0010586	miRNA metabolic process	2/136	101/28564	0.0838175165258487	0.334726972043832	0.298987571738221	Egfr/Snd1	2
GO:0072330	GO:0072330	monocarboxylic acid biosynthetic process	3/136	216/28564	0.0844631454512844	0.336137532433895	0.300247524060677	Gamt/Fabp5/Cyp27a1	3
GO:0014910	GO:0014910	regulation of smooth muscle cell migration	2/136	102/28564	0.0852365243605606	0.336137532433895	0.300247524060677	Apex1/Myh9	2
GO:0034446	GO:0034446	substrate adhesion-dependent cell spreading	2/136	103/28564	0.086662834897958	0.336137532433895	0.300247524060677	Calr/Dnm2	2
GO:0000212	GO:0000212	meiotic spindle organization	1/136	19/28564	0.0867158480102586	0.336137532433895	0.300247524060677	Myh9	1
GO:0002031	GO:0002031	G protein-coupled receptor internalization	1/136	19/28564	0.0867158480102586	0.336137532433895	0.300247524060677	Dnm2	1
GO:0002921	GO:0002921	negative regulation of humoral immune response	1/136	19/28564	0.0867158480102586	0.336137532433895	0.300247524060677	Cr1l	1
GO:0006978	GO:0006978	DNA damage response, signal transduction by p53 class mediator resulting in transcription of p21 class mediator	1/136	19/28564	0.0867158480102586	0.336137532433895	0.300247524060677	Rps27l	1
GO:0018195	GO:0018195	peptidyl-arginine modification	1/136	19/28564	0.0867158480102586	0.336137532433895	0.300247524060677	Krtcap2	1
GO:0019363	GO:0019363	pyridine nucleotide biosynthetic process	1/136	19/28564	0.0867158480102586	0.336137532433895	0.300247524060677	Aspdh	1
GO:0032695	GO:0032695	negative regulation of interleukin-12 production	1/136	19/28564	0.0867158480102586	0.336137532433895	0.300247524060677	Acp5	1
GO:0051132	GO:0051132	NK T cell activation	1/136	19/28564	0.0867158480102586	0.336137532433895	0.300247524060677	Hsph1	1
GO:0070989	GO:0070989	oxidative demethylation	1/136	19/28564	0.0867158480102586	0.336137532433895	0.300247524060677	Cyp1a2	1
GO:1902236	GO:1902236	negative regulation of endoplasmic reticulum stress-induced intrinsic apoptotic signaling pathway	1/136	19/28564	0.0867158480102586	0.336137532433895	0.300247524060677	Hyou1	1
GO:1905146	GO:1905146	lysosomal protein catabolic process	1/136	19/28564	0.0867158480102586	0.336137532433895	0.300247524060677	Dpp7	1
GO:0008217	GO:0008217	regulation of blood pressure	3/136	222/28564	0.0899213298630531	0.341547825649637	0.305080150547539	Scpep1/Manf/Snx5	3
GO:0150115	GO:0150115	cell-substrate junction organization	2/136	106/28564	0.090984582071537	0.341547825649637	0.305080150547539	Actn1/Myh9	2
GO:0002923	GO:0002923	regulation of humoral immune response mediated by circulating immunoglobulin	1/136	20/28564	0.0910671054868961	0.341547825649637	0.305080150547539	Cr1l	1
GO:0030050	GO:0030050	vesicle transport along actin filament	1/136	20/28564	0.0910671054868961	0.341547825649637	0.305080150547539	Myo1b	1
GO:0042219	GO:0042219	cellular modified amino acid catabolic process	1/136	20/28564	0.0910671054868961	0.341547825649637	0.305080150547539	Csad	1
GO:0042772	GO:0042772	DNA damage response, signal transduction resulting in transcription	1/136	20/28564	0.0910671054868961	0.341547825649637	0.305080150547539	Rps27l	1
GO:0044827	GO:0044827	modulation by host of viral genome replication	1/136	20/28564	0.0910671054868961	0.341547825649637	0.305080150547539	Ppib	1
GO:0045019	GO:0045019	negative regulation of nitric oxide biosynthetic process	1/136	20/28564	0.0910671054868961	0.341547825649637	0.305080150547539	Acp5	1
GO:0048143	GO:0048143	astrocyte activation	1/136	20/28564	0.0910671054868961	0.341547825649637	0.305080150547539	Egfr	1
GO:0050665	GO:0050665	hydrogen peroxide biosynthetic process	1/136	20/28564	0.0910671054868961	0.341547825649637	0.305080150547539	Cyp1a2	1
GO:0061620	GO:0061620	glycolytic process through glucose-6-phosphate	1/136	20/28564	0.0910671054868961	0.341547825649637	0.305080150547539	Gale	1
GO:0097320	GO:0097320	plasma membrane tubulation	1/136	20/28564	0.0910671054868961	0.341547825649637	0.305080150547539	Dnm2	1
GO:1900037	GO:1900037	regulation of cellular response to hypoxia	1/136	20/28564	0.0910671054868961	0.341547825649637	0.305080150547539	Hyou1	1
GO:1901142	GO:1901142	insulin metabolic process	1/136	20/28564	0.0910671054868961	0.341547825649637	0.305080150547539	Hsp90b1	1
GO:1904406	GO:1904406	negative regulation of nitric oxide metabolic process	1/136	20/28564	0.0910671054868961	0.341547825649637	0.305080150547539	Acp5	1
GO:2000369	GO:2000369	regulation of clathrin-dependent endocytosis	1/136	20/28564	0.0910671054868961	0.341547825649637	0.305080150547539	Dnm2	1
GO:2000241	GO:2000241	regulation of reproductive process	3/136	225/28564	0.0927047826432661	0.346986119650605	0.309937788125473	Prdx4/Calr/Myh9	3
GO:0006576	GO:0006576	biogenic amine metabolic process	2/136	108/28564	0.0939004393643696	0.347683835245163	0.310561007372213	Comt/Srm	2
GO:0009062	GO:0009062	fatty acid catabolic process	2/136	108/28564	0.0939004393643696	0.347683835245163	0.310561007372213	Nudt7/Hao1	2
GO:0014066	GO:0014066	regulation of phosphatidylinositol 3-kinase signaling	2/136	108/28564	0.0939004393643696	0.347683835245163	0.310561007372213	Egfr/Mydgf	2
GO:0046849	GO:0046849	bone remodeling	2/136	108/28564	0.0939004393643696	0.347683835245163	0.310561007372213	Egfr/Acp5	2
GO:0035264	GO:0035264	multicellular organism growth	3/136	227/28564	0.0945801750821684	0.347683835245163	0.310561007372213	Gamt/Dhcr7/Ppib	3
GO:0007173	GO:0007173	epidermal growth factor receptor signaling pathway	2/136	109/28564	0.0953684836438946	0.347683835245163	0.310561007372213	Egfr/Snx5	2
GO:0001976	GO:0001976	nervous system process involved in regulation of systemic arterial blood pressure	1/136	21/28564	0.0953977835156858	0.347683835245163	0.310561007372213	Manf	1
GO:0002407	GO:0002407	dendritic cell chemotaxis	1/136	21/28564	0.0953977835156858	0.347683835245163	0.310561007372213	Calr	1
GO:0006656	GO:0006656	phosphatidylcholine biosynthetic process	1/136	21/28564	0.0953977835156858	0.347683835245163	0.310561007372213	Fabp5	1
GO:0007039	GO:0007039	protein catabolic process in the vacuole	1/136	21/28564	0.0953977835156858	0.347683835245163	0.310561007372213	Dpp7	1
GO:0044794	GO:0044794	positive regulation by host of viral process	1/136	21/28564	0.0953977835156858	0.347683835245163	0.310561007372213	Ppib	1
GO:0051444	GO:0051444	negative regulation of ubiquitin-protein transferase activity	1/136	21/28564	0.0953977835156858	0.347683835245163	0.310561007372213	Rps7	1
GO:0051546	GO:0051546	keratinocyte migration	1/136	21/28564	0.0953977835156858	0.347683835245163	0.310561007372213	Eppk1	1
GO:0007163	GO:0007163	establishment or maintenance of cell polarity	3/136	228/28564	0.0955237362382601	0.347683835245163	0.310561007372213	Hsp90aa1/Ctnna1/Myh9	3
GO:0050890	GO:0050890	cognition	4/136	364/28564	0.0964841273360311	0.349050628739601	0.311781865869138	Ptprz1/Comt/Egfr/Mup20	4
GO:0030518	GO:0030518	intracellular steroid hormone receptor signaling pathway	2/136	110/28564	0.0968431436146107	0.349050628739601	0.311781865869138	Calr/Fkbp4	2
GO:0042310	GO:0042310	vasoconstriction	2/136	110/28564	0.0968431436146107	0.349050628739601	0.311781865869138	Egfr/Manf	2
GO:0051702	GO:0051702	biological process involved in interaction with symbiont	2/136	110/28564	0.0968431436146107	0.349050628739601	0.311781865869138	Ppib/Mbl2	2
GO:0055013	GO:0055013	cardiac muscle cell development	2/136	110/28564	0.0968431436146107	0.349050628739601	0.311781865869138	Sorbs2/Fdps	2
GO:0003300	GO:0003300	cardiac muscle hypertrophy	2/136	111/28564	0.0983243241650871	0.350494396645388	0.313071480081189	Sorbs2/Fdps	2
GO:0033865	GO:0033865	nucleoside bisphosphate metabolic process	2/136	111/28564	0.0983243241650871	0.350494396645388	0.313071480081189	Hmgcs1/Nudt7	2
GO:0033875	GO:0033875	ribonucleoside bisphosphate metabolic process	2/136	111/28564	0.0983243241650871	0.350494396645388	0.313071480081189	Hmgcs1/Nudt7	2
GO:0034032	GO:0034032	purine nucleoside bisphosphate metabolic process	2/136	111/28564	0.0983243241650871	0.350494396645388	0.313071480081189	Hmgcs1/Nudt7	2
GO:0000082	GO:0000082	G1/S transition of mitotic cell cycle	3/136	231/28564	0.0983776286643872	0.350494396645388	0.313071480081189	Apex1/Egfr/Rps27l	3
GO:0031669	GO:0031669	cellular response to nutrient levels	3/136	232/28564	0.0993365924216891	0.350494396645388	0.313071480081189	Comt/Hspa5/Pdia3	3
GO:0048532	GO:0048532	anatomical structure arrangement	1/136	22/28564	0.0997079787103698	0.350494396645388	0.313071480081189	Hspa5	1
GO:0070254	GO:0070254	mucus secretion	1/136	22/28564	0.0997079787103698	0.350494396645388	0.313071480081189	Egfr	1
GO:0071625	GO:0071625	vocalization behavior	1/136	22/28564	0.0997079787103698	0.350494396645388	0.313071480081189	Mup20	1
GO:0090205	GO:0090205	positive regulation of cholesterol metabolic process	1/136	22/28564	0.0997079787103698	0.350494396645388	0.313071480081189	Fdps	1
GO:0099515	GO:0099515	actin filament-based transport	1/136	22/28564	0.0997079787103698	0.350494396645388	0.313071480081189	Myo1b	1
GO:1900006	GO:1900006	positive regulation of dendrite development	1/136	22/28564	0.0997079787103698	0.350494396645388	0.313071480081189	Ptprz1	1
GO:1904666	GO:1904666	regulation of ubiquitin protein ligase activity	1/136	22/28564	0.0997079787103698	0.350494396645388	0.313071480081189	Rps7	1
GO:0014909	GO:0014909	smooth muscle cell migration	2/136	113/28564	0.10130587027246	0.350679241749783	0.313236588941624	Apex1/Myh9	2
GO:0055001	GO:0055001	muscle cell development	3/136	235/28564	0.102236186691971	0.350679241749783	0.313236588941624	Sorbs2/Actn1/Fdps	3
GO:0002449	GO:0002449	lymphocyte mediated immunity	4/136	372/28564	0.102382549900996	0.350679241749783	0.313236588941624	C4b/H2-K1/Mbl2/Cr1l	4
GO:0019218	GO:0019218	regulation of steroid metabolic process	2/136	114/28564	0.102806049304877	0.350679241749783	0.313236588941624	Dhcr7/Fdps	2
GO:0032024	GO:0032024	positive regulation of insulin secretion	2/136	114/28564	0.102806049304877	0.350679241749783	0.313236588941624	Myh9/Aacs	2
GO:0042177	GO:0042177	negative regulation of protein catabolic process	2/136	114/28564	0.102806049304877	0.350679241749783	0.313236588941624	Ctsa/Egfr	2
GO:0002460	GO:0002460	adaptive immune response based on somatic recombination of immune receptors built from immunoglobulin superfamily domains	4/136	373/28564	0.103131384819181	0.350679241749783	0.313236588941624	C4b/H2-K1/Mbl2/Cr1l	4
GO:0002922	GO:0002922	positive regulation of humoral immune response	1/136	23/28564	0.103997787234489	0.350679241749783	0.313236588941624	Mbl2	1
GO:0006595	GO:0006595	polyamine metabolic process	1/136	23/28564	0.103997787234489	0.350679241749783	0.313236588941624	Srm	1
GO:0010984	GO:0010984	regulation of lipoprotein particle clearance	1/136	23/28564	0.103997787234489	0.350679241749783	0.313236588941624	Cnpy2	1
GO:0042053	GO:0042053	regulation of dopamine metabolic process	1/136	23/28564	0.103997787234489	0.350679241749783	0.313236588941624	Comt	1
GO:0045048	GO:0045048	protein insertion into ER membrane	1/136	23/28564	0.103997787234489	0.350679241749783	0.313236588941624	Tram1	1
GO:0051204	GO:0051204	protein insertion into mitochondrial membrane	1/136	23/28564	0.103997787234489	0.350679241749783	0.313236588941624	Hsp90aa1	1
GO:0051873	GO:0051873	killing by host of symbiont cells	1/136	23/28564	0.103997787234489	0.350679241749783	0.313236588941624	Mbl2	1
GO:0071218	GO:0071218	cellular response to misfolded protein	1/136	23/28564	0.103997787234489	0.350679241749783	0.313236588941624	Sdf2l1	1
GO:0072525	GO:0072525	pyridine-containing compound biosynthetic process	1/136	23/28564	0.103997787234489	0.350679241749783	0.313236588941624	Aspdh	1
GO:0098780	GO:0098780	response to mitochondrial depolarisation	1/136	23/28564	0.103997787234489	0.350679241749783	0.313236588941624	Cdc37	1
GO:1902307	GO:1902307	positive regulation of sodium ion transmembrane transport	1/136	23/28564	0.103997787234489	0.350679241749783	0.313236588941624	Dnm2	1
GO:1903909	GO:1903909	regulation of receptor clustering	1/136	23/28564	0.103997787234489	0.350679241749783	0.313236588941624	Sorbs2	1
GO:2001044	GO:2001044	regulation of integrin-mediated signaling pathway	1/136	23/28564	0.103997787234489	0.350679241749783	0.313236588941624	Ctnna1	1
GO:0050679	GO:0050679	positive regulation of epithelial cell proliferation	3/136	237/28564	0.104187956107843	0.350679241749783	0.313236588941624	Egfr/Eppk1/Mydgf	3
GO:0014897	GO:0014897	striated muscle hypertrophy	2/136	115/28564	0.104312375858508	0.350679241749783	0.313236588941624	Sorbs2/Fdps	2
GO:0055017	GO:0055017	cardiac muscle tissue growth	2/136	115/28564	0.104312375858508	0.350679241749783	0.313236588941624	Sorbs2/Fdps	2
GO:0071456	GO:0071456	cellular response to hypoxia	2/136	115/28564	0.104312375858508	0.350679241749783	0.313236588941624	Cr1l/Hyou1	2
GO:0030324	GO:0030324	lung development	3/136	239/28564	0.106154491369511	0.351540655294987	0.314006027814656	Dhcr7/Cyp1a2/Ctsz	3
GO:0003018	GO:0003018	vascular process in circulatory system	3/136	240/28564	0.10714324253078	0.351540655294987	0.314006027814656	Egfr/Scpep1/Manf	3
GO:0031330	GO:0031330	negative regulation of cellular catabolic process	3/136	240/28564	0.10714324253078	0.351540655294987	0.314006027814656	Ctsa/Fus/Rps7	3
GO:0014896	GO:0014896	muscle hypertrophy	2/136	117/28564	0.107343106481807	0.351540655294987	0.314006027814656	Sorbs2/Fdps	2
GO:0031532	GO:0031532	actin cytoskeleton reorganization	2/136	117/28564	0.107343106481807	0.351540655294987	0.314006027814656	Myh9/Arhgdia	2
GO:0043401	GO:0043401	steroid hormone mediated signaling pathway	2/136	117/28564	0.107343106481807	0.351540655294987	0.314006027814656	Calr/Fkbp4	2
GO:0120034	GO:0120034	positive regulation of plasma membrane bounded cell projection assembly	2/136	117/28564	0.107343106481807	0.351540655294987	0.314006027814656	Hsp90aa1/Dnm2	2
GO:1903076	GO:1903076	regulation of protein localization to plasma membrane	2/136	117/28564	0.107343106481807	0.351540655294987	0.314006027814656	Egfr/Sptbn1	2
GO:0031571	GO:0031571	mitotic G1 DNA damage checkpoint signaling	1/136	24/28564	0.108267304803463	0.351540655294987	0.314006027814656	Rps27l	1
GO:0032930	GO:0032930	positive regulation of superoxide anion generation	1/136	24/28564	0.108267304803463	0.351540655294987	0.314006027814656	Egfr	1
GO:0034383	GO:0034383	low-density lipoprotein particle clearance	1/136	24/28564	0.108267304803463	0.351540655294987	0.314006027814656	Cnpy2	1
GO:0040019	GO:0040019	positive regulation of embryonic development	1/136	24/28564	0.108267304803463	0.351540655294987	0.314006027814656	Hspa5	1
GO:0042398	GO:0042398	cellular modified amino acid biosynthetic process	1/136	24/28564	0.108267304803463	0.351540655294987	0.314006027814656	Gamt	1
GO:0045737	GO:0045737	positive regulation of cyclin-dependent protein serine/threonine kinase activity	1/136	24/28564	0.108267304803463	0.351540655294987	0.314006027814656	Egfr	1
GO:0071392	GO:0071392	cellular response to estradiol stimulus	1/136	24/28564	0.108267304803463	0.351540655294987	0.314006027814656	Egfr	1
GO:1900101	GO:1900101	regulation of endoplasmic reticulum unfolded protein response	1/136	24/28564	0.108267304803463	0.351540655294987	0.314006027814656	Pdia6	1
GO:2001224	GO:2001224	positive regulation of neuron migration	1/136	24/28564	0.108267304803463	0.351540655294987	0.314006027814656	Ptprz1	1
GO:0001892	GO:0001892	embryonic placenta development	2/136	118/28564	0.108867329822085	0.351540655294987	0.314006027814656	Egfr/Nsdhl	2
GO:0001942	GO:0001942	hair follicle development	2/136	118/28564	0.108867329822085	0.351540655294987	0.314006027814656	Egfr/Nsdhl	2
GO:0051028	GO:0051028	mRNA transport	2/136	118/28564	0.108867329822085	0.351540655294987	0.314006027814656	Hnrnpa1/Hnrnpa3	2
GO:0071346	GO:0071346	cellular response to type II interferon	2/136	118/28564	0.108867329822085	0.351540655294987	0.314006027814656	Cdc37/Mrc1	2
GO:0016054	GO:0016054	organic acid catabolic process	3/136	242/28564	0.10913160418568	0.351540655294987	0.314006027814656	Nudt7/Csad/Hao1	3
GO:0030323	GO:0030323	respiratory tube development	3/136	242/28564	0.10913160418568	0.351540655294987	0.314006027814656	Dhcr7/Cyp1a2/Ctsz	3
GO:0046395	GO:0046395	carboxylic acid catabolic process	3/136	242/28564	0.10913160418568	0.351540655294987	0.314006027814656	Nudt7/Csad/Hao1	3
GO:0038061	GO:0038061	NIK/NF-kappaB signaling	2/136	119/28564	0.110397339215434	0.353768943170429	0.31599639738943	Calr/Egfr	2
GO:0055006	GO:0055006	cardiac cell development	2/136	119/28564	0.110397339215434	0.353768943170429	0.31599639738943	Sorbs2/Fdps	2
GO:1901989	GO:1901989	positive regulation of cell cycle phase transition	2/136	119/28564	0.110397339215434	0.353768943170429	0.31599639738943	Apex1/Egfr	2
GO:0006359	GO:0006359	regulation of transcription by RNA polymerase III	1/136	25/28564	0.11251662668667	0.355022598538658	0.317116197721189	Sf3b1	1
GO:0007035	GO:0007035	vacuolar acidification	1/136	25/28564	0.11251662668667	0.355022598538658	0.317116197721189	Atp6v0d1	1
GO:0007413	GO:0007413	axonal fasciculation	1/136	25/28564	0.11251662668667	0.355022598538658	0.317116197721189	Ptprz1	1
GO:0035357	GO:0035357	peroxisome proliferator activated receptor signaling pathway	1/136	25/28564	0.11251662668667	0.355022598538658	0.317116197721189	Fabp5	1
GO:0042069	GO:0042069	regulation of catecholamine metabolic process	1/136	25/28564	0.11251662668667	0.355022598538658	0.317116197721189	Comt	1
GO:0044819	GO:0044819	mitotic G1/S transition checkpoint signaling	1/136	25/28564	0.11251662668667	0.355022598538658	0.317116197721189	Rps27l	1
GO:0051788	GO:0051788	response to misfolded protein	1/136	25/28564	0.11251662668667	0.355022598538658	0.317116197721189	Sdf2l1	1
GO:0060333	GO:0060333	type II interferon-mediated signaling pathway	1/136	25/28564	0.11251662668667	0.355022598538658	0.317116197721189	Cdc37	1
GO:0106030	GO:0106030	neuron projection fasciculation	1/136	25/28564	0.11251662668667	0.355022598538658	0.317116197721189	Ptprz1	1
GO:0042742	GO:0042742	defense response to bacterium	4/136	386/28564	0.113094181716419	0.355617112300462	0.317647234180311	H2-K1/Mbl2/Acp5/Iigp1	4
GO:0097305	GO:0097305	response to alcohol	3/136	246/28564	0.113151158859646	0.355617112300462	0.317647234180311	Ctnna1/Fdx1/Aacs	3
GO:0022404	GO:0022404	molting cycle process	2/136	121/28564	0.113474362497173	0.355617112300462	0.317647234180311	Egfr/Nsdhl	2
GO:0022405	GO:0022405	hair cycle process	2/136	121/28564	0.113474362497173	0.355617112300462	0.317647234180311	Egfr/Nsdhl	2
GO:0006402	GO:0006402	mRNA catabolic process	3/136	248/28564	0.115182004206847	0.358576532250615	0.320290671544343	Apex1/Fus/Snd1	3
GO:1903320	GO:1903320	regulation of protein modification by small protein conjugation or removal	3/136	249/28564	0.116202617547255	0.358576532250615	0.320290671544343	Hsp90aa1/Hspa5/Rps7	3
GO:0038127	GO:0038127	ERBB signaling pathway	2/136	123/28564	0.116573475981495	0.358576532250615	0.320290671544343	Egfr/Snx5	2
GO:0003084	GO:0003084	positive regulation of systemic arterial blood pressure	1/136	26/28564	0.116745847709503	0.358576532250615	0.320290671544343	Manf	1
GO:0007635	GO:0007635	chemosensory behavior	1/136	26/28564	0.116745847709503	0.358576532250615	0.320290671544343	Mup20	1
GO:0010829	GO:0010829	negative regulation of glucose transmembrane transport	1/136	26/28564	0.116745847709503	0.358576532250615	0.320290671544343	Fabp5	1
GO:0038083	GO:0038083	peptidyl-tyrosine autophosphorylation	1/136	26/28564	0.116745847709503	0.358576532250615	0.320290671544343	Egfr	1
GO:0044070	GO:0044070	regulation of monoatomic anion transport	1/136	26/28564	0.116745847709503	0.358576532250615	0.320290671544343	Pdzk1	1
GO:0061615	GO:0061615	glycolytic process through fructose-6-phosphate	1/136	26/28564	0.116745847709503	0.358576532250615	0.320290671544343	Gale	1
GO:0080111	GO:0080111	DNA demethylation	1/136	26/28564	0.116745847709503	0.358576532250615	0.320290671544343	Apex1	1
GO:1903975	GO:1903975	regulation of glial cell migration	1/136	26/28564	0.116745847709503	0.358576532250615	0.320290671544343	Ptprz1	1
GO:2000679	GO:2000679	positive regulation of transcription regulatory region DNA binding	1/136	26/28564	0.116745847709503	0.358576532250615	0.320290671544343	H1f0	1
GO:0042060	GO:0042060	wound healing	4/136	392/28564	0.117832050312771	0.360714339450852	0.322200221228195	Pdia3/Egfr/Eppk1/Myh9	4
GO:0140694	GO:0140694	non-membrane-bounded organelle assembly	4/136	392/28564	0.117832050312771	0.360714339450852	0.322200221228195	Rps15/Rps25/Rps27/Rps27l	4
GO:0060419	GO:0060419	heart growth	2/136	124/28564	0.11813110072268	0.361032074770636	0.322484031376919	Sorbs2/Fdps	2
GO:0010839	GO:0010839	negative regulation of keratinocyte proliferation	1/136	27/28564	0.120955062255424	0.364838352545317	0.32588390603376	Eppk1	1
GO:0016486	GO:0016486	peptide hormone processing	1/136	27/28564	0.120955062255424	0.364838352545317	0.32588390603376	Hsp90b1	1
GO:0031639	GO:0031639	plasminogen activation	1/136	27/28564	0.120955062255424	0.364838352545317	0.32588390603376	Ctsz	1
GO:0044550	GO:0044550	secondary metabolite biosynthetic process	1/136	27/28564	0.120955062255424	0.364838352545317	0.32588390603376	Cyp1a2	1
GO:0060716	GO:0060716	labyrinthine layer blood vessel development	1/136	27/28564	0.120955062255424	0.364838352545317	0.32588390603376	Nsdhl	1
GO:0090151	GO:0090151	establishment of protein localization to mitochondrial membrane	1/136	27/28564	0.120955062255424	0.364838352545317	0.32588390603376	Hsp90aa1	1
GO:1901018	GO:1901018	positive regulation of potassium ion transmembrane transporter activity	1/136	27/28564	0.120955062255424	0.364838352545317	0.32588390603376	Dnm2	1
GO:1904031	GO:1904031	positive regulation of cyclin-dependent protein kinase activity	1/136	27/28564	0.120955062255424	0.364838352545317	0.32588390603376	Egfr	1
GO:0048145	GO:0048145	regulation of fibroblast proliferation	2/136	126/28564	0.121262060539994	0.365168648108224	0.326178935345879	Ptprz1/Egfr	2
GO:0006575	GO:0006575	cellular modified amino acid metabolic process	2/136	128/28564	0.12441340781348	0.368414951572875	0.32907862515604	Gamt/Csad	2
GO:0014812	GO:0014812	muscle cell migration	2/136	128/28564	0.12441340781348	0.368414951572875	0.32907862515604	Apex1/Myh9	2
GO:0030048	GO:0030048	actin filament-based movement	2/136	128/28564	0.12441340781348	0.368414951572875	0.32907862515604	Myo1b/Myh9	2
GO:0006515	GO:0006515	protein quality control for misfolded or incompletely synthesized proteins	1/136	28/28564	0.125144364268014	0.368414951572875	0.32907862515604	Sdf2l1	1
GO:0007263	GO:0007263	nitric oxide mediated signal transduction	1/136	28/28564	0.125144364268014	0.368414951572875	0.32907862515604	Egfr	1
GO:0008209	GO:0008209	androgen metabolic process	1/136	28/28564	0.125144364268014	0.368414951572875	0.32907862515604	Hsd17b2	1
GO:0016188	GO:0016188	synaptic vesicle maturation	1/136	28/28564	0.125144364268014	0.368414951572875	0.32907862515604	Atp6v0d1	1
GO:0035020	GO:0035020	regulation of Rac protein signal transduction	1/136	28/28564	0.125144364268014	0.368414951572875	0.32907862515604	Dnm2	1
GO:0036336	GO:0036336	dendritic cell migration	1/136	28/28564	0.125144364268014	0.368414951572875	0.32907862515604	Calr	1
GO:0042059	GO:0042059	negative regulation of epidermal growth factor receptor signaling pathway	1/136	28/28564	0.125144364268014	0.368414951572875	0.32907862515604	Snx5	1
GO:0045780	GO:0045780	positive regulation of bone resorption	1/136	28/28564	0.125144364268014	0.368414951572875	0.32907862515604	Egfr	1
GO:0046128	GO:0046128	purine ribonucleoside metabolic process	1/136	28/28564	0.125144364268014	0.368414951572875	0.32907862515604	Gamt	1
GO:0090314	GO:0090314	positive regulation of protein targeting to membrane	1/136	28/28564	0.125144364268014	0.368414951572875	0.32907862515604	Pdzk1	1
GO:1905207	GO:1905207	regulation of cardiocyte differentiation	1/136	28/28564	0.125144364268014	0.368414951572875	0.32907862515604	Egfr	1
GO:0009308	GO:0009308	amine metabolic process	2/136	129/28564	0.125996519385553	0.368414951572875	0.32907862515604	Comt/Srm	2
GO:0044843	GO:0044843	cell cycle G1/S phase transition	3/136	259/28564	0.126593846857897	0.368414951572875	0.32907862515604	Apex1/Egfr/Rps27l	3
GO:0032535	GO:0032535	regulation of cellular component size	4/136	404/28564	0.127562836858131	0.368414951572875	0.32907862515604	Hsp90aa1/Dnm2/Sptbn1/Arpc1b	4
GO:0033138	GO:0033138	positive regulation of peptidyl-serine phosphorylation	2/136	130/28564	0.127584480315513	0.368414951572875	0.32907862515604	Hsp90aa1/Egfr	2
GO:0030522	GO:0030522	intracellular receptor signaling pathway	3/136	261/28564	0.128711331739927	0.368414951572875	0.32907862515604	Calr/Fkbp4/Fabp5	3
GO:0002029	GO:0002029	desensitization of G protein-coupled receptor signaling pathway	1/136	29/28564	0.129313847253	0.368414951572875	0.32907862515604	Dnm2	1
GO:0002478	GO:0002478	antigen processing and presentation of exogenous peptide antigen	1/136	29/28564	0.129313847253	0.368414951572875	0.32907862515604	H2-K1	1
GO:0010893	GO:0010893	positive regulation of steroid biosynthetic process	1/136	29/28564	0.129313847253	0.368414951572875	0.32907862515604	Fdps	1
GO:0010955	GO:0010955	negative regulation of protein processing	1/136	29/28564	0.129313847253	0.368414951572875	0.32907862515604	Ctsz	1
GO:0018126	GO:0018126	protein hydroxylation	1/136	29/28564	0.129313847253	0.368414951572875	0.32907862515604	Prdx4	1
GO:0031100	GO:0031100	animal organ regeneration	1/136	29/28564	0.129313847253	0.368414951572875	0.32907862515604	Egfr	1
GO:0031670	GO:0031670	cellular response to nutrient	1/136	29/28564	0.129313847253	0.368414951572875	0.32907862515604	Pdia3	1
GO:0035510	GO:0035510	DNA dealkylation	1/136	29/28564	0.129313847253	0.368414951572875	0.32907862515604	Apex1	1
GO:0035521	GO:0035521	monoubiquitinated histone deubiquitination	1/136	29/28564	0.129313847253	0.368414951572875	0.32907862515604	Sf3b5	1
GO:0035522	GO:0035522	monoubiquitinated histone H2A deubiquitination	1/136	29/28564	0.129313847253	0.368414951572875	0.32907862515604	Sf3b5	1
GO:0042133	GO:0042133	neurotransmitter metabolic process	1/136	29/28564	0.129313847253	0.368414951572875	0.32907862515604	Comt	1
GO:0048199	GO:0048199	vesicle targeting, to, from or within Golgi	1/136	29/28564	0.129313847253	0.368414951572875	0.32907862515604	Tmed9	1
GO:0060252	GO:0060252	positive regulation of glial cell proliferation	1/136	29/28564	0.129313847253	0.368414951572875	0.32907862515604	Egfr	1
GO:0060571	GO:0060571	morphogenesis of an epithelial fold	1/136	29/28564	0.129313847253	0.368414951572875	0.32907862515604	Egfr	1
GO:1903318	GO:1903318	negative regulation of protein maturation	1/136	29/28564	0.129313847253	0.368414951572875	0.32907862515604	Ctsz	1
GO:1990000	GO:1990000	amyloid fibril formation	1/136	29/28564	0.129313847253	0.368414951572875	0.32907862515604	Fus	1
GO:0043406	GO:0043406	positive regulation of MAP kinase activity	2/136	132/28564	0.130774626390491	0.369422461548273	0.32997856148088	Erp29/Egfr	2
GO:0045931	GO:0045931	positive regulation of mitotic cell cycle	2/136	132/28564	0.130774626390491	0.369422461548273	0.32997856148088	Apex1/Egfr	2
GO:0006979	GO:0006979	response to oxidative stress	4/136	408/28564	0.130879910618821	0.369422461548273	0.32997856148088	Prdx4/Lancl1/Apex1/Egfr	4
GO:0034655	GO:0034655	nucleobase-containing compound catabolic process	4/136	408/28564	0.130879910618821	0.369422461548273	0.32997856148088	Apex1/Fus/Snd1/Nudt7	4
GO:0031668	GO:0031668	cellular response to extracellular stimulus	3/136	264/28564	0.131911254434268	0.369422461548273	0.32997856148088	Comt/Hspa5/Pdia3	3
GO:0090276	GO:0090276	regulation of peptide hormone secretion	3/136	264/28564	0.131911254434268	0.369422461548273	0.32997856148088	Egfr/Myh9/Aacs	3
GO:0045807	GO:0045807	positive regulation of endocytosis	2/136	133/28564	0.132376651232101	0.369422461548273	0.32997856148088	Dnm2/Myh9	2
GO:1901216	GO:1901216	positive regulation of neuron death	2/136	133/28564	0.132376651232101	0.369422461548273	0.32997856148088	Ptprz1/Ctsz	2
GO:0032970	GO:0032970	regulation of actin filament-based process	4/136	411/28564	0.133391218174877	0.369422461548273	0.32997856148088	Sptbn1/Myh9/Arhgdia/Arpc1b	4
GO:0001516	GO:0001516	prostaglandin biosynthetic process	1/136	30/28564	0.133463604280285	0.369422461548273	0.32997856148088	Fabp5	1
GO:0001778	GO:0001778	plasma membrane repair	1/136	30/28564	0.133463604280285	0.369422461548273	0.32997856148088	Myh9	1
GO:0006699	GO:0006699	bile acid biosynthetic process	1/136	30/28564	0.133463604280285	0.369422461548273	0.32997856148088	Cyp27a1	1
GO:0022401	GO:0022401	negative adaptation of signaling pathway	1/136	30/28564	0.133463604280285	0.369422461548273	0.32997856148088	Dnm2	1
GO:0033198	GO:0033198	response to ATP	1/136	30/28564	0.133463604280285	0.369422461548273	0.32997856148088	Hsp90b1	1
GO:0042744	GO:0042744	hydrogen peroxide catabolic process	1/136	30/28564	0.133463604280285	0.369422461548273	0.32997856148088	Prdx4	1
GO:0043129	GO:0043129	surfactant homeostasis	1/136	30/28564	0.133463604280285	0.369422461548273	0.32997856148088	Mbl2	1
GO:0046457	GO:0046457	prostanoid biosynthetic process	1/136	30/28564	0.133463604280285	0.369422461548273	0.32997856148088	Fabp5	1
GO:0051894	GO:0051894	positive regulation of focal adhesion assembly	1/136	30/28564	0.133463604280285	0.369422461548273	0.32997856148088	Myh9	1
GO:1901658	GO:1901658	glycosyl compound catabolic process	1/136	30/28564	0.133463604280285	0.369422461548273	0.32997856148088	Naga	1
GO:0045739	GO:0045739	positive regulation of DNA repair	2/136	134/28564	0.133983204816223	0.370306346345586	0.330768072310054	Fus/Egfr	2
GO:0031667	GO:0031667	response to nutrient levels	4/136	414/28564	0.135922390793515	0.373103624813385	0.333266680329168	Comt/Hspa5/Pdia3/Aacs	4
GO:0000018	GO:0000018	regulation of DNA recombination	2/136	136/28564	0.137209584666965	0.373103624813385	0.333266680329168	H1f0/Fus	2
GO:0003014	GO:0003014	renal system process	2/136	136/28564	0.137209584666965	0.373103624813385	0.333266680329168	Comt/Snx5	2
GO:0009791	GO:0009791	post-embryonic development	2/136	136/28564	0.137209584666965	0.373103624813385	0.333266680329168	Dhcr7/Cyp1a2	2
GO:0017015	GO:0017015	regulation of transforming growth factor beta receptor signaling pathway	2/136	136/28564	0.137209584666965	0.373103624813385	0.333266680329168	Hspa5/Dnm2	2
GO:0002791	GO:0002791	regulation of peptide secretion	3/136	269/28564	0.137306168216087	0.373103624813385	0.333266680329168	Egfr/Myh9/Aacs	3
GO:0015721	GO:0015721	bile acid and bile salt transport	1/136	31/28564	0.137593727985965	0.373103624813385	0.333266680329168	Slco1a1	1
GO:0032691	GO:0032691	negative regulation of interleukin-1 beta production	1/136	31/28564	0.137593727985965	0.373103624813385	0.333266680329168	Acp5	1
GO:0046628	GO:0046628	positive regulation of insulin receptor signaling pathway	1/136	31/28564	0.137593727985965	0.373103624813385	0.333266680329168	Snx5	1
GO:0048384	GO:0048384	retinoic acid receptor signaling pathway	1/136	31/28564	0.137593727985965	0.373103624813385	0.333266680329168	Calr	1
GO:0140374	GO:0140374	antiviral innate immune response	1/136	31/28564	0.137593727985965	0.373103624813385	0.333266680329168	Mbl2	1
GO:1901185	GO:1901185	negative regulation of ERBB signaling pathway	1/136	31/28564	0.137593727985965	0.373103624813385	0.333266680329168	Snx5	1
GO:0060541	GO:0060541	respiratory system development	3/136	270/28564	0.138394207583172	0.373103624813385	0.333266680329168	Dhcr7/Cyp1a2/Ctsz	3
GO:0007030	GO:0007030	Golgi organization	2/136	137/28564	0.138829255744515	0.373103624813385	0.333266680329168	Dnm2/Tmed9	2
GO:0008277	GO:0008277	regulation of G protein-coupled receptor signaling pathway	2/136	137/28564	0.138829255744515	0.373103624813385	0.333266680329168	Dnm2/Myh9	2
GO:0016579	GO:0016579	protein deubiquitination	2/136	137/28564	0.138829255744515	0.373103624813385	0.333266680329168	Sf3b5/Eif3f	2
GO:0042303	GO:0042303	molting cycle	2/136	137/28564	0.138829255744515	0.373103624813385	0.333266680329168	Egfr/Nsdhl	2
GO:0042633	GO:0042633	hair cycle	2/136	137/28564	0.138829255744515	0.373103624813385	0.333266680329168	Egfr/Nsdhl	2
GO:0051592	GO:0051592	response to calcium ion	2/136	137/28564	0.138829255744515	0.373103624813385	0.333266680329168	Fus/Egfr	2
GO:0090087	GO:0090087	regulation of peptide transport	3/136	271/28564	0.139485213994326	0.374322439296821	0.334355359800012	Egfr/Myh9/Aacs	3
GO:0001889	GO:0001889	liver development	2/136	138/28564	0.140453145178081	0.375829038255097	0.335701096480173	Egfr/Aacs	2
GO:0072329	GO:0072329	monocarboxylic acid catabolic process	2/136	138/28564	0.140453145178081	0.375829038255097	0.335701096480173	Nudt7/Hao1	2
GO:0006898	GO:0006898	receptor-mediated endocytosis	3/136	273/28564	0.141676039082909	0.376372630598892	0.336186648492592	Canx/Dnm2/Mrc1	3
GO:0023058	GO:0023058	adaptation of signaling pathway	1/136	32/28564	0.141704310574333	0.376372630598892	0.336186648492592	Dnm2	1
GO:0032958	GO:0032958	inositol phosphate biosynthetic process	1/136	32/28564	0.141704310574333	0.376372630598892	0.336186648492592	Myh9	1
GO:0043247	GO:0043247	telomere maintenance in response to DNA damage	1/136	32/28564	0.141704310574333	0.376372630598892	0.336186648492592	Apex1	1
GO:2000178	GO:2000178	negative regulation of neural precursor cell proliferation	1/136	32/28564	0.141704310574333	0.376372630598892	0.336186648492592	Ctnna1	1
GO:0014013	GO:0014013	regulation of gliogenesis	2/136	139/28564	0.142081176937819	0.376372630598892	0.336186648492592	Ptprz1/Egfr	2
GO:1903844	GO:1903844	regulation of cellular response to transforming growth factor beta stimulus	2/136	139/28564	0.142081176937819	0.376372630598892	0.336186648492592	Hspa5/Dnm2	2
GO:0014065	GO:0014065	phosphatidylinositol 3-kinase signaling	2/136	140/28564	0.143713275612324	0.377029056815321	0.336772986902302	Egfr/Mydgf	2
GO:0036294	GO:0036294	cellular response to decreased oxygen levels	2/136	140/28564	0.143713275612324	0.377029056815321	0.336772986902302	Cr1l/Hyou1	2
GO:0034599	GO:0034599	cellular response to oxidative stress	3/136	276/28564	0.144983974146721	0.377029056815321	0.336772986902302	Lancl1/Apex1/Egfr	3
GO:0008360	GO:0008360	regulation of cell shape	2/136	141/28564	0.145349366404542	0.377029056815321	0.336772986902302	Myh9/Arhgdia	2
GO:0061008	GO:0061008	hepaticobiliary system development	2/136	141/28564	0.145349366404542	0.377029056815321	0.336772986902302	Egfr/Aacs	2
GO:0002230	GO:0002230	positive regulation of defense response to virus by host	1/136	33/28564	0.145795443819878	0.377029056815321	0.336772986902302	Hsp90aa1	1
GO:0006901	GO:0006901	vesicle coating	1/136	33/28564	0.145795443819878	0.377029056815321	0.336772986902302	Tmed9	1
GO:0008045	GO:0008045	motor neuron axon guidance	1/136	33/28564	0.145795443819878	0.377029056815321	0.336772986902302	Alcam	1
GO:0035066	GO:0035066	positive regulation of histone acetylation	1/136	33/28564	0.145795443819878	0.377029056815321	0.336772986902302	Sf3b1	1
GO:0042178	GO:0042178	xenobiotic catabolic process	1/136	33/28564	0.145795443819878	0.377029056815321	0.336772986902302	Cyp1a2	1
GO:0042572	GO:0042572	retinol metabolic process	1/136	33/28564	0.145795443819878	0.377029056815321	0.336772986902302	Cyp1a2	1
GO:0045745	GO:0045745	positive regulation of G protein-coupled receptor signaling pathway	1/136	33/28564	0.145795443819878	0.377029056815321	0.336772986902302	Myh9	1
GO:0048714	GO:0048714	positive regulation of oligodendrocyte differentiation	1/136	33/28564	0.145795443819878	0.377029056815321	0.336772986902302	Ptprz1	1
GO:0051973	GO:0051973	positive regulation of telomerase activity	1/136	33/28564	0.145795443819878	0.377029056815321	0.336772986902302	Hsp90aa1	1
GO:0060390	GO:0060390	regulation of SMAD protein signal transduction	1/136	33/28564	0.145795443819878	0.377029056815321	0.336772986902302	Sptbn1	1
GO:0140448	GO:0140448	signaling receptor ligand precursor processing	1/136	33/28564	0.145795443819878	0.377029056815321	0.336772986902302	Hsp90b1	1
GO:1904752	GO:1904752	regulation of vascular associated smooth muscle cell migration	1/136	33/28564	0.145795443819878	0.377029056815321	0.336772986902302	Myh9	1
GO:0002698	GO:0002698	negative regulation of immune effector process	2/136	143/28564	0.148633228201269	0.380115895828651	0.339530238567165	Acp5/Cr1l	2
GO:0009132	GO:0009132	nucleoside diphosphate metabolic process	2/136	143/28564	0.148633228201269	0.380115895828651	0.339530238567165	Gale/Nudt7	2
GO:0042886	GO:0042886	amide transport	4/136	429/28564	0.148867242271546	0.380115895828651	0.339530238567165	Egfr/Gltpd2/Myh9/Aacs	4
GO:0043161	GO:0043161	proteasome-mediated ubiquitin-dependent protein catabolic process	4/136	430/28564	0.149746868063576	0.380115895828651	0.339530238567165	Hsp90b1/Calr/Hspa5/Canx	4
GO:0009119	GO:0009119	ribonucleoside metabolic process	1/136	34/28564	0.149867219069273	0.380115895828651	0.339530238567165	Gamt	1
GO:0009225	GO:0009225	nucleotide-sugar metabolic process	1/136	34/28564	0.149867219069273	0.380115895828651	0.339530238567165	Gmppb	1
GO:0016556	GO:0016556	mRNA modification	1/136	34/28564	0.149867219069273	0.380115895828651	0.339530238567165	Dnajb11	1
GO:0035335	GO:0035335	peptidyl-tyrosine dephosphorylation	1/136	34/28564	0.149867219069273	0.380115895828651	0.339530238567165	Ptprz1	1
GO:0045943	GO:0045943	positive regulation of transcription by RNA polymerase I	1/136	34/28564	0.149867219069273	0.380115895828651	0.339530238567165	Sf3b1	1
GO:0050999	GO:0050999	regulation of nitric-oxide synthase activity	1/136	34/28564	0.149867219069273	0.380115895828651	0.339530238567165	Egfr	1
GO:0061050	GO:0061050	regulation of cell growth involved in cardiac muscle cell development	1/136	34/28564	0.149867219069273	0.380115895828651	0.339530238567165	Fdps	1
GO:0071404	GO:0071404	cellular response to low-density lipoprotein particle stimulus	1/136	34/28564	0.149867219069273	0.380115895828651	0.339530238567165	Hmgcs1	1
GO:1901099	GO:1901099	negative regulation of signal transduction in absence of ligand	1/136	34/28564	0.149867219069273	0.380115895828651	0.339530238567165	Ctnna1	1
GO:2001240	GO:2001240	negative regulation of extrinsic apoptotic signaling pathway in absence of ligand	1/136	34/28564	0.149867219069273	0.380115895828651	0.339530238567165	Ctnna1	1
GO:0030833	GO:0030833	regulation of actin filament polymerization	2/136	144/28564	0.150280852646929	0.380122156695172	0.339535830949717	Sptbn1/Arpc1b	2
GO:0048675	GO:0048675	axon extension	2/136	144/28564	0.150280852646929	0.380122156695172	0.339535830949717	Hsp90aa1/Dnm2	2
GO:0005996	GO:0005996	monosaccharide metabolic process	3/136	282/28564	0.151675756692429	0.380987383765684	0.340308676171107	Gulo/Fabp5/Gale	3
GO:0000723	GO:0000723	telomere maintenance	2/136	145/28564	0.151932176084592	0.380987383765684	0.340308676171107	Hsp90aa1/Apex1	2
GO:0050657	GO:0050657	nucleic acid transport	2/136	145/28564	0.151932176084592	0.380987383765684	0.340308676171107	Hnrnpa1/Hnrnpa3	2
GO:0050658	GO:0050658	RNA transport	2/136	145/28564	0.151932176084592	0.380987383765684	0.340308676171107	Hnrnpa1/Hnrnpa3	2
GO:0090316	GO:0090316	positive regulation of intracellular protein transport	2/136	145/28564	0.151932176084592	0.380987383765684	0.340308676171107	Hsp90aa1/Pdzk1	2
GO:0034341	GO:0034341	response to type II interferon	2/136	146/28564	0.153587126728423	0.380987383765684	0.340308676171107	Cdc37/Mrc1	2
GO:0034614	GO:0034614	cellular response to reactive oxygen species	2/136	146/28564	0.153587126728423	0.380987383765684	0.340308676171107	Apex1/Egfr	2
GO:0000462	GO:0000462	maturation of SSU-rRNA from tricistronic rRNA transcript (SSU-rRNA, 5.8S rRNA, LSU-rRNA)	1/136	35/28564	0.153919727243356	0.380987383765684	0.340308676171107	Rps16	1
GO:0002719	GO:0002719	negative regulation of cytokine production involved in immune response	1/136	35/28564	0.153919727243356	0.380987383765684	0.340308676171107	Acp5	1
GO:0006308	GO:0006308	DNA catabolic process	1/136	35/28564	0.153919727243356	0.380987383765684	0.340308676171107	Apex1	1
GO:0035520	GO:0035520	monoubiquitinated protein deubiquitination	1/136	35/28564	0.153919727243356	0.380987383765684	0.340308676171107	Sf3b5	1
GO:0042278	GO:0042278	purine nucleoside metabolic process	1/136	35/28564	0.153919727243356	0.380987383765684	0.340308676171107	Gamt	1
GO:0055094	GO:0055094	response to lipoprotein particle	1/136	35/28564	0.153919727243356	0.380987383765684	0.340308676171107	Hmgcs1	1
GO:0090313	GO:0090313	regulation of protein targeting to membrane	1/136	35/28564	0.153919727243356	0.380987383765684	0.340308676171107	Pdzk1	1
GO:0150117	GO:0150117	positive regulation of cell-substrate junction organization	1/136	35/28564	0.153919727243356	0.380987383765684	0.340308676171107	Myh9	1
GO:1903203	GO:1903203	regulation of oxidative stress-induced neuron death	1/136	35/28564	0.153919727243356	0.380987383765684	0.340308676171107	Lancl1	1
GO:0043254	GO:0043254	regulation of protein-containing complex assembly	4/136	435/28564	0.154175158613614	0.38110944956761	0.340417708788011	Hsp90aa1/Fkbp4/Sptbn1/Arpc1b	4
GO:0048144	GO:0048144	fibroblast proliferation	2/136	147/28564	0.155245633382894	0.382732234833295	0.341867226354752	Ptprz1/Egfr	2
GO:0090101	GO:0090101	negative regulation of transmembrane receptor protein serine/threonine kinase signaling pathway	2/136	147/28564	0.155245633382894	0.382732234833295	0.341867226354752	Hspa5/Dnm2	2
GO:0009306	GO:0009306	protein secretion	4/136	438/28564	0.156855904045097	0.384283165517752	0.343252561383025	Erp29/Egfr/Myh9/Aacs	4
GO:0051236	GO:0051236	establishment of RNA localization	2/136	148/28564	0.156907625438859	0.384283165517752	0.343252561383025	Hnrnpa1/Hnrnpa3	2
GO:0035592	GO:0035592	establishment of protein localization to extracellular region	4/136	439/28564	0.157753387701793	0.384283165517752	0.343252561383025	Erp29/Egfr/Myh9/Aacs	4
GO:0006775	GO:0006775	fat-soluble vitamin metabolic process	1/136	36/28564	0.157953058839098	0.384283165517752	0.343252561383025	Cyp27a1	1
GO:0019320	GO:0019320	hexose catabolic process	1/136	36/28564	0.157953058839098	0.384283165517752	0.343252561383025	Gale	1
GO:0019884	GO:0019884	antigen processing and presentation of exogenous antigen	1/136	36/28564	0.157953058839098	0.384283165517752	0.343252561383025	H2-K1	1
GO:0046466	GO:0046466	membrane lipid catabolic process	1/136	36/28564	0.157953058839098	0.384283165517752	0.343252561383025	Naga	1
GO:0120033	GO:0120033	negative regulation of plasma membrane bounded cell projection assembly	1/136	36/28564	0.157953058839098	0.384283165517752	0.343252561383025	Dnm2	1
GO:1900078	GO:1900078	positive regulation of cellular response to insulin stimulus	1/136	36/28564	0.157953058839098	0.384283165517752	0.343252561383025	Snx5	1
GO:1902253	GO:1902253	regulation of intrinsic apoptotic signaling pathway by p53 class mediator	1/136	36/28564	0.157953058839098	0.384283165517752	0.343252561383025	Rps7	1
GO:1904375	GO:1904375	regulation of protein localization to cell periphery	2/136	149/28564	0.158573032869655	0.384467938962456	0.343417606235002	Egfr/Sptbn1	2
GO:0044270	GO:0044270	cellular nitrogen compound catabolic process	4/136	440/28564	0.15865280553183	0.384467938962456	0.343417606235002	Apex1/Fus/Snd1/Nudt7	4
GO:0046700	GO:0046700	heterocycle catabolic process	4/136	440/28564	0.15865280553183	0.384467938962456	0.343417606235002	Apex1/Fus/Snd1/Nudt7	4
GO:0000375	GO:0000375	RNA splicing, via transesterification reactions	3/136	289/28564	0.159605382554015	0.385261556582733	0.34412648787584	Hnrnpa1/Sf3b5/Sf3b1	3
GO:0000377	GO:0000377	RNA splicing, via transesterification reactions with bulged adenosine as nucleophile	3/136	289/28564	0.159605382554015	0.385261556582733	0.34412648787584	Hnrnpa1/Sf3b5/Sf3b1	3
GO:0000398	GO:0000398	mRNA splicing, via spliceosome	3/136	289/28564	0.159605382554015	0.385261556582733	0.34412648787584	Hnrnpa1/Sf3b5/Sf3b1	3
GO:0032200	GO:0032200	telomere organization	2/136	150/28564	0.160241786227227	0.386293432508661	0.345048188554888	Hsp90aa1/Apex1	2
GO:0001702	GO:0001702	gastrulation with mouth forming second	1/136	37/28564	0.161967303931564	0.387422438511594	0.346056648558078	Nat8	1
GO:0007435	GO:0007435	salivary gland morphogenesis	1/136	37/28564	0.161967303931564	0.387422438511594	0.346056648558078	Egfr	1
GO:0017004	GO:0017004	cytochrome complex assembly	1/136	37/28564	0.161967303931564	0.387422438511594	0.346056648558078	Hccs	1
GO:0019674	GO:0019674	NAD metabolic process	1/136	37/28564	0.161967303931564	0.387422438511594	0.346056648558078	Aspdh	1
GO:0036475	GO:0036475	neuron death in response to oxidative stress	1/136	37/28564	0.161967303931564	0.387422438511594	0.346056648558078	Lancl1	1
GO:0070542	GO:0070542	response to fatty acid	1/136	37/28564	0.161967303931564	0.387422438511594	0.346056648558078	Aacs	1
GO:0071692	GO:0071692	protein localization to extracellular region	4/136	445/28564	0.163178553924773	0.389422282960892	0.347842966021826	Erp29/Egfr/Myh9/Aacs	4
GO:0019233	GO:0019233	sensory perception of pain	2/136	152/28564	0.163589055800415	0.389422282960892	0.347842966021826	Comt/Fabp5	2
GO:0006401	GO:0006401	RNA catabolic process	3/136	293/28564	0.164193093974354	0.389422282960892	0.347842966021826	Apex1/Fus/Snd1	3
GO:0009991	GO:0009991	response to extracellular stimulus	4/136	447/28564	0.165002038405288	0.389422282960892	0.347842966021826	Comt/Hspa5/Pdia3/Aacs	4
GO:0098876	GO:0098876	vesicle-mediated transport to the plasma membrane	2/136	153/28564	0.165267435978391	0.389422282960892	0.347842966021826	Dnm2/Sptbn1	2
GO:0000423	GO:0000423	mitophagy	1/136	38/28564	0.165962552175869	0.389422282960892	0.347842966021826	Cdc37	1
GO:0009154	GO:0009154	purine ribonucleotide catabolic process	1/136	38/28564	0.165962552175869	0.389422282960892	0.347842966021826	Nudt7	1
GO:0032506	GO:0032506	cytokinetic process	1/136	38/28564	0.165962552175869	0.389422282960892	0.347842966021826	Myh9	1
GO:0033273	GO:0033273	response to vitamin	1/136	38/28564	0.165962552175869	0.389422282960892	0.347842966021826	Pdia3	1
GO:0034381	GO:0034381	plasma lipoprotein particle clearance	1/136	38/28564	0.165962552175869	0.389422282960892	0.347842966021826	Cnpy2	1
GO:0060441	GO:0060441	epithelial tube branching involved in lung morphogenesis	1/136	38/28564	0.165962552175869	0.389422282960892	0.347842966021826	Ctsz	1
GO:0071364	GO:0071364	cellular response to epidermal growth factor stimulus	1/136	38/28564	0.165962552175869	0.389422282960892	0.347842966021826	Egfr	1
GO:0071402	GO:0071402	cellular response to lipoprotein particle stimulus	1/136	38/28564	0.165962552175869	0.389422282960892	0.347842966021826	Hmgcs1	1
GO:0120178	GO:0120178	steroid hormone biosynthetic process	1/136	38/28564	0.165962552175869	0.389422282960892	0.347842966021826	Hsd17b2	1
GO:1904738	GO:1904738	vascular associated smooth muscle cell migration	1/136	38/28564	0.165962552175869	0.389422282960892	0.347842966021826	Myh9	1
GO:0042593	GO:0042593	glucose homeostasis	3/136	295/28564	0.16650178501298	0.390192396057035	0.34853085275881	Fabp5/Myh9/Aacs	3
GO:0031333	GO:0031333	negative regulation of protein-containing complex assembly	2/136	154/28564	0.166948890000269	0.390204534271797	0.34854169495457	Fkbp4/Sptbn1	2
GO:0033500	GO:0033500	carbohydrate homeostasis	3/136	296/28564	0.167659762498228	0.390204534271797	0.34854169495457	Fabp5/Myh9/Aacs	3
GO:0031341	GO:0031341	regulation of cell killing	2/136	155/28564	0.168633351253691	0.390204534271797	0.34854169495457	H2-K1/Cr1l	2
GO:0006767	GO:0006767	water-soluble vitamin metabolic process	1/136	39/28564	0.169938892809119	0.390204534271797	0.34854169495457	Gulo	1
GO:0014002	GO:0014002	astrocyte development	1/136	39/28564	0.169938892809119	0.390204534271797	0.34854169495457	Egfr	1
GO:0030866	GO:0030866	cortical actin cytoskeleton organization	1/136	39/28564	0.169938892809119	0.390204534271797	0.34854169495457	Calr	1
GO:0032692	GO:0032692	negative regulation of interleukin-1 production	1/136	39/28564	0.169938892809119	0.390204534271797	0.34854169495457	Acp5	1
GO:0040020	GO:0040020	regulation of meiotic nuclear division	1/136	39/28564	0.169938892809119	0.390204534271797	0.34854169495457	Calr	1
GO:0042832	GO:0042832	defense response to protozoan	1/136	39/28564	0.169938892809119	0.390204534271797	0.34854169495457	Iigp1	1
GO:0045940	GO:0045940	positive regulation of steroid metabolic process	1/136	39/28564	0.169938892809119	0.390204534271797	0.34854169495457	Fdps	1
GO:0051482	GO:0051482	positive regulation of cytosolic calcium ion concentration involved in phospholipase C-activating G protein-coupled signaling pathway	1/136	39/28564	0.169938892809119	0.390204534271797	0.34854169495457	Myh9	1
GO:0060479	GO:0060479	lung cell differentiation	1/136	39/28564	0.169938892809119	0.390204534271797	0.34854169495457	Dhcr7	1
GO:0060487	GO:0060487	lung epithelial cell differentiation	1/136	39/28564	0.169938892809119	0.390204534271797	0.34854169495457	Dhcr7	1
GO:0060674	GO:0060674	placenta blood vessel development	1/136	39/28564	0.169938892809119	0.390204534271797	0.34854169495457	Nsdhl	1
GO:0071320	GO:0071320	cellular response to cAMP	1/136	39/28564	0.169938892809119	0.390204534271797	0.34854169495457	Fdx1	1
GO:0071333	GO:0071333	cellular response to glucose stimulus	2/136	156/28564	0.170320753682127	0.390204534271797	0.34854169495457	Myh9/Aacs	2
GO:0097306	GO:0097306	cellular response to alcohol	2/136	156/28564	0.170320753682127	0.390204534271797	0.34854169495457	Ctnna1/Fdx1	2
GO:1900180	GO:1900180	regulation of protein localization to nucleus	2/136	156/28564	0.170320753682127	0.390204534271797	0.34854169495457	Hsp90aa1/Ctnna1	2
GO:0051047	GO:0051047	positive regulation of secretion	4/136	453/28564	0.170516638016015	0.390204534271797	0.34854169495457	Egfr/Myh9/Aacs/Snx5	4
GO:0006959	GO:0006959	humoral immune response	3/136	299/28564	0.171147959974667	0.391165114948281	0.349399712706074	C4b/Mbl2/Cr1l	3
GO:0051656	GO:0051656	establishment of organelle localization	4/136	454/28564	0.171442068365351	0.391353560996957	0.349568038031496	Myo1b/Rps15/Myh9/Tmed9	4
GO:0055007	GO:0055007	cardiac muscle cell differentiation	2/136	157/28564	0.172011031781167	0.391637601330308	0.349821750868039	Sorbs2/Fdps	2
GO:0071331	GO:0071331	cellular response to hexose stimulus	2/136	158/28564	0.173704120594816	0.391637601330308	0.349821750868039	Myh9/Aacs	2
GO:0006284	GO:0006284	base-excision repair	1/136	40/28564	0.173896414652343	0.391637601330308	0.349821750868039	Apex1	1
GO:0021680	GO:0021680	cerebellar Purkinje cell layer development	1/136	40/28564	0.173896414652343	0.391637601330308	0.349821750868039	Hspa5	1
GO:0030521	GO:0030521	androgen receptor signaling pathway	1/136	40/28564	0.173896414652343	0.391637601330308	0.349821750868039	Fkbp4	1
GO:0032743	GO:0032743	positive regulation of interleukin-2 production	1/136	40/28564	0.173896414652343	0.391637601330308	0.349821750868039	Sptbn1	1
GO:0033144	GO:0033144	negative regulation of intracellular steroid hormone receptor signaling pathway	1/136	40/28564	0.173896414652343	0.391637601330308	0.349821750868039	Calr	1
GO:0043001	GO:0043001	Golgi to plasma membrane protein transport	1/136	40/28564	0.173896414652343	0.391637601330308	0.349821750868039	Sptbn1	1
GO:0051693	GO:0051693	actin filament capping	1/136	40/28564	0.173896414652343	0.391637601330308	0.349821750868039	Sptbn1	1
GO:1905168	GO:1905168	positive regulation of double-strand break repair via homologous recombination	1/136	40/28564	0.173896414652343	0.391637601330308	0.349821750868039	Fus	1
GO:2000758	GO:2000758	positive regulation of peptidyl-lysine acetylation	1/136	40/28564	0.173896414652343	0.391637601330308	0.349821750868039	Sf3b1	1
GO:0070646	GO:0070646	protein modification by small protein removal	2/136	159/28564	0.175399955711835	0.393585580232018	0.351561740561918	Sf3b5/Eif3f	2
GO:0071326	GO:0071326	cellular response to monosaccharide stimulus	2/136	159/28564	0.175399955711835	0.393585580232018	0.351561740561918	Myh9/Aacs	2
GO:0098773	GO:0098773	skin epidermis development	2/136	159/28564	0.175399955711835	0.393585580232018	0.351561740561918	Egfr/Nsdhl	2
GO:0031346	GO:0031346	positive regulation of cell projection organization	4/136	459/28564	0.176095732933013	0.394265343047803	0.352168923880335	Ptprz1/Hsp90aa1/Hspa5/Dnm2	4
GO:0042692	GO:0042692	muscle cell differentiation	4/136	460/28564	0.177031696083886	0.394265343047803	0.352168923880335	Sorbs2/Actn1/Myh9/Fdps	4
GO:0010565	GO:0010565	regulation of cellular ketone metabolic process	2/136	160/28564	0.17709847326208	0.394265343047803	0.352168923880335	Comt/Fabp5	2
GO:1901136	GO:1901136	carbohydrate derivative catabolic process	2/136	160/28564	0.17709847326208	0.394265343047803	0.352168923880335	Nudt7/Naga	2
GO:0006418	GO:0006418	tRNA aminoacylation for protein translation	1/136	41/28564	0.177835206112422	0.394265343047803	0.352168923880335	Yars	1
GO:0006636	GO:0006636	unsaturated fatty acid biosynthetic process	1/136	41/28564	0.177835206112422	0.394265343047803	0.352168923880335	Fabp5	1
GO:0007431	GO:0007431	salivary gland development	1/136	41/28564	0.177835206112422	0.394265343047803	0.352168923880335	Egfr	1
GO:0033238	GO:0033238	regulation of amine metabolic process	1/136	41/28564	0.177835206112422	0.394265343047803	0.352168923880335	Comt	1
GO:0034661	GO:0034661	ncRNA catabolic process	1/136	41/28564	0.177835206112422	0.394265343047803	0.352168923880335	Snd1	1
GO:0070849	GO:0070849	response to epidermal growth factor	1/136	41/28564	0.177835206112422	0.394265343047803	0.352168923880335	Egfr	1
GO:0016573	GO:0016573	histone acetylation	2/136	161/28564	0.178799609912881	0.394982650811132	0.35280964340478	Sf3b5/Sf3b1	2
GO:0031099	GO:0031099	regeneration	2/136	161/28564	0.178799609912881	0.394982650811132	0.35280964340478	Egfr/Eppk1	2
GO:2000377	GO:2000377	regulation of reactive oxygen species metabolic process	2/136	161/28564	0.178799609912881	0.394982650811132	0.35280964340478	Egfr/Acp5	2
GO:0002456	GO:0002456	T cell mediated immunity	2/136	162/28564	0.180503302865435	0.397710830455883	0.355246530406354	H2-K1/Cr1l	2
GO:0070507	GO:0070507	regulation of microtubule cytoskeleton organization	2/136	162/28564	0.180503302865435	0.397710830455883	0.355246530406354	Fkbp4/Hsph1	2
GO:0072659	GO:0072659	protein localization to plasma membrane	3/136	308/28564	0.181735835392066	0.397710830455883	0.355246530406354	Egfr/Sptbn1/Pdzk1	3
GO:0010613	GO:0010613	positive regulation of cardiac muscle hypertrophy	1/136	42/28564	0.181755355184003	0.397710830455883	0.355246530406354	Fdps	1
GO:0030261	GO:0030261	chromosome condensation	1/136	42/28564	0.181755355184003	0.397710830455883	0.355246530406354	H1f0	1
GO:0040018	GO:0040018	positive regulation of multicellular organism growth	1/136	42/28564	0.181755355184003	0.397710830455883	0.355246530406354	Ppib	1
GO:0051968	GO:0051968	positive regulation of synaptic transmission, glutamatergic	1/136	42/28564	0.181755355184003	0.397710830455883	0.355246530406354	Egfr	1
GO:1900181	GO:1900181	negative regulation of protein localization to nucleus	1/136	42/28564	0.181755355184003	0.397710830455883	0.355246530406354	Ctnna1	1
GO:0009755	GO:0009755	hormone-mediated signaling pathway	2/136	163/28564	0.18220948985122	0.397763101221848	0.355293220128707	Calr/Fkbp4	2
GO:0030010	GO:0030010	establishment of cell polarity	2/136	163/28564	0.18220948985122	0.397763101221848	0.355293220128707	Hsp90aa1/Myh9	2
GO:0008064	GO:0008064	regulation of actin polymerization or depolymerization	2/136	164/28564	0.183918109128434	0.397774854618374	0.355303718593965	Sptbn1/Arpc1b	2
GO:0033135	GO:0033135	regulation of peptidyl-serine phosphorylation	2/136	164/28564	0.183918109128434	0.397774854618374	0.355303718593965	Hsp90aa1/Egfr	2
GO:0016052	GO:0016052	carbohydrate catabolic process	2/136	165/28564	0.185629099478455	0.397774854618374	0.355303718593965	Gale/Naga	2
GO:0043488	GO:0043488	regulation of mRNA stability	2/136	165/28564	0.185629099478455	0.397774854618374	0.355303718593965	Apex1/Fus	2
GO:0006778	GO:0006778	porphyrin-containing compound metabolic process	1/136	43/28564	0.18565694945141	0.397774854618374	0.355303718593965	Cyp1a2	1
GO:0006984	GO:0006984	ER-nucleus signaling pathway	1/136	43/28564	0.18565694945141	0.397774854618374	0.355303718593965	Hspa5	1
GO:0009309	GO:0009309	amine biosynthetic process	1/136	43/28564	0.18565694945141	0.397774854618374	0.355303718593965	Srm	1
GO:0010765	GO:0010765	positive regulation of sodium ion transport	1/136	43/28564	0.18565694945141	0.397774854618374	0.355303718593965	Dnm2	1
GO:0014742	GO:0014742	positive regulation of muscle hypertrophy	1/136	43/28564	0.18565694945141	0.397774854618374	0.355303718593965	Fdps	1
GO:0042401	GO:0042401	biogenic amine biosynthetic process	1/136	43/28564	0.18565694945141	0.397774854618374	0.355303718593965	Srm	1
GO:0044788	GO:0044788	modulation by host of viral process	1/136	43/28564	0.18565694945141	0.397774854618374	0.355303718593965	Ppib	1
GO:0046365	GO:0046365	monosaccharide catabolic process	1/136	43/28564	0.18565694945141	0.397774854618374	0.355303718593965	Gale	1
GO:0060338	GO:0060338	regulation of type I interferon-mediated signaling pathway	1/136	43/28564	0.18565694945141	0.397774854618374	0.355303718593965	Cdc37	1
GO:0072595	GO:0072595	maintenance of protein localization in organelle	1/136	43/28564	0.18565694945141	0.397774854618374	0.355303718593965	Hspa5	1
GO:1901381	GO:1901381	positive regulation of potassium ion transmembrane transport	1/136	43/28564	0.18565694945141	0.397774854618374	0.355303718593965	Dnm2	1
GO:1902116	GO:1902116	negative regulation of organelle assembly	1/136	43/28564	0.18565694945141	0.397774854618374	0.355303718593965	Dnm2	1
GO:0046474	GO:0046474	glycerophospholipid biosynthetic process	2/136	166/28564	0.187342400202319	0.398249546240235	0.355727726538344	Impa1/Fabp5	2
GO:2001020	GO:2001020	regulation of response to DNA damage stimulus	3/136	313/28564	0.187693596030361	0.398249546240235	0.355727726538344	Fus/Egfr/Sf3b5	3
GO:0007224	GO:0007224	smoothened signaling pathway	2/136	167/28564	0.189057951117224	0.398249546240235	0.355727726538344	Ctnna1/Nsdhl	2
GO:0030041	GO:0030041	actin filament polymerization	2/136	167/28564	0.189057951117224	0.398249546240235	0.355727726538344	Sptbn1/Arpc1b	2
GO:0030832	GO:0030832	regulation of actin filament length	2/136	167/28564	0.189057951117224	0.398249546240235	0.355727726538344	Sptbn1/Arpc1b	2
GO:0071322	GO:0071322	cellular response to carbohydrate stimulus	2/136	167/28564	0.189057951117224	0.398249546240235	0.355727726538344	Myh9/Aacs	2
GO:0000245	GO:0000245	spliceosomal complex assembly	1/136	44/28564	0.189540076090539	0.398249546240235	0.355727726538344	Sf3b1	1
GO:0001562	GO:0001562	response to protozoan	1/136	44/28564	0.189540076090539	0.398249546240235	0.355727726538344	Iigp1	1
GO:0002486	GO:0002486	antigen processing and presentation of endogenous peptide antigen via MHC class I via ER pathway, TAP-independent	1/136	44/28564	0.189540076090539	0.398249546240235	0.355727726538344	H2-K1	1
GO:0006356	GO:0006356	regulation of transcription by RNA polymerase I	1/136	44/28564	0.189540076090539	0.398249546240235	0.355727726538344	Sf3b1	1
GO:0006890	GO:0006890	retrograde vesicle-mediated transport, Golgi to endoplasmic reticulum	1/136	44/28564	0.189540076090539	0.398249546240235	0.355727726538344	Lman2	1
GO:0043039	GO:0043039	tRNA aminoacylation	1/136	44/28564	0.189540076090539	0.398249546240235	0.355727726538344	Yars	1
GO:0045880	GO:0045880	positive regulation of smoothened signaling pathway	1/136	44/28564	0.189540076090539	0.398249546240235	0.355727726538344	Ctnna1	1
GO:0050691	GO:0050691	regulation of defense response to virus by host	1/136	44/28564	0.189540076090539	0.398249546240235	0.355727726538344	Hsp90aa1	1
GO:1901568	GO:1901568	fatty acid derivative metabolic process	1/136	44/28564	0.189540076090539	0.398249546240235	0.355727726538344	Nudt7	1
GO:1901998	GO:1901998	toxin transport	1/136	44/28564	0.189540076090539	0.398249546240235	0.355727726538344	Hspa5	1
GO:2000249	GO:2000249	regulation of actin cytoskeleton reorganization	1/136	44/28564	0.189540076090539	0.398249546240235	0.355727726538344	Arhgdia	1
GO:0070482	GO:0070482	response to oxygen levels	3/136	315/28564	0.190091018580632	0.398953794955265	0.356356781352543	Atp6v0d1/Cr1l/Hyou1	3
GO:0006475	GO:0006475	internal protein amino acid acetylation	2/136	168/28564	0.190775692553052	0.399031963269901	0.356426603495759	Sf3b5/Sf3b1	2
GO:0007043	GO:0007043	cell-cell junction assembly	2/136	168/28564	0.190775692553052	0.399031963269901	0.356426603495759	Ctnna1/Cgn	2
GO:0018393	GO:0018393	internal peptidyl-lysine acetylation	2/136	168/28564	0.190775692553052	0.399031963269901	0.356426603495759	Sf3b5/Sf3b1	2
GO:0051168	GO:0051168	nuclear export	2/136	169/28564	0.192495565348911	0.399280851412047	0.356648917403718	Calr/Rps15	2
GO:2001236	GO:2001236	regulation of extrinsic apoptotic signaling pathway	2/136	169/28564	0.192495565348911	0.399280851412047	0.356648917403718	Ctnna1/Pdia3	2
GO:0034329	GO:0034329	cell junction assembly	4/136	477/28564	0.193197620292305	0.399280851412047	0.356648917403718	Ctnna1/Cgn/Actn1/Myh9	4
GO:0002476	GO:0002476	antigen processing and presentation of endogenous peptide antigen via MHC class Ib	1/136	45/28564	0.193404821870752	0.399280851412047	0.356648917403718	H2-K1	1
GO:0002484	GO:0002484	antigen processing and presentation of endogenous peptide antigen via MHC class I via ER pathway	1/136	45/28564	0.193404821870752	0.399280851412047	0.356648917403718	H2-K1	1
GO:0006383	GO:0006383	transcription by RNA polymerase III	1/136	45/28564	0.193404821870752	0.399280851412047	0.356648917403718	Sf3b1	1
GO:0006509	GO:0006509	membrane protein ectodomain proteolysis	1/136	45/28564	0.193404821870752	0.399280851412047	0.356648917403718	Myh9	1
GO:0010935	GO:0010935	regulation of macrophage cytokine production	1/136	45/28564	0.193404821870752	0.399280851412047	0.356648917403718	Acp5	1
GO:0034314	GO:0034314	Arp2/3 complex-mediated actin nucleation	1/136	45/28564	0.193404821870752	0.399280851412047	0.356648917403718	Arpc1b	1
GO:0042771	GO:0042771	intrinsic apoptotic signaling pathway in response to DNA damage by p53 class mediator	1/136	45/28564	0.193404821870752	0.399280851412047	0.356648917403718	Rps27l	1
GO:0043038	GO:0043038	amino acid activation	1/136	45/28564	0.193404821870752	0.399280851412047	0.356648917403718	Yars	1
GO:0007162	GO:0007162	negative regulation of cell adhesion	3/136	318/28564	0.193701959825098	0.399280851412047	0.356648917403718	Ptprz1/Acp5/Nat8	3
GO:0050769	GO:0050769	positive regulation of neurogenesis	3/136	318/28564	0.193701959825098	0.399280851412047	0.356648917403718	Ptprz1/Egfr/Mup20	3
GO:0006397	GO:0006397	mRNA processing	4/136	479/28564	0.19512978153778	0.399441325578398	0.356792257454958	Hnrnpa1/Hnrnpa3/Sf3b5/Sf3b1	4
GO:0006403	GO:0006403	RNA localization	2/136	171/28564	0.195941470902706	0.399441325578398	0.356792257454958	Hnrnpa1/Hnrnpa3	2
GO:0048015	GO:0048015	phosphatidylinositol-mediated signaling	2/136	171/28564	0.195941470902706	0.399441325578398	0.356792257454958	Egfr/Mydgf	2
GO:0071383	GO:0071383	cellular response to steroid hormone stimulus	2/136	171/28564	0.195941470902706	0.399441325578398	0.356792257454958	Calr/Fkbp4	2
GO:0002443	GO:0002443	leukocyte mediated immunity	4/136	480/28564	0.196098148513072	0.399441325578398	0.356792257454958	C4b/H2-K1/Mbl2/Cr1l	4
GO:0030072	GO:0030072	peptide hormone secretion	3/136	320/28564	0.196118877940204	0.399441325578398	0.356792257454958	Egfr/Myh9/Aacs	3
GO:0002428	GO:0002428	antigen processing and presentation of peptide antigen via MHC class Ib	1/136	46/28564	0.197251273156757	0.399441325578398	0.356792257454958	H2-K1	1
GO:0002931	GO:0002931	response to ischemia	1/136	46/28564	0.197251273156757	0.399441325578398	0.356792257454958	Hyou1	1
GO:0003382	GO:0003382	epithelial cell morphogenesis	1/136	46/28564	0.197251273156757	0.399441325578398	0.356792257454958	Cgn	1
GO:0008206	GO:0008206	bile acid metabolic process	1/136	46/28564	0.197251273156757	0.399441325578398	0.356792257454958	Cyp27a1	1
GO:0021955	GO:0021955	central nervous system neuron axonogenesis	1/136	46/28564	0.197251273156757	0.399441325578398	0.356792257454958	Hsp90aa1	1
GO:0030835	GO:0030835	negative regulation of actin filament depolymerization	1/136	46/28564	0.197251273156757	0.399441325578398	0.356792257454958	Sptbn1	1
GO:0032768	GO:0032768	regulation of monooxygenase activity	1/136	46/28564	0.197251273156757	0.399441325578398	0.356792257454958	Egfr	1
GO:0048265	GO:0048265	response to pain	1/136	46/28564	0.197251273156757	0.399441325578398	0.356792257454958	Comt	1
GO:0051452	GO:0051452	intracellular pH reduction	1/136	46/28564	0.197251273156757	0.399441325578398	0.356792257454958	Atp6v0d1	1
GO:0002253	GO:0002253	activation of immune response	4/136	482/28564	0.198039402639696	0.399441325578398	0.356792257454958	C4b/Hsp90aa1/Mbl2/Cr1l	4
GO:0007548	GO:0007548	sex differentiation	3/136	322/28564	0.198543297941387	0.399441325578398	0.356792257454958	Prdx4/Fkbp4/Myh9	3
GO:0050768	GO:0050768	negative regulation of neurogenesis	2/136	173/28564	0.199395204546014	0.399441325578398	0.356792257454958	Ctnna1/Dnajb11	2
GO:2001022	GO:2001022	positive regulation of response to DNA damage stimulus	2/136	173/28564	0.199395204546014	0.399441325578398	0.356792257454958	Fus/Egfr	2
GO:0045927	GO:0045927	positive regulation of growth	3/136	323/28564	0.199758268516863	0.399441325578398	0.356792257454958	Ppib/Egfr/Fdps	3
GO:0006914	GO:0006914	autophagy	4/136	485/28564	0.200962426586514	0.399441325578398	0.356792257454958	Calr/Ctsa/Cdc37/Iigp1	4
GO:0061919	GO:0061919	process utilizing autophagic mechanism	4/136	485/28564	0.200962426586514	0.399441325578398	0.356792257454958	Calr/Ctsa/Cdc37/Iigp1	4
GO:0009261	GO:0009261	ribonucleotide catabolic process	1/136	47/28564	0.201079515910481	0.399441325578398	0.356792257454958	Nudt7	1
GO:0016578	GO:0016578	histone deubiquitination	1/136	47/28564	0.201079515910481	0.399441325578398	0.356792257454958	Sf3b5	1
GO:0042417	GO:0042417	dopamine metabolic process	1/136	47/28564	0.201079515910481	0.399441325578398	0.356792257454958	Comt	1
GO:0045910	GO:0045910	negative regulation of DNA recombination	1/136	47/28564	0.201079515910481	0.399441325578398	0.356792257454958	H1f0	1
GO:0051972	GO:0051972	regulation of telomerase activity	1/136	47/28564	0.201079515910481	0.399441325578398	0.356792257454958	Hsp90aa1	1
GO:0055023	GO:0055023	positive regulation of cardiac muscle tissue growth	1/136	47/28564	0.201079515910481	0.399441325578398	0.356792257454958	Fdps	1
GO:0071542	GO:0071542	dopaminergic neuron differentiation	1/136	47/28564	0.201079515910481	0.399441325578398	0.356792257454958	Manf	1
GO:0095500	GO:0095500	acetylcholine receptor signaling pathway	1/136	47/28564	0.201079515910481	0.399441325578398	0.356792257454958	Sorbs2	1
GO:2001239	GO:2001239	regulation of extrinsic apoptotic signaling pathway in absence of ligand	1/136	47/28564	0.201079515910481	0.399441325578398	0.356792257454958	Ctnna1	1
GO:0046661	GO:0046661	male sex differentiation	2/136	174/28564	0.201124864312325	0.399441325578398	0.356792257454958	Prdx4/Fkbp4	2
GO:0048017	GO:0048017	inositol lipid-mediated signaling	2/136	174/28564	0.201124864312325	0.399441325578398	0.356792257454958	Egfr/Mydgf	2
GO:0071230	GO:0071230	cellular response to amino acid stimulus	2/136	174/28564	0.201124864312325	0.399441325578398	0.356792257454958	Egfr/Col6a1	2
GO:0034504	GO:0034504	protein localization to nucleus	3/136	325/28564	0.202193625929641	0.401133062600757	0.358303364675408	Hsp90aa1/Calr/Ctnna1	3
GO:0001678	GO:0001678	intracellular glucose homeostasis	2/136	175/28564	0.202856310976173	0.401314551267195	0.358465475470798	Myh9/Aacs	2
GO:0051054	GO:0051054	positive regulation of DNA metabolic process	3/136	326/28564	0.203413970943799	0.401314551267195	0.358465475470798	Hsp90aa1/Fus/Egfr	3
GO:0000910	GO:0000910	cytokinesis	2/136	176/28564	0.204589488846231	0.401314551267195	0.358465475470798	Sptbn1/Myh9	2
GO:0050830	GO:0050830	defense response to Gram-positive bacterium	2/136	176/28564	0.204589488846231	0.401314551267195	0.358465475470798	Mbl2/Acp5	2
GO:0051494	GO:0051494	negative regulation of cytoskeleton organization	2/136	176/28564	0.204589488846231	0.401314551267195	0.358465475470798	Fkbp4/Sptbn1	2
GO:0002699	GO:0002699	positive regulation of immune effector process	3/136	327/28564	0.204636065689068	0.401314551267195	0.358465475470798	C4b/H2-K1/Mbl2	3
GO:0010631	GO:0010631	epithelial cell migration	3/136	327/28564	0.204636065689068	0.401314551267195	0.358465475470798	Calr/Eppk1/Myh9	3
GO:0001941	GO:0001941	postsynaptic membrane organization	1/136	48/28564	0.204889635692933	0.401314551267195	0.358465475470798	Sorbs2	1
GO:0002701	GO:0002701	negative regulation of production of molecular mediator of immune response	1/136	48/28564	0.204889635692933	0.401314551267195	0.358465475470798	Acp5	1
GO:0008038	GO:0008038	neuron recognition	1/136	48/28564	0.204889635692933	0.401314551267195	0.358465475470798	Ptprz1	1
GO:0035774	GO:0035774	positive regulation of insulin secretion involved in cellular response to glucose stimulus	1/136	48/28564	0.204889635692933	0.401314551267195	0.358465475470798	Myh9	1
GO:0098586	GO:0098586	cellular response to virus	1/136	48/28564	0.204889635692933	0.401314551267195	0.358465475470798	Hsp90aa1	1
GO:0002790	GO:0002790	peptide secretion	3/136	328/28564	0.20585988936676	0.402768784931679	0.359764437993683	Egfr/Myh9/Aacs	3
GO:0048608	GO:0048608	reproductive structure development	3/136	329/28564	0.207085421224347	0.402768784931679	0.359764437993683	Prdx4/Fkbp4/Myh9	3
GO:0090132	GO:0090132	epithelium migration	3/136	329/28564	0.207085421224347	0.402768784931679	0.359764437993683	Calr/Eppk1/Myh9	3
GO:0051961	GO:0051961	negative regulation of nervous system development	2/136	178/28564	0.208060817847985	0.402768784931679	0.359764437993683	Ctnna1/Dnajb11	2
GO:1902904	GO:1902904	negative regulation of supramolecular fiber organization	2/136	178/28564	0.208060817847985	0.402768784931679	0.359764437993683	Fkbp4/Sptbn1	2
GO:0006310	GO:0006310	DNA recombination	3/136	330/28564	0.208312640556002	0.402768784931679	0.359764437993683	H1f0/Apex1/Fus	3
GO:0006195	GO:0006195	purine nucleotide catabolic process	1/136	49/28564	0.208681717666062	0.402768784931679	0.359764437993683	Nudt7	1
GO:0006739	GO:0006739	NADP metabolic process	1/136	49/28564	0.208681717666062	0.402768784931679	0.359764437993683	Fdx1	1
GO:0030490	GO:0030490	maturation of SSU-rRNA	1/136	49/28564	0.208681717666062	0.402768784931679	0.359764437993683	Rps16	1
GO:0031111	GO:0031111	negative regulation of microtubule polymerization or depolymerization	1/136	49/28564	0.208681717666062	0.402768784931679	0.359764437993683	Fkbp4	1
GO:0032728	GO:0032728	positive regulation of interferon-beta production	1/136	49/28564	0.208681717666062	0.402768784931679	0.359764437993683	Hsp90aa1	1
GO:0042304	GO:0042304	regulation of fatty acid biosynthetic process	1/136	49/28564	0.208681717666062	0.402768784931679	0.359764437993683	Fabp5	1
GO:0045740	GO:0045740	positive regulation of DNA replication	1/136	49/28564	0.208681717666062	0.402768784931679	0.359764437993683	Egfr	1
GO:1905145	GO:1905145	cellular response to acetylcholine	1/136	49/28564	0.208681717666062	0.402768784931679	0.359764437993683	Sorbs2	1
GO:0090130	GO:0090130	tissue migration	3/136	331/28564	0.209541526703133	0.404006551484977	0.360870045987834	Calr/Eppk1/Myh9	3
GO:0065004	GO:0065004	protein-DNA complex assembly	2/136	180/28564	0.211538415374596	0.404980268405593	0.361739797403078	H1f0/Set	2
GO:0061458	GO:0061458	reproductive system development	3/136	333/28564	0.212004217048794	0.404980268405593	0.361739797403078	Prdx4/Fkbp4/Myh9	3
GO:0002475	GO:0002475	antigen processing and presentation via MHC class Ib	1/136	50/28564	0.212455846594605	0.404980268405593	0.361739797403078	H2-K1	1
GO:0002483	GO:0002483	antigen processing and presentation of endogenous peptide antigen	1/136	50/28564	0.212455846594605	0.404980268405593	0.361739797403078	H2-K1	1
GO:0007157	GO:0007157	heterophilic cell-cell adhesion via plasma membrane cell adhesion molecules	1/136	50/28564	0.212455846594605	0.404980268405593	0.361739797403078	Alcam	1
GO:0009116	GO:0009116	nucleoside metabolic process	1/136	50/28564	0.212455846594605	0.404980268405593	0.361739797403078	Gamt	1
GO:0010837	GO:0010837	regulation of keratinocyte proliferation	1/136	50/28564	0.212455846594605	0.404980268405593	0.361739797403078	Eppk1	1
GO:0019885	GO:0019885	antigen processing and presentation of endogenous peptide antigen via MHC class I	1/136	50/28564	0.212455846594605	0.404980268405593	0.361739797403078	H2-K1	1
GO:0046854	GO:0046854	phosphatidylinositol phosphate biosynthetic process	1/136	50/28564	0.212455846594605	0.404980268405593	0.361739797403078	Impa1	1
GO:0060421	GO:0060421	positive regulation of heart growth	1/136	50/28564	0.212455846594605	0.404980268405593	0.361739797403078	Fdps	1
GO:0071526	GO:0071526	semaphorin-plexin signaling pathway	1/136	50/28564	0.212455846594605	0.404980268405593	0.361739797403078	Arhgdia	1
GO:0018394	GO:0018394	peptidyl-lysine acetylation	2/136	181/28564	0.213279430672856	0.405713649500115	0.36239487408026	Sf3b5/Sf3b1	2
GO:0043487	GO:0043487	regulation of RNA stability	2/136	181/28564	0.213279430672856	0.405713649500115	0.36239487408026	Apex1/Fus	2
GO:0007409	GO:0007409	axonogenesis	4/136	498/28564	0.213776811478294	0.406241854494722	0.362866681678415	Ptprz1/Hsp90aa1/Dnm2/Alcam	4
GO:0016601	GO:0016601	Rac protein signal transduction	1/136	51/28564	0.216212106847924	0.409606747501857	0.365872299012504	Dnm2	1
GO:0046456	GO:0046456	icosanoid biosynthetic process	1/136	51/28564	0.216212106847924	0.409606747501857	0.365872299012504	Fabp5	1
GO:1901985	GO:1901985	positive regulation of protein acetylation	1/136	51/28564	0.216212106847924	0.409606747501857	0.365872299012504	Sf3b1	1
GO:0046883	GO:0046883	regulation of hormone secretion	3/136	337/28564	0.216948695912662	0.410581513554259	0.366742987541848	Egfr/Myh9/Aacs	3
GO:0010934	GO:0010934	macrophage cytokine production	1/136	52/28564	0.219950582401836	0.413306459478913	0.36917698609343	Acp5	1
GO:0032355	GO:0032355	response to estradiol	1/136	52/28564	0.219950582401836	0.413306459478913	0.36917698609343	Egfr	1
GO:0043268	GO:0043268	positive regulation of potassium ion transport	1/136	52/28564	0.219950582401836	0.413306459478913	0.36917698609343	Dnm2	1
GO:0045907	GO:0045907	positive regulation of vasoconstriction	1/136	52/28564	0.219950582401836	0.413306459478913	0.36917698609343	Egfr	1
GO:0051438	GO:0051438	regulation of ubiquitin-protein transferase activity	1/136	52/28564	0.219950582401836	0.413306459478913	0.36917698609343	Rps7	1
GO:1905144	GO:1905144	response to acetylcholine	1/136	52/28564	0.219950582401836	0.413306459478913	0.36917698609343	Sorbs2	1
GO:0061013	GO:0061013	regulation of mRNA catabolic process	2/136	185/28564	0.220257041062008	0.413306459478913	0.36917698609343	Apex1/Fus	2
GO:0015718	GO:0015718	monocarboxylic acid transport	2/136	186/28564	0.222004572477371	0.413306459478913	0.36917698609343	Fabp5/Slco1a1	2
GO:0043484	GO:0043484	regulation of RNA splicing	2/136	186/28564	0.222004572477371	0.413306459478913	0.36917698609343	Fus/Sf3b5	2
GO:0015833	GO:0015833	peptide transport	3/136	342/28564	0.223163424611068	0.413306459478913	0.36917698609343	Egfr/Myh9/Aacs	3
GO:0051146	GO:0051146	striated muscle cell differentiation	3/136	342/28564	0.223163424611068	0.413306459478913	0.36917698609343	Sorbs2/Myh9/Fdps	3
GO:1901990	GO:1901990	regulation of mitotic cell cycle phase transition	3/136	342/28564	0.223163424611068	0.413306459478913	0.36917698609343	Apex1/Egfr/Rps27l	3
GO:0002823	GO:0002823	negative regulation of adaptive immune response based on somatic recombination of immune receptors built from immunoglobulin superfamily domains	1/136	53/28564	0.223671356840435	0.413306459478913	0.36917698609343	Cr1l	1
GO:0007520	GO:0007520	myoblast fusion	1/136	53/28564	0.223671356840435	0.413306459478913	0.36917698609343	Myh9	1
GO:0019883	GO:0019883	antigen processing and presentation of endogenous antigen	1/136	53/28564	0.223671356840435	0.413306459478913	0.36917698609343	H2-K1	1
GO:0030850	GO:0030850	prostate gland development	1/136	53/28564	0.223671356840435	0.413306459478913	0.36917698609343	Fkbp4	1
GO:0033013	GO:0033013	tetrapyrrole metabolic process	1/136	53/28564	0.223671356840435	0.413306459478913	0.36917698609343	Cyp1a2	1
GO:0042307	GO:0042307	positive regulation of protein import into nucleus	1/136	53/28564	0.223671356840435	0.413306459478913	0.36917698609343	Hsp90aa1	1
GO:0043666	GO:0043666	regulation of phosphoprotein phosphatase activity	1/136	53/28564	0.223671356840435	0.413306459478913	0.36917698609343	Hsp90b1	1
GO:1902895	GO:1902895	positive regulation of miRNA transcription	1/136	53/28564	0.223671356840435	0.413306459478913	0.36917698609343	Egfr	1
GO:2000059	GO:2000059	negative regulation of ubiquitin-dependent protein catabolic process	1/136	53/28564	0.223671356840435	0.413306459478913	0.36917698609343	Rps7	1
GO:2000677	GO:2000677	regulation of transcription regulatory region DNA binding	1/136	53/28564	0.223671356840435	0.413306459478913	0.36917698609343	H1f0	1
GO:0009267	GO:0009267	cellular response to starvation	2/136	187/28564	0.223753253617302	0.413306459478913	0.36917698609343	Comt/Hspa5	2
GO:0032388	GO:0032388	positive regulation of intracellular transport	2/136	187/28564	0.223753253617302	0.413306459478913	0.36917698609343	Hsp90aa1/Pdzk1	2
GO:0071229	GO:0071229	cellular response to acid chemical	2/136	188/28564	0.22550303436666	0.416122864814326	0.371692678770133	Egfr/Col6a1	2
GO:0043200	GO:0043200	response to amino acid	2/136	189/28564	0.227253865054639	0.417078844443229	0.372546586736174	Egfr/Col6a1	2
GO:0021795	GO:0021795	cerebral cortex cell migration	1/136	54/28564	0.227374513357909	0.417078844443229	0.372546586736174	Egfr	1
GO:0022602	GO:0022602	ovulation cycle process	1/136	54/28564	0.227374513357909	0.417078844443229	0.372546586736174	Myh9	1
GO:0035272	GO:0035272	exocrine system development	1/136	54/28564	0.227374513357909	0.417078844443229	0.372546586736174	Egfr	1
GO:0045124	GO:0045124	regulation of bone resorption	1/136	54/28564	0.227374513357909	0.417078844443229	0.372546586736174	Egfr	1
GO:0060251	GO:0060251	regulation of glial cell proliferation	1/136	54/28564	0.227374513357909	0.417078844443229	0.372546586736174	Egfr	1
GO:0007612	GO:0007612	learning	2/136	190/28564	0.229005696451732	0.419654640970518	0.374847360839568	Comt/Mup20	2
GO:0062197	GO:0062197	cellular response to chemical stress	3/136	347/28564	0.229413725494641	0.419676020797515	0.374866457904017	Lancl1/Apex1/Egfr	3
GO:0000302	GO:0000302	response to reactive oxygen species	2/136	191/28564	0.230758479766706	0.419676020797515	0.374866457904017	Apex1/Egfr	2
GO:0030834	GO:0030834	regulation of actin filament depolymerization	1/136	55/28564	0.231060134760341	0.419676020797515	0.374866457904017	Sptbn1	1
GO:0034605	GO:0034605	cellular response to heat	1/136	55/28564	0.231060134760341	0.419676020797515	0.374866457904017	Hsp90aa1	1
GO:0061900	GO:0061900	glial cell activation	1/136	55/28564	0.231060134760341	0.419676020797515	0.374866457904017	Egfr	1
GO:0071709	GO:0071709	membrane assembly	1/136	55/28564	0.231060134760341	0.419676020797515	0.374866457904017	Sptbn1	1
GO:0072523	GO:0072523	purine-containing compound catabolic process	1/136	55/28564	0.231060134760341	0.419676020797515	0.374866457904017	Nudt7	1
GO:1903533	GO:1903533	regulation of protein targeting	1/136	55/28564	0.231060134760341	0.419676020797515	0.374866457904017	Pdzk1	1
GO:2000378	GO:2000378	negative regulation of reactive oxygen species metabolic process	1/136	55/28564	0.231060134760341	0.419676020797515	0.374866457904017	Acp5	1
GO:0048660	GO:0048660	regulation of smooth muscle cell proliferation	2/136	192/28564	0.232512166643597	0.421898916706585	0.376852011222358	Comt/Egfr	2
GO:0045787	GO:0045787	positive regulation of cell cycle	3/136	350/28564	0.233179944960845	0.422695802188826	0.377563811809665	Calr/Apex1/Egfr	3
GO:0051650	GO:0051650	establishment of vesicle localization	2/136	193/28564	0.234266709158725	0.423840462022871	0.378586254256289	Myo1b/Tmed9	2
GO:0045687	GO:0045687	positive regulation of glial cell differentiation	1/136	56/28564	0.234728303467507	0.423840462022871	0.378586254256289	Ptprz1	1
GO:0048546	GO:0048546	digestive tract morphogenesis	1/136	56/28564	0.234728303467507	0.423840462022871	0.378586254256289	Egfr	1
GO:0051293	GO:0051293	establishment of spindle localization	1/136	56/28564	0.234728303467507	0.423840462022871	0.378586254256289	Myh9	1
GO:0006913	GO:0006913	nucleocytoplasmic transport	3/136	352/28564	0.235697112302887	0.42476019556339	0.379407786193936	Hsp90aa1/Calr/Rps15	3
GO:0051169	GO:0051169	nuclear transport	3/136	352/28564	0.235697112302887	0.42476019556339	0.379407786193936	Hsp90aa1/Calr/Rps15	3
GO:0009395	GO:0009395	phospholipid catabolic process	1/136	57/28564	0.238379101514666	0.426269785977387	0.380756194926714	Plbd1	1
GO:0019748	GO:0019748	secondary metabolic process	1/136	57/28564	0.238379101514666	0.426269785977387	0.380756194926714	Cyp1a2	1
GO:0031113	GO:0031113	regulation of microtubule polymerization	1/136	57/28564	0.238379101514666	0.426269785977387	0.380756194926714	Fkbp4	1
GO:0045777	GO:0045777	positive regulation of blood pressure	1/136	57/28564	0.238379101514666	0.426269785977387	0.380756194926714	Manf	1
GO:0048713	GO:0048713	regulation of oligodendrocyte differentiation	1/136	57/28564	0.238379101514666	0.426269785977387	0.380756194926714	Ptprz1	1
GO:0060428	GO:0060428	lung epithelium development	1/136	57/28564	0.238379101514666	0.426269785977387	0.380756194926714	Dhcr7	1
GO:1902692	GO:1902692	regulation of neuroblast proliferation	1/136	57/28564	0.238379101514666	0.426269785977387	0.380756194926714	Ctnna1	1
GO:2001222	GO:2001222	regulation of neuron migration	1/136	57/28564	0.238379101514666	0.426269785977387	0.380756194926714	Ptprz1	1
GO:0008154	GO:0008154	actin polymerization or depolymerization	2/136	197/28564	0.241292492092261	0.427802406228466	0.382125174559485	Sptbn1/Arpc1b	2
GO:0015931	GO:0015931	nucleobase-containing compound transport	2/136	197/28564	0.241292492092261	0.427802406228466	0.382125174559485	Hnrnpa1/Hnrnpa3	2
GO:0002820	GO:0002820	negative regulation of adaptive immune response	1/136	58/28564	0.242012610554341	0.427802406228466	0.382125174559485	Cr1l	1
GO:0007528	GO:0007528	neuromuscular junction development	1/136	58/28564	0.242012610554341	0.427802406228466	0.382125174559485	Sorbs2	1
GO:0021587	GO:0021587	cerebellum morphogenesis	1/136	58/28564	0.242012610554341	0.427802406228466	0.382125174559485	Hspa5	1
GO:0032941	GO:0032941	secretion by tissue	1/136	58/28564	0.242012610554341	0.427802406228466	0.382125174559485	Egfr	1
GO:0033619	GO:0033619	membrane protein proteolysis	1/136	58/28564	0.242012610554341	0.427802406228466	0.382125174559485	Myh9	1
GO:0043687	GO:0043687	post-translational protein modification	1/136	58/28564	0.242012610554341	0.427802406228466	0.382125174559485	Stt3a	1
GO:0045010	GO:0045010	actin nucleation	1/136	58/28564	0.242012610554341	0.427802406228466	0.382125174559485	Arpc1b	1
GO:0051155	GO:0051155	positive regulation of striated muscle cell differentiation	1/136	58/28564	0.242012610554341	0.427802406228466	0.382125174559485	Fdps	1
GO:0060337	GO:0060337	type I interferon-mediated signaling pathway	1/136	58/28564	0.242012610554341	0.427802406228466	0.382125174559485	Cdc37	1
GO:0071357	GO:0071357	cellular response to type I interferon	1/136	58/28564	0.242012610554341	0.427802406228466	0.382125174559485	Cdc37	1
GO:0006338	GO:0006338	chromatin remodeling	3/136	358/28564	0.24327740057713	0.429627424705934	0.383755332534577	H1f0/Sf3b1/Set	3
GO:0009749	GO:0009749	response to glucose	2/136	199/28564	0.244809302650075	0.42967630844428	0.383798996868336	Myh9/Aacs	2
GO:0001825	GO:0001825	blastocyst formation	1/136	59/28564	0.245628911858088	0.42967630844428	0.383798996868336	Sf3b1	1
GO:0030042	GO:0030042	actin filament depolymerization	1/136	59/28564	0.245628911858088	0.42967630844428	0.383798996868336	Sptbn1	1
GO:0035065	GO:0035065	regulation of histone acetylation	1/136	59/28564	0.245628911858088	0.42967630844428	0.383798996868336	Sf3b1	1
GO:0035458	GO:0035458	cellular response to interferon-beta	1/136	59/28564	0.245628911858088	0.42967630844428	0.383798996868336	Iigp1	1
GO:0051445	GO:0051445	regulation of meiotic cell cycle	1/136	59/28564	0.245628911858088	0.42967630844428	0.383798996868336	Calr	1
GO:1901607	GO:1901607	alpha-amino acid biosynthetic process	1/136	59/28564	0.245628911858088	0.42967630844428	0.383798996868336	Sephs1	1
GO:1903350	GO:1903350	response to dopamine	1/136	59/28564	0.245628911858088	0.42967630844428	0.383798996868336	Dnm2	1
GO:1903351	GO:1903351	cellular response to dopamine	1/136	59/28564	0.245628911858088	0.42967630844428	0.383798996868336	Dnm2	1
GO:2000630	GO:2000630	positive regulation of miRNA metabolic process	1/136	59/28564	0.245628911858088	0.42967630844428	0.383798996868336	Egfr	1
GO:0048659	GO:0048659	smooth muscle cell proliferation	2/136	200/28564	0.24656852846297	0.430912295962223	0.384903015777933	Comt/Egfr	2
GO:0032956	GO:0032956	regulation of actin cytoskeleton organization	3/136	362/28564	0.248353373215485	0.432291493060477	0.386134953523605	Sptbn1/Arhgdia/Arpc1b	3
GO:0006278	GO:0006278	RNA-templated DNA biosynthetic process	1/136	60/28564	0.249228086318263	0.432291493060477	0.386134953523605	Hsp90aa1	1
GO:0006903	GO:0006903	vesicle targeting	1/136	60/28564	0.249228086318263	0.432291493060477	0.386134953523605	Tmed9	1
GO:0007004	GO:0007004	telomere maintenance via telomerase	1/136	60/28564	0.249228086318263	0.432291493060477	0.386134953523605	Hsp90aa1	1
GO:0043388	GO:0043388	positive regulation of DNA binding	1/136	60/28564	0.249228086318263	0.432291493060477	0.386134953523605	H1f0	1
GO:0045744	GO:0045744	negative regulation of G protein-coupled receptor signaling pathway	1/136	60/28564	0.249228086318263	0.432291493060477	0.386134953523605	Dnm2	1
GO:0051353	GO:0051353	positive regulation of oxidoreductase activity	1/136	60/28564	0.249228086318263	0.432291493060477	0.386134953523605	Fdx1	1
GO:2000649	GO:2000649	regulation of sodium ion transmembrane transporter activity	1/136	60/28564	0.249228086318263	0.432291493060477	0.386134953523605	Dnm2	1
GO:0007179	GO:0007179	transforming growth factor beta receptor signaling pathway	2/136	202/28564	0.250088398300194	0.432566368996312	0.386380480461822	Hspa5/Dnm2	2
GO:0009746	GO:0009746	response to hexose	2/136	202/28564	0.250088398300194	0.432566368996312	0.386380480461822	Myh9/Aacs	2
GO:0043405	GO:0043405	regulation of MAP kinase activity	2/136	202/28564	0.250088398300194	0.432566368996312	0.386380480461822	Erp29/Egfr	2
GO:0042176	GO:0042176	regulation of protein catabolic process	3/136	364/28564	0.25089763621411	0.433560494728868	0.38726846160348	Hsp90aa1/Ctsa/Egfr	3
GO:0071824	GO:0071824	protein-DNA complex subunit organization	2/136	203/28564	0.251848954398878	0.434429448436469	0.388044635562222	H1f0/Set	2
GO:0001916	GO:0001916	positive regulation of T cell mediated cytotoxicity	1/136	61/28564	0.252810214449779	0.434429448436469	0.388044635562222	H2-K1	1
GO:0006446	GO:0006446	regulation of translational initiation	1/136	61/28564	0.252810214449779	0.434429448436469	0.388044635562222	Bzw1	1
GO:0046470	GO:0046470	phosphatidylcholine metabolic process	1/136	61/28564	0.252810214449779	0.434429448436469	0.388044635562222	Fabp5	1
GO:0051591	GO:0051591	response to cAMP	1/136	61/28564	0.252810214449779	0.434429448436469	0.388044635562222	Fdx1	1
GO:0051653	GO:0051653	spindle localization	1/136	61/28564	0.252810214449779	0.434429448436469	0.388044635562222	Myh9	1
GO:0001764	GO:0001764	neuron migration	2/136	204/28564	0.25360986667007	0.434498690145306	0.388106484209379	Ptprz1/Hsp90aa1	2
GO:0031644	GO:0031644	regulation of nervous system process	2/136	204/28564	0.25360986667007	0.434498690145306	0.388106484209379	Comt/Fabp5	2
GO:0046578	GO:0046578	regulation of Ras protein signal transduction	2/136	204/28564	0.25360986667007	0.434498690145306	0.388106484209379	Dnm2/Arhgdia	2
GO:0034284	GO:0034284	response to monosaccharide	2/136	205/28564	0.255371092151113	0.434498690145306	0.388106484209379	Myh9/Aacs	2
GO:0045861	GO:0045861	negative regulation of proteolysis	3/136	368/28564	0.255997962784654	0.434498690145306	0.388106484209379	Mug1/Rps7/Ctsz	3
GO:0006360	GO:0006360	transcription by RNA polymerase I	1/136	62/28564	0.256375376391849	0.434498690145306	0.388106484209379	Sf3b1	1
GO:0010812	GO:0010812	negative regulation of cell-substrate adhesion	1/136	62/28564	0.256375376391849	0.434498690145306	0.388106484209379	Ptprz1	1
GO:0021575	GO:0021575	hindbrain morphogenesis	1/136	62/28564	0.256375376391849	0.434498690145306	0.388106484209379	Hspa5	1
GO:0032655	GO:0032655	regulation of interleukin-12 production	1/136	62/28564	0.256375376391849	0.434498690145306	0.388106484209379	Acp5	1
GO:0043616	GO:0043616	keratinocyte proliferation	1/136	62/28564	0.256375376391849	0.434498690145306	0.388106484209379	Eppk1	1
GO:0044091	GO:0044091	membrane biogenesis	1/136	62/28564	0.256375376391849	0.434498690145306	0.388106484209379	Sptbn1	1
GO:0048255	GO:0048255	mRNA stabilization	1/136	62/28564	0.256375376391849	0.434498690145306	0.388106484209379	Fus	1
GO:0060711	GO:0060711	labyrinthine layer development	1/136	62/28564	0.256375376391849	0.434498690145306	0.388106484209379	Nsdhl	1
GO:0070527	GO:0070527	platelet aggregation	1/136	62/28564	0.256375376391849	0.434498690145306	0.388106484209379	Pdia3	1
GO:1903409	GO:1903409	reactive oxygen species biosynthetic process	1/136	62/28564	0.256375376391849	0.434498690145306	0.388106484209379	Cyp1a2	1
GO:0071902	GO:0071902	positive regulation of protein serine/threonine kinase activity	2/136	206/28564	0.257132588274435	0.434984588947328	0.388540502723155	Erp29/Egfr	2
GO:0120032	GO:0120032	regulation of plasma membrane bounded cell projection assembly	2/136	206/28564	0.257132588274435	0.434984588947328	0.388540502723155	Hsp90aa1/Dnm2	2
GO:0002752	GO:0002752	cell surface pattern recognition receptor signaling pathway	1/136	63/28564	0.259923651909732	0.438102855406649	0.391325826269126	Mbl2	1
GO:0006584	GO:0006584	catecholamine metabolic process	1/136	63/28564	0.259923651909732	0.438102855406649	0.391325826269126	Comt	1
GO:0009712	GO:0009712	catechol-containing compound metabolic process	1/136	63/28564	0.259923651909732	0.438102855406649	0.391325826269126	Comt	1
GO:0046622	GO:0046622	positive regulation of organ growth	1/136	63/28564	0.259923651909732	0.438102855406649	0.391325826269126	Fdps	1
GO:0045860	GO:0045860	positive regulation of protein kinase activity	3/136	373/28564	0.262393963473308	0.439250241310241	0.392350703717952	Hsp90aa1/Erp29/Egfr	3
GO:0060491	GO:0060491	regulation of cell projection assembly	2/136	209/28564	0.262418280691213	0.439250241310241	0.392350703717952	Hsp90aa1/Dnm2	2
GO:1990138	GO:1990138	neuron projection extension	2/136	209/28564	0.262418280691213	0.439250241310241	0.392350703717952	Hsp90aa1/Dnm2	2
GO:0002707	GO:0002707	negative regulation of lymphocyte mediated immunity	1/136	64/28564	0.263455120396462	0.439250241310241	0.392350703717952	Cr1l	1
GO:0031641	GO:0031641	regulation of myelination	1/136	64/28564	0.263455120396462	0.439250241310241	0.392350703717952	Ptprz1	1
GO:0032615	GO:0032615	interleukin-12 production	1/136	64/28564	0.263455120396462	0.439250241310241	0.392350703717952	Acp5	1
GO:0034340	GO:0034340	response to type I interferon	1/136	64/28564	0.263455120396462	0.439250241310241	0.392350703717952	Cdc37	1
GO:0042311	GO:0042311	vasodilation	1/136	64/28564	0.263455120396462	0.439250241310241	0.392350703717952	Egfr	1
GO:0046850	GO:0046850	regulation of bone remodeling	1/136	64/28564	0.263455120396462	0.439250241310241	0.392350703717952	Egfr	1
GO:0048260	GO:0048260	positive regulation of receptor-mediated endocytosis	1/136	64/28564	0.263455120396462	0.439250241310241	0.392350703717952	Dnm2	1
GO:0050873	GO:0050873	brown fat cell differentiation	1/136	64/28564	0.263455120396462	0.439250241310241	0.392350703717952	Nudt7	1
GO:0071260	GO:0071260	cellular response to mechanical stimulus	1/136	64/28564	0.263455120396462	0.439250241310241	0.392350703717952	Arhgdia	1
GO:0030307	GO:0030307	positive regulation of cell growth	2/136	210/28564	0.264180441514093	0.439666639387541	0.392722642224276	Egfr/Fdps	2
GO:0042594	GO:0042594	response to starvation	2/136	210/28564	0.264180441514093	0.439666639387541	0.392722642224276	Comt/Hspa5	2
GO:0001101	GO:0001101	response to acid chemical	2/136	211/28564	0.265942665972361	0.44152707760025	0.394384438105828	Egfr/Col6a1	2
GO:0001523	GO:0001523	retinoid metabolic process	1/136	65/28564	0.26696986087457	0.44152707760025	0.394384438105828	Cyp1a2	1
GO:0006611	GO:0006611	protein export from nucleus	1/136	65/28564	0.26696986087457	0.44152707760025	0.394384438105828	Calr	1
GO:0006911	GO:0006911	phagocytosis, engulfment	1/136	65/28564	0.26696986087457	0.44152707760025	0.394384438105828	Myh9	1
GO:0051893	GO:0051893	regulation of focal adhesion assembly	1/136	65/28564	0.26696986087457	0.44152707760025	0.394384438105828	Myh9	1
GO:0090109	GO:0090109	regulation of cell-substrate junction assembly	1/136	65/28564	0.26696986087457	0.44152707760025	0.394384438105828	Myh9	1
GO:0098926	GO:0098926	postsynaptic signal transduction	1/136	65/28564	0.26696986087457	0.44152707760025	0.394384438105828	Sorbs2	1
GO:0006473	GO:0006473	protein acetylation	2/136	212/28564	0.267704913812001	0.441952130034277	0.39476410692766	Sf3b5/Sf3b1	2
GO:0048771	GO:0048771	tissue remodeling	2/136	212/28564	0.267704913812001	0.441952130034277	0.39476410692766	Egfr/Acp5	2
GO:0045017	GO:0045017	glycerolipid biosynthetic process	2/136	213/28564	0.269467145155254	0.444464541830566	0.397008264001684	Impa1/Fabp5	2
GO:0051962	GO:0051962	positive regulation of nervous system development	3/136	379/28564	0.270096343283462	0.444924593633399	0.397419195246821	Ptprz1/Egfr/Mup20	3
GO:0032720	GO:0032720	negative regulation of tumor necrosis factor production	1/136	66/28564	0.270467951997804	0.444924593633399	0.397419195246821	Acp5	1
GO:0043966	GO:0043966	histone H3 acetylation	1/136	66/28564	0.270467951997804	0.444924593633399	0.397419195246821	Sf3b5	1
GO:0051648	GO:0051648	vesicle localization	2/136	214/28564	0.271229320497988	0.445780456534027	0.398183676127573	Myo1b/Tmed9	2
GO:0010639	GO:0010639	negative regulation of organelle organization	3/136	381/28564	0.272669766218233	0.447466938008564	0.399690088944486	Fkbp4/Dnm2/Sptbn1	3
GO:0001954	GO:0001954	positive regulation of cell-matrix adhesion	1/136	67/28564	0.273949472052836	0.447466938008564	0.399690088944486	Myh9	1
GO:0009166	GO:0009166	nucleotide catabolic process	1/136	67/28564	0.273949472052836	0.447466938008564	0.399690088944486	Nudt7	1
GO:0016101	GO:0016101	diterpenoid metabolic process	1/136	67/28564	0.273949472052836	0.447466938008564	0.399690088944486	Cyp1a2	1
GO:0030837	GO:0030837	negative regulation of actin filament polymerization	1/136	67/28564	0.273949472052836	0.447466938008564	0.399690088944486	Sptbn1	1
GO:0032663	GO:0032663	regulation of interleukin-2 production	1/136	67/28564	0.273949472052836	0.447466938008564	0.399690088944486	Sptbn1	1
GO:1903556	GO:1903556	negative regulation of tumor necrosis factor superfamily cytokine production	1/136	67/28564	0.273949472052836	0.447466938008564	0.399690088944486	Acp5	1
GO:0045862	GO:0045862	positive regulation of proteolysis	3/136	384/28564	0.276535001547362	0.449552505327621	0.401552976493147	Mbl2/Rps27l/Myh9	3
GO:0001914	GO:0001914	regulation of T cell mediated cytotoxicity	1/136	68/28564	0.27741449896096	0.449552505327621	0.401552976493147	H2-K1	1
GO:0030330	GO:0030330	DNA damage response, signal transduction by p53 class mediator	1/136	68/28564	0.27741449896096	0.449552505327621	0.401552976493147	Rps27l	1
GO:0032608	GO:0032608	interferon-beta production	1/136	68/28564	0.27741449896096	0.449552505327621	0.401552976493147	Hsp90aa1	1
GO:0032648	GO:0032648	regulation of interferon-beta production	1/136	68/28564	0.27741449896096	0.449552505327621	0.401552976493147	Hsp90aa1	1
GO:0097006	GO:0097006	regulation of plasma lipoprotein particle levels	1/136	68/28564	0.27741449896096	0.449552505327621	0.401552976493147	Cnpy2	1
GO:1901016	GO:1901016	regulation of potassium ion transmembrane transporter activity	1/136	68/28564	0.27741449896096	0.449552505327621	0.401552976493147	Dnm2	1
GO:1903051	GO:1903051	negative regulation of proteolysis involved in protein catabolic process	1/136	68/28564	0.27741449896096	0.449552505327621	0.401552976493147	Rps7	1
GO:2000134	GO:2000134	negative regulation of G1/S transition of mitotic cell cycle	1/136	68/28564	0.27741449896096	0.449552505327621	0.401552976493147	Rps27l	1
GO:0045088	GO:0045088	regulation of innate immune response	3/136	385/28564	0.277824703168539	0.449767124155203	0.40174468008284	Hsp90aa1/Mbl2/Cdc37	3
GO:0008361	GO:0008361	regulation of cell size	2/136	218/28564	0.278276684712575	0.449767124155203	0.40174468008284	Hsp90aa1/Dnm2	2
GO:0051048	GO:0051048	negative regulation of secretion	2/136	218/28564	0.278276684712575	0.449767124155203	0.40174468008284	Comt/Erp29	2
GO:0001655	GO:0001655	urogenital system development	1/136	69/28564	0.280863110279788	0.450825183144011	0.402689768212094	Fkbp4	1
GO:0010676	GO:0010676	positive regulation of cellular carbohydrate metabolic process	1/136	69/28564	0.280863110279788	0.450825183144011	0.402689768212094	Myh9	1
GO:0022029	GO:0022029	telencephalon cell migration	1/136	69/28564	0.280863110279788	0.450825183144011	0.402689768212094	Egfr	1
GO:0061082	GO:0061082	myeloid leukocyte cytokine production	1/136	69/28564	0.280863110279788	0.450825183144011	0.402689768212094	Acp5	1
GO:0061951	GO:0061951	establishment of protein localization to plasma membrane	1/136	69/28564	0.280863110279788	0.450825183144011	0.402689768212094	Sptbn1	1
GO:1904322	GO:1904322	cellular response to forskolin	1/136	69/28564	0.280863110279788	0.450825183144011	0.402689768212094	Fdx1	1
GO:0009743	GO:0009743	response to carbohydrate	2/136	220/28564	0.281799030735682	0.450825183144011	0.402689768212094	Myh9/Aacs	2
GO:0016051	GO:0016051	carbohydrate biosynthetic process	2/136	220/28564	0.281799030735682	0.450825183144011	0.402689768212094	Gulo/Myh9	2
GO:0035265	GO:0035265	organ growth	2/136	220/28564	0.281799030735682	0.450825183144011	0.402689768212094	Sorbs2/Fdps	2
GO:0048639	GO:0048639	positive regulation of developmental growth	2/136	220/28564	0.281799030735682	0.450825183144011	0.402689768212094	Ppib/Fdps	2
GO:1903532	GO:1903532	positive regulation of secretion by cell	3/136	389/28564	0.282989493904265	0.450825183144011	0.402689768212094	Egfr/Myh9/Aacs	3
GO:1990778	GO:1990778	protein localization to cell periphery	3/136	389/28564	0.282989493904265	0.450825183144011	0.402689768212094	Egfr/Sptbn1/Pdzk1	3
GO:0048839	GO:0048839	inner ear development	2/136	221/28564	0.283559738800359	0.450825183144011	0.402689768212094	H2-K1/Ttc39c	2
GO:0050796	GO:0050796	regulation of insulin secretion	2/136	221/28564	0.283559738800359	0.450825183144011	0.402689768212094	Myh9/Aacs	2
GO:0000768	GO:0000768	syncytium formation by plasma membrane fusion	1/136	70/28564	0.284295383204931	0.450825183144011	0.402689768212094	Myh9	1
GO:0021695	GO:0021695	cerebellar cortex development	1/136	70/28564	0.284295383204931	0.450825183144011	0.402689768212094	Hspa5	1
GO:0042149	GO:0042149	cellular response to glucose starvation	1/136	70/28564	0.284295383204931	0.450825183144011	0.402689768212094	Hspa5	1
GO:0060425	GO:0060425	lung morphogenesis	1/136	70/28564	0.284295383204931	0.450825183144011	0.402689768212094	Ctsz	1
GO:0140253	GO:0140253	cell-cell fusion	1/136	70/28564	0.284295383204931	0.450825183144011	0.402689768212094	Myh9	1
GO:0150116	GO:0150116	regulation of cell-substrate junction organization	1/136	70/28564	0.284295383204931	0.450825183144011	0.402689768212094	Myh9	1
GO:1904321	GO:1904321	response to forskolin	1/136	70/28564	0.284295383204931	0.450825183144011	0.402689768212094	Fdx1	1
GO:2000756	GO:2000756	regulation of peptidyl-lysine acetylation	1/136	70/28564	0.284295383204931	0.450825183144011	0.402689768212094	Sf3b1	1
GO:0006879	GO:0006879	intracellular iron ion homeostasis	1/136	71/28564	0.287711394571679	0.453084720003354	0.404708050260603	Atp6v0d1	1
GO:0008347	GO:0008347	glial cell migration	1/136	71/28564	0.287711394571679	0.453084720003354	0.404708050260603	Ptprz1	1
GO:0032507	GO:0032507	maintenance of protein location in cell	1/136	71/28564	0.287711394571679	0.453084720003354	0.404708050260603	Hspa5	1
GO:0035456	GO:0035456	response to interferon-beta	1/136	71/28564	0.287711394571679	0.453084720003354	0.404708050260603	Iigp1	1
GO:0042246	GO:0042246	tissue regeneration	1/136	71/28564	0.287711394571679	0.453084720003354	0.404708050260603	Eppk1	1
GO:0043113	GO:0043113	receptor clustering	1/136	71/28564	0.287711394571679	0.453084720003354	0.404708050260603	Sorbs2	1
GO:0070050	GO:0070050	neuron cellular homeostasis	1/136	71/28564	0.287711394571679	0.453084720003354	0.404708050260603	Atp6v0d1	1
GO:0098900	GO:0098900	regulation of action potential	1/136	71/28564	0.287711394571679	0.453084720003354	0.404708050260603	Hnrnpa1	1
GO:0019216	GO:0019216	regulation of lipid metabolic process	3/136	393/28564	0.288163032010316	0.453084720003354	0.404708050260603	Dhcr7/Fabp5/Fdps	3
GO:1902903	GO:1902903	regulation of supramolecular fiber organization	3/136	394/28564	0.289457655274444	0.453084720003354	0.404708050260603	Fkbp4/Sptbn1/Arpc1b	3
GO:0006949	GO:0006949	syncytium formation	1/136	72/28564	0.291111220856671	0.453084720003354	0.404708050260603	Myh9	1
GO:0010569	GO:0010569	regulation of double-strand break repair via homologous recombination	1/136	72/28564	0.291111220856671	0.453084720003354	0.404708050260603	Fus	1
GO:0021885	GO:0021885	forebrain cell migration	1/136	72/28564	0.291111220856671	0.453084720003354	0.404708050260603	Egfr	1
GO:0035904	GO:0035904	aorta development	1/136	72/28564	0.291111220856671	0.453084720003354	0.404708050260603	Dnm2	1
GO:0042058	GO:0042058	regulation of epidermal growth factor receptor signaling pathway	1/136	72/28564	0.291111220856671	0.453084720003354	0.404708050260603	Snx5	1
GO:0071868	GO:0071868	cellular response to monoamine stimulus	1/136	72/28564	0.291111220856671	0.453084720003354	0.404708050260603	Dnm2	1
GO:0071870	GO:0071870	cellular response to catecholamine stimulus	1/136	72/28564	0.291111220856671	0.453084720003354	0.404708050260603	Dnm2	1
GO:1902017	GO:1902017	regulation of cilium assembly	1/136	72/28564	0.291111220856671	0.453084720003354	0.404708050260603	Dnm2	1
GO:1902305	GO:1902305	regulation of sodium ion transmembrane transport	1/136	72/28564	0.291111220856671	0.453084720003354	0.404708050260603	Dnm2	1
GO:1902373	GO:1902373	negative regulation of mRNA catabolic process	1/136	72/28564	0.291111220856671	0.453084720003354	0.404708050260603	Fus	1
GO:1902893	GO:1902893	regulation of miRNA transcription	1/136	72/28564	0.291111220856671	0.453084720003354	0.404708050260603	Egfr	1
GO:2001244	GO:2001244	positive regulation of intrinsic apoptotic signaling pathway	1/136	72/28564	0.291111220856671	0.453084720003354	0.404708050260603	Rps7	1
GO:0001666	GO:0001666	response to hypoxia	2/136	227/28564	0.294115193590904	0.456813037494957	0.408038288593884	Cr1l/Hyou1	2
GO:0033157	GO:0033157	regulation of intracellular protein transport	2/136	227/28564	0.294115193590904	0.456813037494957	0.408038288593884	Hsp90aa1/Pdzk1	2
GO:0000079	GO:0000079	regulation of cyclin-dependent protein serine/threonine kinase activity	1/136	73/28564	0.29449493817955	0.456813037494957	0.408038288593884	Egfr	1
GO:0043489	GO:0043489	RNA stabilization	1/136	73/28564	0.29449493817955	0.456813037494957	0.408038288593884	Fus	1
GO:0070374	GO:0070374	positive regulation of ERK1 and ERK2 cascade	2/136	228/28564	0.295872640116148	0.457812126883837	0.408930703413362	Egfr/Myh9	2
GO:1903046	GO:1903046	meiotic cell cycle process	2/136	229/28564	0.297629481178579	0.457812126883837	0.408930703413362	Calr/Myh9	2
GO:0010633	GO:0010633	negative regulation of epithelial cell migration	1/136	74/28564	0.297862622304627	0.457812126883837	0.408930703413362	Eppk1	1
GO:0010833	GO:0010833	telomere maintenance via telomere lengthening	1/136	74/28564	0.297862622304627	0.457812126883837	0.408930703413362	Hsp90aa1	1
GO:0032481	GO:0032481	positive regulation of type I interferon production	1/136	74/28564	0.297862622304627	0.457812126883837	0.408930703413362	Hsp90aa1	1
GO:0032623	GO:0032623	interleukin-2 production	1/136	74/28564	0.297862622304627	0.457812126883837	0.408930703413362	Sptbn1	1
GO:0048662	GO:0048662	negative regulation of smooth muscle cell proliferation	1/136	74/28564	0.297862622304627	0.457812126883837	0.408930703413362	Comt	1
GO:0061614	GO:0061614	miRNA transcription	1/136	74/28564	0.297862622304627	0.457812126883837	0.408930703413362	Egfr	1
GO:0071677	GO:0071677	positive regulation of mononuclear cell migration	1/136	74/28564	0.297862622304627	0.457812126883837	0.408930703413362	Calr	1
GO:0099024	GO:0099024	plasma membrane invagination	1/136	74/28564	0.297862622304627	0.457812126883837	0.408930703413362	Myh9	1
GO:0099518	GO:0099518	vesicle cytoskeletal trafficking	1/136	74/28564	0.297862622304627	0.457812126883837	0.408930703413362	Myo1b	1
GO:0030595	GO:0030595	leukocyte chemotaxis	2/136	230/28564	0.299385682908133	0.458768806128518	0.409785236295946	Calr/Ppib	2
GO:0043542	GO:0043542	endothelial cell migration	2/136	230/28564	0.299385682908133	0.458768806128518	0.409785236295946	Calr/Myh9	2
GO:0045216	GO:0045216	cell-cell junction organization	2/136	230/28564	0.299385682908133	0.458768806128518	0.409785236295946	Ctnna1/Cgn	2
GO:0002220	GO:0002220	innate immune response activating cell surface receptor signaling pathway	1/136	75/28564	0.301214348642521	0.458768806128518	0.409785236295946	Mbl2	1
GO:0006900	GO:0006900	vesicle budding from membrane	1/136	75/28564	0.301214348642521	0.458768806128518	0.409785236295946	Tmed9	1
GO:0010507	GO:0010507	negative regulation of autophagy	1/136	75/28564	0.301214348642521	0.458768806128518	0.409785236295946	Ctsa	1
GO:0017156	GO:0017156	calcium-ion regulated exocytosis	1/136	75/28564	0.301214348642521	0.458768806128518	0.409785236295946	Myh9	1
GO:0045911	GO:0045911	positive regulation of DNA recombination	1/136	75/28564	0.301214348642521	0.458768806128518	0.409785236295946	Fus	1
GO:0046824	GO:0046824	positive regulation of nucleocytoplasmic transport	1/136	75/28564	0.301214348642521	0.458768806128518	0.409785236295946	Hsp90aa1	1
GO:0071867	GO:0071867	response to monoamine	1/136	75/28564	0.301214348642521	0.458768806128518	0.409785236295946	Dnm2	1
GO:0071869	GO:0071869	response to catecholamine	1/136	75/28564	0.301214348642521	0.458768806128518	0.409785236295946	Dnm2	1
GO:0046879	GO:0046879	hormone secretion	3/136	404/28564	0.3024265329809	0.460235933729781	0.411095716046811	Egfr/Myh9/Aacs	3
GO:0002822	GO:0002822	regulation of adaptive immune response based on somatic recombination of immune receptors built from immunoglobulin superfamily domains	2/136	232/28564	0.302896034543065	0.460571355156355	0.411395323924922	H2-K1/Cr1l	2
GO:0001541	GO:0001541	ovarian follicle development	1/136	76/28564	0.304550192251795	0.460812852269696	0.411611035957504	Myh9	1
GO:0002712	GO:0002712	regulation of B cell mediated immunity	1/136	76/28564	0.304550192251795	0.460812852269696	0.411611035957504	Cr1l	1
GO:0002889	GO:0002889	regulation of immunoglobulin mediated immune response	1/136	76/28564	0.304550192251795	0.460812852269696	0.411611035957504	Cr1l	1
GO:0045109	GO:0045109	intermediate filament organization	1/136	76/28564	0.304550192251795	0.460812852269696	0.411611035957504	Eppk1	1
GO:0061045	GO:0061045	negative regulation of wound healing	1/136	76/28564	0.304550192251795	0.460812852269696	0.411611035957504	Eppk1	1
GO:1901292	GO:1901292	nucleoside phosphate catabolic process	1/136	76/28564	0.304550192251795	0.460812852269696	0.411611035957504	Nudt7	1
GO:1903828	GO:1903828	negative regulation of protein localization	2/136	234/28564	0.306403430646538	0.46211420543248	0.41277344130458	Ctnna1/Erp29	2
GO:0000281	GO:0000281	mitotic cytokinesis	1/136	77/28564	0.307870227840596	0.46211420543248	0.41277344130458	Sptbn1	1
GO:0002704	GO:0002704	negative regulation of leukocyte mediated immunity	1/136	77/28564	0.307870227840596	0.46211420543248	0.41277344130458	Cr1l	1
GO:0006626	GO:0006626	protein targeting to mitochondrion	1/136	77/28564	0.307870227840596	0.46211420543248	0.41277344130458	Hsp90aa1	1
GO:0010611	GO:0010611	regulation of cardiac muscle hypertrophy	1/136	77/28564	0.307870227840596	0.46211420543248	0.41277344130458	Fdps	1
GO:0014009	GO:0014009	glial cell proliferation	1/136	77/28564	0.307870227840596	0.46211420543248	0.41277344130458	Egfr	1
GO:0140888	GO:0140888	interferon-mediated signaling pathway	1/136	77/28564	0.307870227840596	0.46211420543248	0.41277344130458	Cdc37	1
GO:1905515	GO:1905515	non-motile cilium assembly	1/136	77/28564	0.307870227840596	0.46211420543248	0.41277344130458	Dnm2	1
GO:0007178	GO:0007178	transmembrane receptor protein serine/threonine kinase signaling pathway	3/136	409/28564	0.308923128620407	0.46211420543248	0.41277344130458	Hspa5/Dnm2/Sptbn1	3
GO:0002218	GO:0002218	activation of innate immune response	2/136	236/28564	0.309907612034896	0.46211420543248	0.41277344130458	Hsp90aa1/Mbl2	2
GO:0007160	GO:0007160	cell-matrix adhesion	2/136	236/28564	0.309907612034896	0.46211420543248	0.41277344130458	Actn1/Myh9	2
GO:0048545	GO:0048545	response to steroid hormone	2/136	236/28564	0.309907612034896	0.46211420543248	0.41277344130458	Calr/Fkbp4	2
GO:0051056	GO:0051056	regulation of small GTPase mediated signal transduction	2/136	236/28564	0.309907612034896	0.46211420543248	0.41277344130458	Dnm2/Arhgdia	2
GO:0000380	GO:0000380	alternative mRNA splicing, via spliceosome	1/136	78/28564	0.311174529768271	0.46211420543248	0.41277344130458	Hnrnpa1	1
GO:0006919	GO:0006919	activation of cysteine-type endopeptidase activity involved in apoptotic process	1/136	78/28564	0.311174529768271	0.46211420543248	0.41277344130458	Rps27l	1
GO:0007568	GO:0007568	aging	1/136	78/28564	0.311174529768271	0.46211420543248	0.41277344130458	Apex1	1
GO:0046635	GO:0046635	positive regulation of alpha-beta T cell activation	1/136	78/28564	0.311174529768271	0.46211420543248	0.41277344130458	Hsph1	1
GO:0060976	GO:0060976	coronary vasculature development	1/136	78/28564	0.311174529768271	0.46211420543248	0.41277344130458	Dnm2	1
GO:0150076	GO:0150076	neuroinflammatory response	1/136	78/28564	0.311174529768271	0.46211420543248	0.41277344130458	Egfr	1
GO:1901184	GO:1901184	regulation of ERBB signaling pathway	1/136	78/28564	0.311174529768271	0.46211420543248	0.41277344130458	Snx5	1
GO:1902807	GO:1902807	negative regulation of cell cycle G1/S phase transition	1/136	78/28564	0.311174529768271	0.46211420543248	0.41277344130458	Rps27l	1
GO:1904029	GO:1904029	regulation of cyclin-dependent protein kinase activity	1/136	78/28564	0.311174529768271	0.46211420543248	0.41277344130458	Egfr	1
GO:2000379	GO:2000379	positive regulation of reactive oxygen species metabolic process	1/136	78/28564	0.311174529768271	0.46211420543248	0.41277344130458	Egfr	1
GO:0006417	GO:0006417	regulation of translation	3/136	411/28564	0.311523397159687	0.46211420543248	0.41277344130458	Calr/Rps27l/Bzw1	3
GO:0010976	GO:0010976	positive regulation of neuron projection development	2/136	237/28564	0.311658417617254	0.46211420543248	0.41277344130458	Ptprz1/Hspa5	2
GO:0002706	GO:0002706	regulation of lymphocyte mediated immunity	2/136	238/28564	0.313408324641736	0.462931851206114	0.413503785569664	H2-K1/Cr1l	2
GO:0045930	GO:0045930	negative regulation of mitotic cell cycle	2/136	238/28564	0.313408324641736	0.462931851206114	0.413503785569664	Egfr/Rps27l	2
GO:0009914	GO:0009914	hormone transport	3/136	413/28564	0.314124407882997	0.462931851206114	0.413503785569664	Egfr/Myh9/Aacs	3
GO:0033143	GO:0033143	regulation of intracellular steroid hormone receptor signaling pathway	1/136	79/28564	0.314463172046987	0.462931851206114	0.413503785569664	Calr	1
GO:0042306	GO:0042306	regulation of protein import into nucleus	1/136	79/28564	0.314463172046987	0.462931851206114	0.413503785569664	Hsp90aa1	1
GO:0044773	GO:0044773	mitotic DNA damage checkpoint signaling	1/136	79/28564	0.314463172046987	0.462931851206114	0.413503785569664	Rps27l	1
GO:0051851	GO:0051851	modulation by host of symbiont process	1/136	79/28564	0.314463172046987	0.462931851206114	0.413503785569664	Ppib	1
GO:1901606	GO:1901606	alpha-amino acid catabolic process	1/136	79/28564	0.314463172046987	0.462931851206114	0.413503785569664	Csad	1
GO:1903201	GO:1903201	regulation of oxidative stress-induced cell death	1/136	79/28564	0.314463172046987	0.462931851206114	0.413503785569664	Lancl1	1
GO:0031503	GO:0031503	protein-containing complex localization	2/136	239/28564	0.315157302137704	0.463584607519979	0.414086845918902	Fkbp4/Rps15	2
GO:0014743	GO:0014743	regulation of muscle hypertrophy	1/136	80/28564	0.31773622834334	0.46589554814182	0.416151043257815	Fdps	1
GO:0038034	GO:0038034	signal transduction in absence of ligand	1/136	80/28564	0.31773622834334	0.46589554814182	0.416151043257815	Ctnna1	1
GO:0097192	GO:0097192	extrinsic apoptotic signaling pathway in absence of ligand	1/136	80/28564	0.31773622834334	0.46589554814182	0.416151043257815	Ctnna1	1
GO:2000573	GO:2000573	positive regulation of DNA biosynthetic process	1/136	80/28564	0.31773622834334	0.46589554814182	0.416151043257815	Hsp90aa1	1
GO:0071560	GO:0071560	cellular response to transforming growth factor beta stimulus	2/136	242/28564	0.320398352396915	0.466968909827643	0.417109800187625	Hspa5/Dnm2	2
GO:0097191	GO:0097191	extrinsic apoptotic signaling pathway	2/136	242/28564	0.320398352396915	0.466968909827643	0.417109800187625	Ctnna1/Pdia3	2
GO:0001913	GO:0001913	T cell mediated cytotoxicity	1/136	81/28564	0.320993771979954	0.466968909827643	0.417109800187625	H2-K1	1
GO:0010921	GO:0010921	regulation of phosphatase activity	1/136	81/28564	0.320993771979954	0.466968909827643	0.417109800187625	Hsp90b1	1
GO:0014068	GO:0014068	positive regulation of phosphatidylinositol 3-kinase signaling	1/136	81/28564	0.320993771979954	0.466968909827643	0.417109800187625	Mydgf	1
GO:0051149	GO:0051149	positive regulation of muscle cell differentiation	1/136	81/28564	0.320993771979954	0.466968909827643	0.417109800187625	Fdps	1
GO:0051453	GO:0051453	regulation of intracellular pH	1/136	81/28564	0.320993771979954	0.466968909827643	0.417109800187625	Atp6v0d1	1
GO:0071277	GO:0071277	cellular response to calcium ion	1/136	81/28564	0.320993771979954	0.466968909827643	0.417109800187625	Fus	1
GO:0140962	GO:0140962	multicellular organismal-level chemical homeostasis	1/136	81/28564	0.320993771979954	0.466968909827643	0.417109800187625	Mbl2	1
GO:1901880	GO:1901880	negative regulation of protein depolymerization	1/136	81/28564	0.320993771979954	0.466968909827643	0.417109800187625	Sptbn1	1
GO:0006470	GO:0006470	protein dephosphorylation	2/136	243/28564	0.322143308255338	0.468272780632169	0.418274454363311	Ptprz1/Hsp90b1	2
GO:0042180	GO:0042180	cellular ketone metabolic process	2/136	244/28564	0.323887184349948	0.469469173537709	0.419343106248422	Comt/Fabp5	2
GO:0010324	GO:0010324	membrane invagination	1/136	82/28564	0.324235875937076	0.469469173537709	0.419343106248422	Myh9	1
GO:0045471	GO:0045471	response to ethanol	1/136	82/28564	0.324235875937076	0.469469173537709	0.419343106248422	Aacs	1
GO:0050688	GO:0050688	regulation of defense response to virus	1/136	82/28564	0.324235875937076	0.469469173537709	0.419343106248422	Hsp90aa1	1
GO:1901983	GO:1901983	regulation of protein acetylation	1/136	82/28564	0.324235875937076	0.469469173537709	0.419343106248422	Sf3b1	1
GO:0008406	GO:0008406	gonad development	2/136	246/28564	0.327371580990141	0.472660711293797	0.422193877783136	Prdx4/Myh9	2
GO:0071559	GO:0071559	response to transforming growth factor beta	2/136	246/28564	0.327371580990141	0.472660711293797	0.422193877783136	Hspa5/Dnm2	2
GO:2001234	GO:2001234	negative regulation of apoptotic signaling pathway	2/136	246/28564	0.327371580990141	0.472660711293797	0.422193877783136	Ctnna1/Hyou1	2
GO:0044774	GO:0044774	mitotic DNA integrity checkpoint signaling	1/136	83/28564	0.327462612854167	0.472660711293797	0.422193877783136	Rps27l	1
GO:0000422	GO:0000422	autophagy of mitochondrion	1/136	84/28564	0.330674055031472	0.476065429809454	0.425235068384637	Cdc37	1
GO:0055021	GO:0055021	regulation of cardiac muscle tissue growth	1/136	84/28564	0.330674055031472	0.476065429809454	0.425235068384637	Fdps	1
GO:0061726	GO:0061726	mitochondrion disassembly	1/136	84/28564	0.330674055031472	0.476065429809454	0.425235068384637	Cdc37	1
GO:0030100	GO:0030100	regulation of endocytosis	2/136	248/28564	0.330851312766441	0.476065429809454	0.425235068384637	Dnm2/Myh9	2
GO:0050678	GO:0050678	regulation of epithelial cell proliferation	3/136	427/28564	0.33234192325271	0.477451649512449	0.426473278918922	Egfr/Eppk1/Mydgf	3
GO:0002819	GO:0002819	regulation of adaptive immune response	2/136	249/28564	0.332589358881576	0.477451649512449	0.426473278918922	H2-K1/Cr1l	2
GO:0010632	GO:0010632	regulation of epithelial cell migration	2/136	249/28564	0.332589358881576	0.477451649512449	0.426473278918922	Calr/Eppk1	2
GO:0001906	GO:0001906	cell killing	2/136	250/28564	0.334326154822842	0.479200821912741	0.428035689038792	H2-K1/Cr1l	2
GO:0045137	GO:0045137	development of primary sexual characteristics	2/136	250/28564	0.334326154822842	0.479200821912741	0.428035689038792	Prdx4/Myh9	2
GO:0031397	GO:0031397	negative regulation of protein ubiquitination	1/136	86/28564	0.337051342681095	0.481986026772888	0.430523512571041	Rps7	1
GO:0046626	GO:0046626	regulation of insulin receptor signaling pathway	1/136	86/28564	0.337051342681095	0.481986026772888	0.430523512571041	Snx5	1
GO:1902369	GO:1902369	negative regulation of RNA catabolic process	1/136	86/28564	0.337051342681095	0.481986026772888	0.430523512571041	Fus	1
GO:0050870	GO:0050870	positive regulation of T cell activation	2/136	252/28564	0.33779588693105	0.482677430398386	0.431141093789	Hsp90aa1/Hsph1	2
GO:0019229	GO:0019229	regulation of vasoconstriction	1/136	87/28564	0.340217331071971	0.484266239532005	0.432560262916351	Egfr	1
GO:0034103	GO:0034103	regulation of tissue remodeling	1/136	87/28564	0.340217331071971	0.484266239532005	0.432560262916351	Egfr	1
GO:0070830	GO:0070830	bicellular tight junction assembly	1/136	87/28564	0.340217331071971	0.484266239532005	0.432560262916351	Cgn	1
GO:2000628	GO:2000628	regulation of miRNA metabolic process	1/136	87/28564	0.340217331071971	0.484266239532005	0.432560262916351	Egfr	1
GO:2000781	GO:2000781	positive regulation of double-strand break repair	1/136	87/28564	0.340217331071971	0.484266239532005	0.432560262916351	Fus	1
GO:0043543	GO:0043543	protein acylation	2/136	254/28564	0.341260293423987	0.485272401168401	0.433458994866768	Sf3b5/Sf3b1	2
GO:0009150	GO:0009150	purine ribonucleotide metabolic process	3/136	434/28564	0.341449104337528	0.485272401168401	0.433458994866768	Hmgcs1/Gale/Nudt7	3
GO:0036293	GO:0036293	response to decreased oxygen levels	2/136	255/28564	0.342990433399798	0.485388383969051	0.433562593975373	Cr1l/Hyou1	2
GO:0043583	GO:0043583	ear development	2/136	255/28564	0.342990433399798	0.485388383969051	0.433562593975373	H2-K1/Ttc39c	2
GO:0003281	GO:0003281	ventricular septum development	1/136	88/28564	0.343368310563287	0.485388383969051	0.433562593975373	Dnm2	1
GO:0035304	GO:0035304	regulation of protein dephosphorylation	1/136	88/28564	0.343368310563287	0.485388383969051	0.433562593975373	Hsp90b1	1
GO:0042147	GO:0042147	retrograde transport, endosome to Golgi	1/136	88/28564	0.343368310563287	0.485388383969051	0.433562593975373	Snx5	1
GO:0043525	GO:0043525	positive regulation of neuron apoptotic process	1/136	88/28564	0.343368310563287	0.485388383969051	0.433562593975373	Ctsz	1
GO:0051966	GO:0051966	regulation of synaptic transmission, glutamatergic	1/136	88/28564	0.343368310563287	0.485388383969051	0.433562593975373	Egfr	1
GO:0019318	GO:0019318	hexose metabolic process	2/136	256/28564	0.344719163130126	0.486925693374793	0.434935762093336	Fabp5/Gale	2
GO:1901987	GO:1901987	regulation of cell cycle phase transition	3/136	437/28564	0.345350119339793	0.487444557755173	0.43539922639143	Apex1/Egfr/Rps27l	3
GO:0007405	GO:0007405	neuroblast proliferation	1/136	89/28564	0.346504351782679	0.487956242533262	0.435856277666271	Ctnna1	1
GO:0030641	GO:0030641	regulation of cellular pH	1/136	89/28564	0.346504351782679	0.487956242533262	0.435856277666271	Atp6v0d1	1
GO:0046785	GO:0046785	microtubule polymerization	1/136	89/28564	0.346504351782679	0.487956242533262	0.435856277666271	Fkbp4	1
GO:0016236	GO:0016236	macroautophagy	2/136	258/28564	0.34817228930865	0.488999694233419	0.436788318153331	Calr/Cdc37	2
GO:0033674	GO:0033674	positive regulation of kinase activity	3/136	440/28564	0.349249349212977	0.488999694233419	0.436788318153331	Hsp90aa1/Erp29/Egfr	3
GO:0007029	GO:0007029	endoplasmic reticulum organization	1/136	90/28564	0.349625525027896	0.488999694233419	0.436788318153331	Tram1	1
GO:0031638	GO:0031638	zymogen activation	1/136	90/28564	0.349625525027896	0.488999694233419	0.436788318153331	Ctsz	1
GO:0035023	GO:0035023	regulation of Rho protein signal transduction	1/136	90/28564	0.349625525027896	0.488999694233419	0.436788318153331	Arhgdia	1
GO:0045995	GO:0045995	regulation of embryonic development	1/136	90/28564	0.349625525027896	0.488999694233419	0.436788318153331	Hspa5	1
GO:0061178	GO:0061178	regulation of insulin secretion involved in cellular response to glucose stimulus	1/136	90/28564	0.349625525027896	0.488999694233419	0.436788318153331	Myh9	1
GO:1900076	GO:1900076	regulation of cellular response to insulin stimulus	1/136	90/28564	0.349625525027896	0.488999694233419	0.436788318153331	Snx5	1
GO:1900407	GO:1900407	regulation of cellular response to oxidative stress	1/136	90/28564	0.349625525027896	0.488999694233419	0.436788318153331	Lancl1	1
GO:0044403	GO:0044403	biological process involved in symbiotic interaction	2/136	260/28564	0.351619469585416	0.490008477532793	0.43768939184706	Ppib/Mbl2	2
GO:0010827	GO:0010827	regulation of glucose transmembrane transport	1/136	91/28564	0.352731900268333	0.490008477532793	0.43768939184706	Fabp5	1
GO:0032273	GO:0032273	positive regulation of protein polymerization	1/136	91/28564	0.352731900268333	0.490008477532793	0.43768939184706	Hsp90aa1	1
GO:0032418	GO:0032418	lysosome localization	1/136	91/28564	0.352731900268333	0.490008477532793	0.43768939184706	Myh9	1
GO:0034109	GO:0034109	homotypic cell-cell adhesion	1/136	91/28564	0.352731900268333	0.490008477532793	0.43768939184706	Pdia3	1
GO:0043242	GO:0043242	negative regulation of protein-containing complex disassembly	1/136	91/28564	0.352731900268333	0.490008477532793	0.43768939184706	Sptbn1	1
GO:0045665	GO:0045665	negative regulation of neuron differentiation	1/136	91/28564	0.352731900268333	0.490008477532793	0.43768939184706	Calr	1
GO:0060420	GO:0060420	regulation of heart growth	1/136	91/28564	0.352731900268333	0.490008477532793	0.43768939184706	Fdps	1
GO:1990849	GO:1990849	vacuolar localization	1/136	91/28564	0.352731900268333	0.490008477532793	0.43768939184706	Myh9	1
GO:0060348	GO:0060348	bone development	2/136	262/28564	0.35506050588973	0.492453397211058	0.439873263057784	Ppib/Acp5	2
GO:0090068	GO:0090068	positive regulation of cell cycle process	2/136	262/28564	0.35506050588973	0.492453397211058	0.439873263057784	Apex1/Egfr	2
GO:0002711	GO:0002711	positive regulation of T cell mediated immunity	1/136	92/28564	0.355823547146551	0.492453397211058	0.439873263057784	H2-K1	1
GO:0045913	GO:0045913	positive regulation of carbohydrate metabolic process	1/136	92/28564	0.355823547146551	0.492453397211058	0.439873263057784	Myh9	1
GO:0050709	GO:0050709	negative regulation of protein secretion	1/136	92/28564	0.355823547146551	0.492453397211058	0.439873263057784	Erp29	1
GO:0006869	GO:0006869	lipid transport	3/136	447/28564	0.358338533041795	0.4944911245735	0.441693418607966	Fabp5/Gltpd2/Slco1a1	3
GO:0006368	GO:0006368	transcription elongation by RNA polymerase II	1/136	93/28564	0.358900534979793	0.4944911245735	0.441693418607966	Tcea1	1
GO:0032526	GO:0032526	response to retinoic acid	1/136	93/28564	0.358900534979793	0.4944911245735	0.441693418607966	Hsd17b2	1
GO:0048708	GO:0048708	astrocyte differentiation	1/136	93/28564	0.358900534979793	0.4944911245735	0.441693418607966	Egfr	1
GO:0070301	GO:0070301	cellular response to hydrogen peroxide	1/136	93/28564	0.358900534979793	0.4944911245735	0.441693418607966	Apex1	1
GO:0120192	GO:0120192	tight junction assembly	1/136	93/28564	0.358900534979793	0.4944911245735	0.441693418607966	Cgn	1
GO:0030073	GO:0030073	insulin secretion	2/136	265/28564	0.360210117539872	0.495925917595847	0.44297501620101	Myh9/Aacs	2
GO:0006664	GO:0006664	glycolipid metabolic process	1/136	94/28564	0.361962932761492	0.497224734004117	0.444135155647411	Naga	1
GO:0031110	GO:0031110	regulation of microtubule polymerization or depolymerization	1/136	94/28564	0.361962932761492	0.497224734004117	0.444135155647411	Fkbp4	1
GO:1903035	GO:1903035	negative regulation of response to wounding	1/136	94/28564	0.361962932761492	0.497224734004117	0.444135155647411	Eppk1	1
GO:0044772	GO:0044772	mitotic cell cycle phase transition	3/136	450/28564	0.362229159926201	0.497224734004117	0.444135155647411	Apex1/Egfr/Rps27l	3
GO:0031349	GO:0031349	positive regulation of defense response	3/136	452/28564	0.364821068754902	0.499559575234615	0.446220701684046	Hsp90aa1/Mbl2/Egfr	3
GO:0055072	GO:0055072	iron ion homeostasis	1/136	95/28564	0.365010809162772	0.499559575234615	0.446220701684046	Atp6v0d1	1
GO:1901879	GO:1901879	regulation of protein depolymerization	1/136	95/28564	0.365010809162772	0.499559575234615	0.446220701684046	Sptbn1	1
GO:1903509	GO:1903509	liposaccharide metabolic process	1/136	95/28564	0.365010809162772	0.499559575234615	0.446220701684046	Naga	1
GO:0032886	GO:0032886	regulation of microtubule-based process	2/136	268/28564	0.365344833506965	0.499646891386375	0.446298694933377	Fkbp4/Hsph1	2
GO:0009259	GO:0009259	ribonucleotide metabolic process	3/136	453/28564	0.366116431626495	0.500332063619652	0.44691071009606	Hmgcs1/Gale/Nudt7	3
GO:0045104	GO:0045104	intermediate filament cytoskeleton organization	1/136	96/28564	0.368044232533943	0.501114717198277	0.447609798345676	Eppk1	1
GO:0072655	GO:0072655	establishment of protein localization to mitochondrion	1/136	96/28564	0.368044232533943	0.501114717198277	0.447609798345676	Hsp90aa1	1
GO:1900182	GO:1900182	positive regulation of protein localization to nucleus	1/136	96/28564	0.368044232533943	0.501114717198277	0.447609798345676	Hsp90aa1	1
GO:1901379	GO:1901379	regulation of potassium ion transmembrane transport	1/136	96/28564	0.368044232533943	0.501114717198277	0.447609798345676	Dnm2	1
GO:1903312	GO:1903312	negative regulation of mRNA metabolic process	1/136	96/28564	0.368044232533943	0.501114717198277	0.447609798345676	Fus	1
GO:0045444	GO:0045444	fat cell differentiation	2/136	270/28564	0.368759397114495	0.501350092106398	0.447820041851891	Psmb8/Nudt7	2
GO:0050730	GO:0050730	regulation of peptidyl-tyrosine phosphorylation	2/136	270/28564	0.368759397114495	0.501350092106398	0.447820041851891	Ptprz1/Egfr	2
GO:0045103	GO:0045103	intermediate filament-based process	1/136	97/28564	0.371063270905988	0.503371964713993	0.449626035487891	Eppk1	1
GO:0045685	GO:0045685	regulation of glial cell differentiation	1/136	97/28564	0.371063270905988	0.503371964713993	0.449626035487891	Ptprz1	1
GO:1903321	GO:1903321	negative regulation of protein modification by small protein conjugation or removal	1/136	97/28564	0.371063270905988	0.503371964713993	0.449626035487891	Rps7	1
GO:0006650	GO:0006650	glycerophospholipid metabolic process	2/136	272/28564	0.372166888789691	0.504498957017697	0.450632696798137	Impa1/Fabp5	2
GO:0033002	GO:0033002	muscle cell proliferation	2/136	273/28564	0.373867928270922	0.505963216673951	0.451940614819635	Comt/Egfr	2
GO:0090092	GO:0090092	regulation of transmembrane receptor protein serine/threonine kinase signaling pathway	2/136	273/28564	0.373867928270922	0.505963216673951	0.451940614819635	Hspa5/Dnm2	2
GO:0009063	GO:0009063	amino acid catabolic process	1/136	98/28564	0.374067991992045	0.505963216673951	0.451940614819635	Csad	1
GO:0010001	GO:0010001	glial cell differentiation	2/136	274/28564	0.375567134998448	0.506672309910057	0.452573996896689	Ptprz1/Egfr	2
GO:0001912	GO:0001912	positive regulation of leukocyte mediated cytotoxicity	1/136	99/28564	0.377058463188879	0.506672309910057	0.452573996896689	H2-K1	1
GO:0006096	GO:0006096	glycolytic process	1/136	99/28564	0.377058463188879	0.506672309910057	0.452573996896689	Gale	1
GO:0008589	GO:0008589	regulation of smoothened signaling pathway	1/136	99/28564	0.377058463188879	0.506672309910057	0.452573996896689	Ctnna1	1
GO:0009408	GO:0009408	response to heat	1/136	99/28564	0.377058463188879	0.506672309910057	0.452573996896689	Hsp90aa1	1
GO:0048814	GO:0048814	regulation of dendrite morphogenesis	1/136	99/28564	0.377058463188879	0.506672309910057	0.452573996896689	Ptprz1	1
GO:0120193	GO:0120193	tight junction organization	1/136	99/28564	0.377058463188879	0.506672309910057	0.452573996896689	Cgn	1
GO:1902600	GO:1902600	proton transmembrane transport	1/136	99/28564	0.377058463188879	0.506672309910057	0.452573996896689	Atp6v0d1	1
GO:1902882	GO:1902882	regulation of response to oxidative stress	1/136	99/28564	0.377058463188879	0.506672309910057	0.452573996896689	Lancl1	1
GO:0048738	GO:0048738	cardiac muscle tissue development	2/136	276/28564	0.378959966089179	0.50702259491016	0.452886881337873	Sorbs2/Fdps	2
GO:0002690	GO:0002690	positive regulation of leukocyte chemotaxis	1/136	100/28564	0.380034751578351	0.50702259491016	0.452886881337873	Calr	1
GO:0006757	GO:0006757	ATP generation from ADP	1/136	100/28564	0.380034751578351	0.50702259491016	0.452886881337873	Gale	1
GO:0021954	GO:0021954	central nervous system neuron development	1/136	100/28564	0.380034751578351	0.50702259491016	0.452886881337873	Hsp90aa1	1
GO:0031058	GO:0031058	positive regulation of histone modification	1/136	100/28564	0.380034751578351	0.50702259491016	0.452886881337873	Sf3b1	1
GO:0032091	GO:0032091	negative regulation of protein binding	1/136	100/28564	0.380034751578351	0.50702259491016	0.452886881337873	Ctsz	1
GO:0035773	GO:0035773	insulin secretion involved in cellular response to glucose stimulus	1/136	100/28564	0.380034751578351	0.50702259491016	0.452886881337873	Myh9	1
GO:0120162	GO:0120162	positive regulation of cold-induced thermogenesis	1/136	100/28564	0.380034751578351	0.50702259491016	0.452886881337873	Fabp5	1
GO:2001243	GO:2001243	negative regulation of intrinsic apoptotic signaling pathway	1/136	100/28564	0.380034751578351	0.50702259491016	0.452886881337873	Hyou1	1
GO:0001558	GO:0001558	regulation of cell growth	3/136	464/28564	0.380335499805512	0.50702259491016	0.452886881337873	Dnm2/Egfr/Fdps	3
GO:0019693	GO:0019693	ribose phosphate metabolic process	3/136	464/28564	0.380335499805512	0.50702259491016	0.452886881337873	Hmgcs1/Gale/Nudt7	3
GO:0001894	GO:0001894	tissue homeostasis	2/136	278/28564	0.382345216235678	0.507278877037602	0.453115799762032	Egfr/Acp5	2
GO:0022604	GO:0022604	regulation of cell morphogenesis	2/136	278/28564	0.382345216235678	0.507278877037602	0.453115799762032	Myh9/Arhgdia	2
GO:0060249	GO:0060249	anatomical structure homeostasis	2/136	278/28564	0.382345216235678	0.507278877037602	0.453115799762032	Egfr/Acp5	2
GO:1903039	GO:1903039	positive regulation of leukocyte cell-cell adhesion	2/136	278/28564	0.382345216235678	0.507278877037602	0.453115799762032	Hsp90aa1/Hsph1	2
GO:0052547	GO:0052547	regulation of peptidase activity	3/136	466/28564	0.382914140136082	0.507278877037602	0.453115799762032	Psmb8/Mug1/Rps27l	3
GO:0006661	GO:0006661	phosphatidylinositol biosynthetic process	1/136	101/28564	0.382996923928876	0.507278877037602	0.453115799762032	Impa1	1
GO:0031507	GO:0031507	heterochromatin formation	1/136	101/28564	0.382996923928876	0.507278877037602	0.453115799762032	H1f0	1
GO:0036473	GO:0036473	cell death in response to oxidative stress	1/136	101/28564	0.382996923928876	0.507278877037602	0.453115799762032	Lancl1	1
GO:0045185	GO:0045185	maintenance of protein location	1/136	101/28564	0.382996923928876	0.507278877037602	0.453115799762032	Hspa5	1
GO:0110053	GO:0110053	regulation of actin filament organization	2/136	280/28564	0.3857227233807	0.508633208369586	0.454325526703983	Sptbn1/Arpc1b	2
GO:0006304	GO:0006304	DNA modification	1/136	102/28564	0.385945046696879	0.508633208369586	0.454325526703983	Apex1	1
GO:0007229	GO:0007229	integrin-mediated signaling pathway	1/136	102/28564	0.385945046696879	0.508633208369586	0.454325526703983	Ctnna1	1
GO:0014033	GO:0014033	neural crest cell differentiation	1/136	102/28564	0.385945046696879	0.508633208369586	0.454325526703983	Rps7	1
GO:0030168	GO:0030168	platelet activation	1/136	102/28564	0.385945046696879	0.508633208369586	0.454325526703983	Pdia3	1
GO:0032651	GO:0032651	regulation of interleukin-1 beta production	1/136	102/28564	0.385945046696879	0.508633208369586	0.454325526703983	Acp5	1
GO:0060395	GO:0060395	SMAD protein signal transduction	1/136	102/28564	0.385945046696879	0.508633208369586	0.454325526703983	Sptbn1	1
GO:0001667	GO:0001667	ameboidal-type cell migration	3/136	470/28564	0.388064466324589	0.511043080999444	0.456478092902637	Calr/Eppk1/Myh9	3
GO:0002028	GO:0002028	regulation of sodium ion transport	1/136	103/28564	0.388879186028241	0.511043080999444	0.456478092902637	Dnm2	1
GO:0043502	GO:0043502	regulation of muscle adaptation	1/136	103/28564	0.388879186028241	0.511043080999444	0.456478092902637	Fdps	1
GO:2001237	GO:2001237	negative regulation of extrinsic apoptotic signaling pathway	1/136	103/28564	0.388879186028241	0.511043080999444	0.456478092902637	Ctnna1	1
GO:0061640	GO:0061640	cytoskeleton-dependent cytokinesis	1/136	104/28564	0.391799407759739	0.513944310764297	0.459069553152021	Sptbn1	1
GO:0070585	GO:0070585	protein localization to mitochondrion	1/136	104/28564	0.391799407759739	0.513944310764297	0.459069553152021	Hsp90aa1	1
GO:0034248	GO:0034248	regulation of amide metabolic process	3/136	473/28564	0.391920756180454	0.513944310764297	0.459069553152021	Calr/Rps27l/Bzw1	3
GO:0030593	GO:0030593	neutrophil chemotaxis	1/136	105/28564	0.39470577742048	0.517229611942216	0.462004076819525	Ppib	1
GO:0001938	GO:0001938	positive regulation of endothelial cell proliferation	1/136	106/28564	0.397598360233327	0.519914687462108	0.464402462001109	Mydgf	1
GO:0006885	GO:0006885	regulation of pH	1/136	106/28564	0.397598360233327	0.519914687462108	0.464402462001109	Atp6v0d1	1
GO:0051153	GO:0051153	regulation of striated muscle cell differentiation	1/136	106/28564	0.397598360233327	0.519914687462108	0.464402462001109	Fdps	1
GO:0006091	GO:0006091	generation of precursor metabolites and energy	3/136	478/28564	0.39833469111642	0.520509430299831	0.464933703077302	Cyp1a2/Fdx1/Gale	3
GO:0060560	GO:0060560	developmental growth involved in morphogenesis	2/136	290/28564	0.402488698947541	0.525341443731631	0.469249793751916	Hsp90aa1/Dnm2	2
GO:0019217	GO:0019217	regulation of fatty acid metabolic process	1/136	108/28564	0.403342424684097	0.525341443731631	0.469249793751916	Fabp5	1
GO:0032611	GO:0032611	interleukin-1 beta production	1/136	108/28564	0.403342424684097	0.525341443731631	0.469249793751916	Acp5	1
GO:0046031	GO:0046031	ADP metabolic process	1/136	108/28564	0.403342424684097	0.525341443731631	0.469249793751916	Gale	1
GO:0030099	GO:0030099	myeloid cell differentiation	3/136	482/28564	0.403453136884216	0.525341443731631	0.469249793751916	Tcea1/Actn1/Myh9	3
GO:0048732	GO:0048732	gland development	3/136	483/28564	0.404730892309933	0.526634356003566	0.470404659457228	Fkbp4/Egfr/Aacs	3
GO:0010506	GO:0010506	regulation of autophagy	2/136	292/28564	0.405816549012773	0.527054576263808	0.470780012045153	Ctsa/Iigp1	2
GO:0046364	GO:0046364	monosaccharide biosynthetic process	1/136	109/28564	0.406194035249284	0.527054576263808	0.470780012045153	Gulo	1
GO:0046889	GO:0046889	positive regulation of lipid biosynthetic process	1/136	109/28564	0.406194035249284	0.527054576263808	0.470780012045153	Fdps	1
GO:0090263	GO:0090263	positive regulation of canonical Wnt signaling pathway	1/136	109/28564	0.406194035249284	0.527054576263808	0.470780012045153	Egfr	1
GO:0002831	GO:0002831	regulation of response to biotic stimulus	3/136	485/28564	0.407284100191056	0.52809838797564	0.471712374104796	Hsp90aa1/Mbl2/Cdc37	3
GO:0031343	GO:0031343	positive regulation of cell killing	1/136	110/28564	0.409032116823914	0.529993261392724	0.473404928482072	H2-K1	1
GO:0007006	GO:0007006	mitochondrial membrane organization	1/136	111/28564	0.411856733120812	0.531418771486659	0.474678234301653	Hsp90aa1	1
GO:0010595	GO:0010595	positive regulation of endothelial cell migration	1/136	111/28564	0.411856733120812	0.531418771486659	0.474678234301653	Calr	1
GO:0032479	GO:0032479	regulation of type I interferon production	1/136	111/28564	0.411856733120812	0.531418771486659	0.474678234301653	Hsp90aa1	1
GO:0048525	GO:0048525	negative regulation of viral process	1/136	111/28564	0.411856733120812	0.531418771486659	0.474678234301653	Mbl2	1
GO:0060349	GO:0060349	bone morphogenesis	1/136	111/28564	0.411856733120812	0.531418771486659	0.474678234301653	Acp5	1
GO:0070828	GO:0070828	heterochromatin organization	1/136	111/28564	0.411856733120812	0.531418771486659	0.474678234301653	H1f0	1
GO:0014706	GO:0014706	striated muscle tissue development	2/136	296/28564	0.4124457859026	0.531807711390451	0.475025646392997	Sorbs2/Fdps	2
GO:0001843	GO:0001843	neural tube closure	1/136	112/28564	0.414667947554987	0.533185698907629	0.476256503706738	Rps7	1
GO:0006354	GO:0006354	DNA-templated transcription elongation	1/136	112/28564	0.414667947554987	0.533185698907629	0.476256503706738	Tcea1	1
GO:0007200	GO:0007200	phospholipase C-activating G protein-coupled receptor signaling pathway	1/136	112/28564	0.414667947554987	0.533185698907629	0.476256503706738	Myh9	1
GO:0021549	GO:0021549	cerebellum development	1/136	112/28564	0.414667947554987	0.533185698907629	0.476256503706738	Hspa5	1
GO:0044262	GO:0044262	cellular carbohydrate metabolic process	2/136	299/28564	0.417394039279353	0.534552844307495	0.477477676535516	Impa1/Myh9	2
GO:0008630	GO:0008630	intrinsic apoptotic signaling pathway in response to DNA damage	1/136	113/28564	0.41746582324501	0.534552844307495	0.477477676535516	Rps27l	1
GO:0009135	GO:0009135	purine nucleoside diphosphate metabolic process	1/136	113/28564	0.41746582324501	0.534552844307495	0.477477676535516	Gale	1
GO:0009179	GO:0009179	purine ribonucleoside diphosphate metabolic process	1/136	113/28564	0.41746582324501	0.534552844307495	0.477477676535516	Gale	1
GO:0045814	GO:0045814	negative regulation of gene expression, epigenetic	1/136	113/28564	0.41746582324501	0.534552844307495	0.477477676535516	H1f0	1
GO:0060606	GO:0060606	tube closure	1/136	113/28564	0.41746582324501	0.534552844307495	0.477477676535516	Rps7	1
GO:0022900	GO:0022900	electron transport chain	1/136	114/28564	0.420250423014391	0.537002786560891	0.479666034051999	Fdx1	1
GO:0030516	GO:0030516	regulation of axon extension	1/136	114/28564	0.420250423014391	0.537002786560891	0.479666034051999	Dnm2	1
GO:0048661	GO:0048661	positive regulation of smooth muscle cell proliferation	1/136	114/28564	0.420250423014391	0.537002786560891	0.479666034051999	Egfr	1
GO:2000112	GO:2000112	regulation of cellular macromolecule biosynthetic process	3/136	497/28564	0.422534449353857	0.539548478491216	0.481939917880344	Calr/Rps27l/Bzw1	3
GO:0000077	GO:0000077	DNA damage checkpoint signaling	1/136	115/28564	0.423021809392952	0.539798016264712	0.482162812057347	Rps27l	1
GO:0006165	GO:0006165	nucleoside diphosphate phosphorylation	1/136	116/28564	0.425780044618181	0.541077183848122	0.483305400619227	Gale	1
GO:0032606	GO:0032606	type I interferon production	1/136	116/28564	0.425780044618181	0.541077183848122	0.483305400619227	Hsp90aa1	1
GO:0043255	GO:0043255	regulation of carbohydrate biosynthetic process	1/136	116/28564	0.425780044618181	0.541077183848122	0.483305400619227	Myh9	1
GO:0043266	GO:0043266	regulation of potassium ion transport	1/136	116/28564	0.425780044618181	0.541077183848122	0.483305400619227	Dnm2	1
GO:0044272	GO:0044272	sulfur compound biosynthetic process	1/136	116/28564	0.425780044618181	0.541077183848122	0.483305400619227	Csad	1
GO:1904659	GO:1904659	glucose transmembrane transport	1/136	116/28564	0.425780044618181	0.541077183848122	0.483305400619227	Fabp5	1
GO:0010876	GO:0010876	lipid localization	3/136	500/28564	0.426327278626657	0.541400506992231	0.483594201970232	Fabp5/Gltpd2/Slco1a1	3
GO:0051607	GO:0051607	defense response to virus	2/136	305/28564	0.427227830395759	0.542171762801482	0.484283109410791	Hsp90aa1/Mbl2	2
GO:0008645	GO:0008645	hexose transmembrane transport	1/136	117/28564	0.428525190636598	0.542751094365727	0.48480058470287	Fabp5	1
GO:0019395	GO:0019395	fatty acid oxidation	1/136	117/28564	0.428525190636598	0.542751094365727	0.48480058470287	Hao1	1
GO:0045089	GO:0045089	positive regulation of innate immune response	2/136	306/28564	0.428858490464212	0.542751094365727	0.48480058470287	Hsp90aa1/Mbl2	2
GO:0140546	GO:0140546	defense response to symbiont	2/136	306/28564	0.428858490464212	0.542751094365727	0.48480058470287	Hsp90aa1/Mbl2	2
GO:1903311	GO:1903311	regulation of mRNA metabolic process	2/136	307/28564	0.430486738983667	0.544439111067578	0.486308368828118	Apex1/Fus	2
GO:0021987	GO:0021987	cerebral cortex development	1/136	118/28564	0.431257309105098	0.545040850673498	0.486845859614994	Egfr	1
GO:0060326	GO:0060326	cell chemotaxis	2/136	308/28564	0.432112561882958	0.545748720574856	0.487478148974951	Calr/Ppib	2
GO:0014020	GO:0014020	primary neural tube formation	1/136	119/28564	0.433976461392299	0.546609316835395	0.488246857826271	Rps7	1
GO:0033555	GO:0033555	multicellular organismal response to stress	1/136	119/28564	0.433976461392299	0.546609316835395	0.488246857826271	Comt	1
GO:0046634	GO:0046634	regulation of alpha-beta T cell activation	1/136	119/28564	0.433976461392299	0.546609316835395	0.488246857826271	Hsph1	1
GO:0060840	GO:0060840	artery development	1/136	119/28564	0.433976461392299	0.546609316835395	0.488246857826271	Dnm2	1
GO:0002703	GO:0002703	regulation of leukocyte mediated immunity	2/136	310/28564	0.435356875466428	0.547032770270158	0.488625098376862	H2-K1/Cr1l	2
GO:0002709	GO:0002709	regulation of T cell mediated immunity	1/136	120/28564	0.436682708579876	0.547032770270158	0.488625098376862	H2-K1	1
GO:0015749	GO:0015749	monosaccharide transmembrane transport	1/136	120/28564	0.436682708579876	0.547032770270158	0.488625098376862	Fabp5	1
GO:0015908	GO:0015908	fatty acid transport	1/136	120/28564	0.436682708579876	0.547032770270158	0.488625098376862	Fabp5	1
GO:0031398	GO:0031398	positive regulation of protein ubiquitination	1/136	120/28564	0.436682708579876	0.547032770270158	0.488625098376862	Hspa5	1
GO:0042472	GO:0042472	inner ear morphogenesis	1/136	120/28564	0.436682708579876	0.547032770270158	0.488625098376862	Ttc39c	1
GO:0042542	GO:0042542	response to hydrogen peroxide	1/136	120/28564	0.436682708579876	0.547032770270158	0.488625098376862	Apex1	1
GO:0046939	GO:0046939	nucleotide phosphorylation	1/136	120/28564	0.436682708579876	0.547032770270158	0.488625098376862	Gale	1
GO:1990830	GO:1990830	cellular response to leukemia inhibitory factor	2/136	311/28564	0.436975338934031	0.547032770270158	0.488625098376862	Rps16/Srm	2
GO:1990823	GO:1990823	response to leukemia inhibitory factor	2/136	312/28564	0.438591322345481	0.548684272677128	0.49010026690411	Rps16/Srm	2
GO:0007589	GO:0007589	body fluid secretion	1/136	121/28564	0.439376111463899	0.549294408449459	0.490645257383622	Egfr	1
GO:0048511	GO:0048511	rhythmic process	2/136	314/28564	0.441815796563495	0.550042324897929	0.491313317448892	Egfr/Myh9	2
GO:0008306	GO:0008306	associative learning	1/136	122/28564	0.44205673055615	0.550042324897929	0.491313317448892	Mup20	1
GO:0008585	GO:0008585	female gonad development	1/136	122/28564	0.44205673055615	0.550042324897929	0.491313317448892	Myh9	1
GO:0031570	GO:0031570	DNA integrity checkpoint signaling	1/136	122/28564	0.44205673055615	0.550042324897929	0.491313317448892	Rps27l	1
GO:0032652	GO:0032652	regulation of interleukin-1 production	1/136	122/28564	0.44205673055615	0.550042324897929	0.491313317448892	Acp5	1
GO:0048709	GO:0048709	oligodendrocyte differentiation	1/136	122/28564	0.44205673055615	0.550042324897929	0.491313317448892	Ptprz1	1
GO:0071675	GO:0071675	regulation of mononuclear cell migration	1/136	122/28564	0.44205673055615	0.550042324897929	0.491313317448892	Calr	1
GO:0009185	GO:0009185	ribonucleoside diphosphate metabolic process	1/136	124/28564	0.447379857998969	0.554799032488326	0.495562142822114	Gale	1
GO:0043534	GO:0043534	blood vessel endothelial cell migration	1/136	124/28564	0.447379857998969	0.554799032488326	0.495562142822114	Myh9	1
GO:0045582	GO:0045582	positive regulation of T cell differentiation	1/136	124/28564	0.447379857998969	0.554799032488326	0.495562142822114	Hsp90aa1	1
GO:0046620	GO:0046620	regulation of organ growth	1/136	124/28564	0.447379857998969	0.554799032488326	0.495562142822114	Fdps	1
GO:0051261	GO:0051261	protein depolymerization	1/136	124/28564	0.447379857998969	0.554799032488326	0.495562142822114	Sptbn1	1
GO:0010721	GO:0010721	negative regulation of cell development	2/136	318/28564	0.448234417484452	0.555486218450906	0.496175956704603	Ctnna1/Dnajb11	2
GO:0034440	GO:0034440	lipid oxidation	1/136	125/28564	0.450022485963531	0.556955539857142	0.497488396023942	Hao1	1
GO:0046545	GO:0046545	development of primary female sexual characteristics	1/136	125/28564	0.450022485963531	0.556955539857142	0.497488396023942	Myh9	1
GO:0090287	GO:0090287	regulation of cellular response to growth factor stimulus	2/136	320/28564	0.451428366436673	0.5583217722685	0.498708753345636	Hspa5/Dnm2	2
GO:0002688	GO:0002688	regulation of leukocyte chemotaxis	1/136	126/28564	0.45265256936692	0.558714686755297	0.499059715646614	Calr	1
GO:0022037	GO:0022037	metencephalon development	1/136	126/28564	0.45265256936692	0.558714686755297	0.499059715646614	Hspa5	1
GO:1903008	GO:1903008	organelle disassembly	1/136	126/28564	0.45265256936692	0.558714686755297	0.499059715646614	Cdc37	1
GO:0002718	GO:0002718	regulation of cytokine production involved in immune response	1/136	127/28564	0.45527016731917	0.560822477930144	0.500942454170047	Acp5	1
GO:0035249	GO:0035249	synaptic transmission, glutamatergic	1/136	127/28564	0.45527016731917	0.560822477930144	0.500942454170047	Egfr	1
GO:1901890	GO:1901890	positive regulation of cell junction assembly	1/136	127/28564	0.45527016731917	0.560822477930144	0.500942454170047	Myh9	1
GO:0003279	GO:0003279	cardiac septum development	1/136	128/28564	0.45787533865386	0.5625325589176	0.502469946737476	Dnm2	1
GO:0032612	GO:0032612	interleukin-1 production	1/136	128/28564	0.45787533865386	0.5625325589176	0.502469946737476	Acp5	1
GO:0035303	GO:0035303	regulation of dephosphorylation	1/136	128/28564	0.45787533865386	0.5625325589176	0.502469946737476	Hsp90b1	1
GO:0043280	GO:0043280	positive regulation of cysteine-type endopeptidase activity involved in apoptotic process	1/136	128/28564	0.45787533865386	0.5625325589176	0.502469946737476	Rps27l	1
GO:0003073	GO:0003073	regulation of systemic arterial blood pressure	1/136	129/28564	0.460468141929394	0.564058360750958	0.503832835967238	Manf	1
GO:0021782	GO:0021782	glial cell development	1/136	129/28564	0.460468141929394	0.564058360750958	0.503832835967238	Egfr	1
GO:0034219	GO:0034219	carbohydrate transmembrane transport	1/136	129/28564	0.460468141929394	0.564058360750958	0.503832835967238	Fabp5	1
GO:0061387	GO:0061387	regulation of extent of cell growth	1/136	129/28564	0.460468141929394	0.564058360750958	0.503832835967238	Dnm2	1
GO:0018105	GO:0018105	peptidyl-serine phosphorylation	2/136	326/28564	0.460947638234017	0.564058360750958	0.503832835967238	Hsp90aa1/Egfr	2
GO:0018108	GO:0018108	peptidyl-tyrosine phosphorylation	2/136	326/28564	0.460947638234017	0.564058360750958	0.503832835967238	Ptprz1/Egfr	2
GO:0001952	GO:0001952	regulation of cell-matrix adhesion	1/136	130/28564	0.463048635430277	0.564760505877693	0.504460011797045	Myh9	1
GO:0018958	GO:0018958	phenol-containing compound metabolic process	1/136	130/28564	0.463048635430277	0.564760505877693	0.504460011797045	Comt	1
GO:0043500	GO:0043500	muscle adaptation	1/136	130/28564	0.463048635430277	0.564760505877693	0.504460011797045	Fdps	1
GO:0048565	GO:0048565	digestive tract development	1/136	130/28564	0.463048635430277	0.564760505877693	0.504460011797045	Egfr	1
GO:2000278	GO:2000278	regulation of DNA biosynthetic process	1/136	130/28564	0.463048635430277	0.564760505877693	0.504460011797045	Hsp90aa1	1
GO:0018212	GO:0018212	peptidyl-tyrosine modification	2/136	328/28564	0.464099572432726	0.565669155852413	0.505271643581131	Ptprz1/Egfr	2
GO:0006090	GO:0006090	pyruvate metabolic process	1/136	131/28564	0.465616877168389	0.565720531318763	0.505317533596618	Gale	1
GO:0031109	GO:0031109	microtubule polymerization or depolymerization	1/136	131/28564	0.465616877168389	0.565720531318763	0.505317533596618	Fkbp4	1
GO:0048259	GO:0048259	regulation of receptor-mediated endocytosis	1/136	131/28564	0.465616877168389	0.565720531318763	0.505317533596618	Dnm2	1
GO:0071621	GO:0071621	granulocyte chemotaxis	1/136	131/28564	0.465616877168389	0.565720531318763	0.505317533596618	Ppib	1
GO:0070372	GO:0070372	regulation of ERK1 and ERK2 cascade	2/136	329/28564	0.465671524427884	0.565720531318763	0.505317533596618	Egfr/Myh9	2
GO:0022409	GO:0022409	positive regulation of cell-cell adhesion	2/136	330/28564	0.467240785914907	0.567254243701027	0.506687488751764	Hsp90aa1/Hsph1	2
GO:0032414	GO:0032414	positive regulation of ion transmembrane transporter activity	1/136	132/28564	0.468172924884251	0.567268504659882	0.506700227042416	Dnm2	1
GO:1990266	GO:1990266	neutrophil migration	1/136	132/28564	0.468172924884251	0.567268504659882	0.506700227042416	Ppib	1
GO:2000779	GO:2000779	regulation of double-strand break repair	1/136	132/28564	0.468172924884251	0.567268504659882	0.506700227042416	Fus	1
GO:0043588	GO:0043588	skin development	2/136	331/28564	0.46880734676118	0.567665215560852	0.507054580407604	Egfr/Nsdhl	2
GO:0019079	GO:0019079	viral genome replication	1/136	133/28564	0.470716836048282	0.568488197160858	0.507789690783289	Ppib	1
GO:0043244	GO:0043244	regulation of protein-containing complex disassembly	1/136	133/28564	0.470716836048282	0.568488197160858	0.507789690783289	Sptbn1	1
GO:0046822	GO:0046822	regulation of nucleocytoplasmic transport	1/136	133/28564	0.470716836048282	0.568488197160858	0.507789690783289	Hsp90aa1	1
GO:0099072	GO:0099072	regulation of postsynaptic membrane neurotransmitter receptor levels	1/136	133/28564	0.470716836048282	0.568488197160858	0.507789690783289	Hsp90aa1	1
GO:0001841	GO:0001841	neural tube formation	1/136	134/28564	0.473248667862057	0.570428153114044	0.509522514153275	Rps7	1
GO:0001910	GO:0001910	regulation of leukocyte mediated cytotoxicity	1/136	134/28564	0.473248667862057	0.570428153114044	0.509522514153275	H2-K1	1
GO:0050829	GO:0050829	defense response to Gram-negative bacterium	1/136	134/28564	0.473248667862057	0.570428153114044	0.509522514153275	Iigp1	1
GO:0002833	GO:0002833	positive regulation of response to biotic stimulus	2/136	335/28564	0.475046386507265	0.572221999121781	0.511124827999245	Hsp90aa1/Mbl2	2
GO:0009636	GO:0009636	response to toxic substance	1/136	136/28564	0.478276320908386	0.575362991125312	0.513930450642233	Cyp2f2	1
GO:0051101	GO:0051101	regulation of DNA binding	1/136	136/28564	0.478276320908386	0.575362991125312	0.513930450642233	H1f0	1
GO:0032386	GO:0032386	regulation of intracellular transport	2/136	338/28564	0.479696835975432	0.576696651312467	0.515121713534634	Hsp90aa1/Pdzk1	2
GO:0061041	GO:0061041	regulation of wound healing	1/136	137/28564	0.480772255211061	0.577613970035901	0.515941088489556	Eppk1	1
GO:0051321	GO:0051321	meiotic cell cycle	2/136	339/28564	0.48124144533906	0.577802228851897	0.516109246573469	Calr/Myh9	2
GO:0007265	GO:0007265	Ras protein signal transduction	2/136	340/28564	0.482783269725076	0.579093302547083	0.517262470010176	Dnm2/Arhgdia	2
GO:0006275	GO:0006275	regulation of DNA replication	1/136	138/28564	0.483256336306192	0.579093302547083	0.517262470010176	Egfr	1
GO:0007266	GO:0007266	Rho protein signal transduction	1/136	138/28564	0.483256336306192	0.579093302547083	0.517262470010176	Arhgdia	1
GO:0045727	GO:0045727	positive regulation of translation	1/136	139/28564	0.485728620069731	0.581457877321515	0.519374574886828	Rps27l	1
GO:0051251	GO:0051251	positive regulation of lymphocyte activation	2/136	342/28564	0.485858529184284	0.581457877321515	0.519374574886828	Hsp90aa1/Hsph1	2
GO:0032411	GO:0032411	positive regulation of transporter activity	1/136	140/28564	0.488189162116187	0.583491765192521	0.521191300894974	Dnm2	1
GO:0045621	GO:0045621	positive regulation of lymphocyte differentiation	1/136	140/28564	0.488189162116187	0.583491765192521	0.521191300894974	Hsp90aa1	1
GO:0018209	GO:0018209	peptidyl-serine modification	2/136	345/28564	0.490450319912862	0.584906315223667	0.522454816877364	Hsp90aa1/Egfr	2
GO:0071216	GO:0071216	cellular response to biotic stimulus	2/136	345/28564	0.490450319912862	0.584906315223667	0.522454816877364	Hspa5/Mrc1	2
GO:0008286	GO:0008286	insulin receptor signaling pathway	1/136	141/28564	0.490638017799842	0.584906315223667	0.522454816877364	Snx5	1
GO:0090398	GO:0090398	cellular senescence	1/136	141/28564	0.490638017799842	0.584906315223667	0.522454816877364	Calr	1
GO:0030177	GO:0030177	positive regulation of Wnt signaling pathway	1/136	142/28564	0.493075242215957	0.587054811884935	0.524373914689285	Egfr	1
GO:1903322	GO:1903322	positive regulation of protein modification by small protein conjugation or removal	1/136	142/28564	0.493075242215957	0.587054811884935	0.524373914689285	Hspa5	1
GO:0008584	GO:0008584	male gonad development	1/136	143/28564	0.495500890201976	0.589184016709616	0.526275780488678	Prdx4	1
GO:0055123	GO:0055123	digestive system development	1/136	143/28564	0.495500890201976	0.589184016709616	0.526275780488678	Egfr	1
GO:0001959	GO:0001959	regulation of cytokine-mediated signaling pathway	1/136	144/28564	0.497915016338724	0.590535513284349	0.527482975345503	Cdc37	1
GO:0014902	GO:0014902	myotube differentiation	1/136	144/28564	0.497915016338724	0.590535513284349	0.527482975345503	Myh9	1
GO:0042471	GO:0042471	ear morphogenesis	1/136	144/28564	0.497915016338724	0.590535513284349	0.527482975345503	Ttc39c	1
GO:0046546	GO:0046546	development of primary male sexual characteristics	1/136	144/28564	0.497915016338724	0.590535513284349	0.527482975345503	Prdx4	1
GO:0050773	GO:0050773	regulation of dendrite development	1/136	145/28564	0.5003176749516	0.593004731400967	0.529688550606653	Ptprz1	1
GO:0070371	GO:0070371	ERK1 and ERK2 cascade	2/136	353/28564	0.502569819379413	0.594695325199388	0.53119863666724	Egfr/Myh9	2
GO:0046488	GO:0046488	phosphatidylinositol metabolic process	1/136	146/28564	0.50270892011176	0.594695325199388	0.53119863666724	Impa1	1
GO:0051053	GO:0051053	negative regulation of DNA metabolic process	1/136	146/28564	0.50270892011176	0.594695325199388	0.53119863666724	H1f0	1
GO:0050878	GO:0050878	regulation of body fluid levels	2/136	354/28564	0.504071811644421	0.595545546153697	0.53195807800242	Pdia3/Egfr	2
GO:0071900	GO:0071900	regulation of protein serine/threonine kinase activity	2/136	354/28564	0.504071811644421	0.595545546153697	0.53195807800242	Erp29/Egfr	2
GO:0007093	GO:0007093	mitotic cell cycle checkpoint signaling	1/136	147/28564	0.5050888056373	0.596173853038925	0.532519299432452	Rps27l	1
GO:0016050	GO:0016050	vesicle organization	2/136	355/28564	0.505570904037336	0.596173853038925	0.532519299432452	Atp6v0d1/Tmed9	2
GO:0032259	GO:0032259	methylation	2/136	355/28564	0.505570904037336	0.596173853038925	0.532519299432452	Gamt/Comt	2
GO:0002367	GO:0002367	cytokine production involved in immune response	1/136	149/28564	0.509814711798654	0.600412358035484	0.536305251633984	Acp5	1
GO:0120161	GO:0120161	regulation of cold-induced thermogenesis	1/136	149/28564	0.509814711798654	0.600412358035484	0.536305251633984	Fabp5	1
GO:0009451	GO:0009451	RNA modification	1/136	150/28564	0.512160838815911	0.602791464653482	0.538430336763151	Dnajb11	1
GO:0018205	GO:0018205	peptidyl-lysine modification	2/136	360/28564	0.513022641564781	0.603421669372316	0.538993253391684	Sf3b5/Sf3b1	2
GO:0031623	GO:0031623	receptor internalization	1/136	151/28564	0.514495818963762	0.604001758262855	0.539511405148968	Dnm2	1
GO:0034763	GO:0034763	negative regulation of transmembrane transport	1/136	151/28564	0.514495818963762	0.604001758262855	0.539511405148968	Fabp5	1
GO:0051224	GO:0051224	negative regulation of protein transport	1/136	151/28564	0.514495818963762	0.604001758262855	0.539511405148968	Erp29	1
GO:0046328	GO:0046328	regulation of JNK cascade	1/136	152/28564	0.516819704812526	0.604809895062254	0.540233255730083	Egfr	1
GO:0050729	GO:0050729	positive regulation of inflammatory response	1/136	152/28564	0.516819704812526	0.604809895062254	0.540233255730083	Egfr	1
GO:0051783	GO:0051783	regulation of nuclear division	1/136	152/28564	0.516819704812526	0.604809895062254	0.540233255730083	Calr	1
GO:0106106	GO:0106106	cold-induced thermogenesis	1/136	152/28564	0.516819704812526	0.604809895062254	0.540233255730083	Fabp5	1
GO:1901655	GO:1901655	cellular response to ketone	1/136	152/28564	0.516819704812526	0.604809895062254	0.540233255730083	Fdx1	1
GO:0003231	GO:0003231	cardiac ventricle development	1/136	153/28564	0.519132548686435	0.606365181630587	0.541622481556682	Dnm2	1
GO:0050728	GO:0050728	negative regulation of inflammatory response	1/136	153/28564	0.519132548686435	0.606365181630587	0.541622481556682	Acp5	1
GO:0050921	GO:0050921	positive regulation of chemotaxis	1/136	153/28564	0.519132548686435	0.606365181630587	0.541622481556682	Calr	1
GO:0001508	GO:0001508	action potential	1/136	154/28564	0.521434402664776	0.607901772085228	0.542995007487246	Hnrnpa1	1
GO:0001936	GO:0001936	regulation of endothelial cell proliferation	1/136	154/28564	0.521434402664776	0.607901772085228	0.542995007487246	Mydgf	1
GO:0060759	GO:0060759	regulation of response to cytokine stimulus	1/136	154/28564	0.521434402664776	0.607901772085228	0.542995007487246	Cdc37	1
GO:0009615	GO:0009615	response to virus	2/136	366/28564	0.521867732536345	0.608023590081728	0.543103818757354	Hsp90aa1/Mbl2	2
GO:0046942	GO:0046942	carboxylic acid transport	2/136	367/28564	0.523331547767911	0.608271428429662	0.543325194959517	Fabp5/Slco1a1	2
GO:0008643	GO:0008643	carbohydrate transport	1/136	155/28564	0.52372531858303	0.608271428429662	0.543325194959517	Fabp5	1
GO:0030218	GO:0030218	erythrocyte differentiation	1/136	155/28564	0.52372531858303	0.608271428429662	0.543325194959517	Tcea1	1
GO:0046660	GO:0046660	female sex differentiation	1/136	155/28564	0.52372531858303	0.608271428429662	0.543325194959517	Myh9	1
GO:1904950	GO:1904950	negative regulation of establishment of protein localization	1/136	155/28564	0.52372531858303	0.608271428429662	0.543325194959517	Erp29	1
GO:0052548	GO:0052548	regulation of endopeptidase activity	2/136	368/28564	0.524792387030115	0.609128137864835	0.5440904319888	Psmb8/Rps27l	2
GO:0015849	GO:0015849	organic acid transport	2/136	369/28564	0.526250245302314	0.610437078772885	0.545259614923945	Fabp5/Slco1a1	2
GO:0006633	GO:0006633	fatty acid biosynthetic process	1/136	157/28564	0.528274542368957	0.611251332190364	0.545986929040837	Fabp5	1
GO:0006839	GO:0006839	mitochondrial transport	1/136	157/28564	0.528274542368957	0.611251332190364	0.545986929040837	Hsp90aa1	1
GO:0009411	GO:0009411	response to UV	1/136	157/28564	0.528274542368957	0.611251332190364	0.545986929040837	Egfr	1
GO:0022612	GO:0022612	gland morphogenesis	1/136	157/28564	0.528274542368957	0.611251332190364	0.545986929040837	Egfr	1
GO:2001056	GO:2001056	positive regulation of cysteine-type endopeptidase activity	1/136	158/28564	0.530532952698729	0.61348056881798	0.54797814606781	Rps27l	1
GO:0001838	GO:0001838	embryonic epithelial tube formation	1/136	159/28564	0.532780629894849	0.614925957974766	0.549269208426978	Rps7	1
GO:0006820	GO:0006820	monoatomic anion transport	1/136	159/28564	0.532780629894849	0.614925957974766	0.549269208426978	Pdzk1	1
GO:0007034	GO:0007034	vacuolar transport	1/136	159/28564	0.532780629894849	0.614925957974766	0.549269208426978	Atp6v0d1	1
GO:0046486	GO:0046486	glycerolipid metabolic process	2/136	374/28564	0.53349465402305	0.615365948402133	0.549662220285757	Impa1/Fabp5	2
GO:0031056	GO:0031056	regulation of histone modification	1/136	160/28564	0.535017624590652	0.616737897673389	0.550887684067944	Sf3b1	1
GO:0001824	GO:0001824	blastocyst development	1/136	161/28564	0.537243987182388	0.618409123957987	0.552380470518962	Sf3b1	1
GO:0051147	GO:0051147	regulation of muscle cell differentiation	1/136	161/28564	0.537243987182388	0.618409123957987	0.552380470518962	Fdps	1
GO:0050727	GO:0050727	regulation of inflammatory response	2/136	377/28564	0.537805230570278	0.618409123957987	0.552380470518962	Egfr/Acp5	2
GO:0060271	GO:0060271	cilium assembly	2/136	377/28564	0.537805230570278	0.618409123957987	0.552380470518962	Dnm2/Ttc39c	2
GO:0042063	GO:0042063	gliogenesis	2/136	378/28564	0.539236052514025	0.618772401189989	0.552704959988097	Ptprz1/Egfr	2
GO:0007613	GO:0007613	memory	1/136	162/28564	0.53945976783032	0.618772401189989	0.552704959988097	Comt	1
GO:0010634	GO:0010634	positive regulation of epithelial cell migration	1/136	162/28564	0.53945976783032	0.618772401189989	0.552704959988097	Calr	1
GO:0097530	GO:0097530	granulocyte migration	1/136	162/28564	0.53945976783032	0.618772401189989	0.552704959988097	Ppib	1
GO:0000724	GO:0000724	double-strand break repair via homologous recombination	1/136	163/28564	0.54166501645982	0.620916686568015	0.554620296163056	Fus	1
GO:1903037	GO:1903037	regulation of leukocyte cell-cell adhesion	2/136	380/28564	0.542088617350758	0.621017257423514	0.554710128887589	Hsp90aa1/Hsph1	2
GO:0002687	GO:0002687	positive regulation of leukocyte migration	1/136	164/28564	0.543859782762467	0.622275209361263	0.555833767036419	Calr	1
GO:0002824	GO:0002824	positive regulation of adaptive immune response based on somatic recombination of immune receptors built from immunoglobulin superfamily domains	1/136	164/28564	0.543859782762467	0.622275209361263	0.555833767036419	H2-K1	1
GO:0050863	GO:0050863	regulation of T cell activation	2/136	384/28564	0.547757327553067	0.62634712346668	0.559470915555618	Hsp90aa1/Hsph1	2
GO:0035725	GO:0035725	sodium ion transmembrane transport	1/136	166/28564	0.548218065991033	0.626486529058974	0.559595436562313	Dnm2	1
GO:0045786	GO:0045786	negative regulation of cell cycle	2/136	385/28564	0.549166897393195	0.627156067682763	0.560193487344087	Egfr/Rps27l	2
GO:0000725	GO:0000725	recombinational repair	1/136	167/28564	0.550381681140875	0.627156067682763	0.560193487344087	Fus	1
GO:0016482	GO:0016482	cytosolic transport	1/136	167/28564	0.550381681140875	0.627156067682763	0.560193487344087	Snx5	1
GO:0034101	GO:0034101	erythrocyte homeostasis	1/136	167/28564	0.550381681140875	0.627156067682763	0.560193487344087	Tcea1	1
GO:0050900	GO:0050900	leukocyte migration	2/136	386/28564	0.550573417584988	0.627156067682763	0.560193487344087	Calr/Ppib	2
GO:0002708	GO:0002708	positive regulation of lymphocyte mediated immunity	1/136	168/28564	0.552535010413857	0.627156067682763	0.560193487344087	H2-K1	1
GO:0007338	GO:0007338	single fertilization	1/136	168/28564	0.552535010413857	0.627156067682763	0.560193487344087	Myh9	1
GO:0030856	GO:0030856	regulation of epithelial cell differentiation	1/136	168/28564	0.552535010413857	0.627156067682763	0.560193487344087	Eppk1	1
GO:0050680	GO:0050680	negative regulation of epithelial cell proliferation	1/136	168/28564	0.552535010413857	0.627156067682763	0.560193487344087	Eppk1	1
GO:1990845	GO:1990845	adaptive thermogenesis	1/136	168/28564	0.552535010413857	0.627156067682763	0.560193487344087	Fabp5	1
GO:2000058	GO:2000058	regulation of ubiquitin-dependent protein catabolic process	1/136	168/28564	0.552535010413857	0.627156067682763	0.560193487344087	Rps7	1
GO:0008544	GO:0008544	epidermis development	2/136	388/28564	0.553377296687248	0.627726761702283	0.560703247337612	Egfr/Nsdhl	2
GO:0034250	GO:0034250	positive regulation of amide metabolic process	1/136	169/28564	0.554678102348767	0.628816561154427	0.561676686943893	Rps27l	1
GO:0072175	GO:0072175	epithelial tube formation	1/136	170/28564	0.556811005257045	0.630847762696248	0.563491013447049	Rps7	1
GO:0001935	GO:0001935	endothelial cell proliferation	1/136	171/28564	0.558933767223836	0.632477683963814	0.564946905091927	Mydgf	1
GO:0009266	GO:0009266	response to temperature stimulus	1/136	171/28564	0.558933767223836	0.632477683963814	0.564946905091927	Hsp90aa1	1
GO:0002821	GO:0002821	positive regulation of adaptive immune response	1/136	172/28564	0.561046436109038	0.634480036920864	0.566735463225547	H2-K1	1
GO:0032496	GO:0032496	response to lipopolysaccharide	2/136	394/28564	0.561715439081234	0.634848317152324	0.567064421514899	Acp5/Mrc1	2
GO:0021543	GO:0021543	pallium development	1/136	173/28564	0.563149059548358	0.636079786869221	0.568164404997186	Egfr	1
GO:0042770	GO:0042770	signal transduction in response to DNA damage	1/136	174/28564	0.565241684954347	0.637664353557405	0.569579784652625	Rps27l	1
GO:1904064	GO:1904064	positive regulation of cation transmembrane transport	1/136	174/28564	0.565241684954347	0.637664353557405	0.569579784652625	Dnm2	1
GO:0060562	GO:0060562	epithelial tube morphogenesis	2/136	397/28564	0.565843042710834	0.63795352803191	0.569838083448844	Rps7/Ctsz	2
GO:0010675	GO:0010675	regulation of cellular carbohydrate metabolic process	1/136	175/28564	0.56732435951744	0.639233845671996	0.570981699273783	Myh9	1
GO:0006399	GO:0006399	tRNA metabolic process	1/136	176/28564	0.56939713020699	0.641178619825045	0.572718826395773	Yars	1
GO:0010594	GO:0010594	regulation of endothelial cell migration	1/136	177/28564	0.571460043772294	0.642718747527354	0.574094511895716	Calr	1
GO:1903034	GO:1903034	regulation of response to wounding	1/136	177/28564	0.571460043772294	0.642718747527354	0.574094511895716	Eppk1	1
GO:1901991	GO:1901991	negative regulation of mitotic cell cycle phase transition	1/136	178/28564	0.573513146743617	0.644635749744042	0.575806832340896	Rps27l	1
GO:0006606	GO:0006606	protein import into nucleus	1/136	179/28564	0.575556485433213	0.645363215018806	0.576456624841028	Hsp90aa1	1
GO:0007254	GO:0007254	JNK cascade	1/136	179/28564	0.575556485433213	0.645363215018806	0.576456624841028	Egfr	1
GO:0010950	GO:0010950	positive regulation of endopeptidase activity	1/136	179/28564	0.575556485433213	0.645363215018806	0.576456624841028	Rps27l	1
GO:0030902	GO:0030902	hindbrain development	1/136	179/28564	0.575556485433213	0.645363215018806	0.576456624841028	Hspa5	1
GO:0042552	GO:0042552	myelination	1/136	180/28564	0.577590105936334	0.646858937538632	0.577792646379616	Ptprz1	1
GO:0051100	GO:0051100	negative regulation of binding	1/136	180/28564	0.577590105936334	0.646858937538632	0.577792646379616	Ctsz	1
GO:0001909	GO:0001909	leukocyte mediated cytotoxicity	1/136	181/28564	0.579614054132242	0.647948238265124	0.57876564051008	H2-K1	1
GO:0045766	GO:0045766	positive regulation of angiogenesis	1/136	181/28564	0.579614054132242	0.647948238265124	0.57876564051008	Mydgf	1
GO:1904018	GO:1904018	positive regulation of vasculature development	1/136	181/28564	0.579614054132242	0.647948238265124	0.57876564051008	Mydgf	1
GO:0002696	GO:0002696	positive regulation of leukocyte activation	2/136	408/28564	0.580740013067727	0.648422876909558	0.579189601133527	Hsp90aa1/Hsph1	2
GO:0044782	GO:0044782	cilium organization	2/136	408/28564	0.580740013067727	0.648422876909558	0.579189601133527	Dnm2/Ttc39c	2
GO:0007272	GO:0007272	ensheathment of neurons	1/136	183/28564	0.583633116045542	0.650474762850034	0.581022403524923	Ptprz1	1
GO:0007596	GO:0007596	blood coagulation	1/136	183/28564	0.583633116045542	0.650474762850034	0.581022403524923	Pdia3	1
GO:0008366	GO:0008366	axon ensheathment	1/136	183/28564	0.583633116045542	0.650474762850034	0.581022403524923	Ptprz1	1
GO:0002244	GO:0002244	hematopoietic progenitor cell differentiation	1/136	184/28564	0.585628320450524	0.651377906911378	0.581829117271898	Ptprz1	1
GO:0007219	GO:0007219	Notch signaling pathway	1/136	184/28564	0.585628320450524	0.651377906911378	0.581829117271898	Sorbs2	1
GO:0051170	GO:0051170	import into nucleus	1/136	184/28564	0.585628320450524	0.651377906911378	0.581829117271898	Hsp90aa1	1
GO:0007369	GO:0007369	gastrulation	1/136	185/28564	0.587614033925462	0.651377906911378	0.581829117271898	Nat8	1
GO:0009612	GO:0009612	response to mechanical stimulus	1/136	185/28564	0.587614033925462	0.651377906911378	0.581829117271898	Arhgdia	1
GO:0032680	GO:0032680	regulation of tumor necrosis factor production	1/136	185/28564	0.587614033925462	0.651377906911378	0.581829117271898	Acp5	1
GO:0035148	GO:0035148	tube formation	1/136	185/28564	0.587614033925462	0.651377906911378	0.581829117271898	Rps7	1
GO:0045834	GO:0045834	positive regulation of lipid metabolic process	1/136	185/28564	0.587614033925462	0.651377906911378	0.581829117271898	Fdps	1
GO:0071674	GO:0071674	mononuclear cell migration	1/136	185/28564	0.587614033925462	0.651377906911378	0.581829117271898	Calr	1
GO:0002237	GO:0002237	response to molecule of bacterial origin	2/136	414/28564	0.588707767860583	0.652005064040252	0.582389311707128	Acp5/Mrc1	2
GO:0007599	GO:0007599	hemostasis	1/136	186/28564	0.589590301284641	0.652005064040252	0.582389311707128	Pdia3	1
GO:0050817	GO:0050817	coagulation	1/136	186/28564	0.589590301284641	0.652005064040252	0.582389311707128	Pdia3	1
GO:0071897	GO:0071897	DNA biosynthetic process	1/136	186/28564	0.589590301284641	0.652005064040252	0.582389311707128	Hsp90aa1	1
GO:0051098	GO:0051098	regulation of binding	2/136	416/28564	0.591338869845917	0.653398567519504	0.58363402831579	H1f0/Ctsz	2
GO:0051260	GO:0051260	protein homooligomerization	1/136	187/28564	0.591557167132315	0.653398567519504	0.58363402831579	Fus	1
GO:0016331	GO:0016331	morphogenesis of embryonic epithelium	1/136	188/28564	0.593514675863682	0.653997995036917	0.584169453880006	Rps7	1
GO:0045580	GO:0045580	regulation of T cell differentiation	1/136	188/28564	0.593514675863682	0.653997995036917	0.584169453880006	Hsp90aa1	1
GO:1903531	GO:1903531	negative regulation of secretion by cell	1/136	188/28564	0.593514675863682	0.653997995036917	0.584169453880006	Erp29	1
GO:1903555	GO:1903555	regulation of tumor necrosis factor superfamily cytokine production	1/136	188/28564	0.593514675863682	0.653997995036917	0.584169453880006	Acp5	1
GO:0002221	GO:0002221	pattern recognition receptor signaling pathway	1/136	189/28564	0.595462871665858	0.655363601017959	0.585389251656473	Mbl2	1
GO:0007051	GO:0007051	spindle organization	1/136	189/28564	0.595462871665858	0.655363601017959	0.585389251656473	Myh9	1
GO:0007159	GO:0007159	leukocyte cell-cell adhesion	2/136	420/28564	0.59656382071922	0.656184714164092	0.586122693076463	Hsp90aa1/Hsph1	2
GO:0000075	GO:0000075	cell cycle checkpoint signaling	1/136	190/28564	0.597401798518842	0.656715770191046	0.586597047297117	Rps27l	1
GO:0006643	GO:0006643	membrane lipid metabolic process	1/136	191/28564	0.599331500196485	0.657664061639941	0.587444087963945	Naga	1
GO:0046631	GO:0046631	alpha-beta T cell activation	1/136	191/28564	0.599331500196485	0.657664061639941	0.587444087963945	Hsph1	1
GO:0048754	GO:0048754	branching morphogenesis of an epithelial tube	1/136	191/28564	0.599331500196485	0.657664061639941	0.587444087963945	Ctsz	1
GO:0001659	GO:0001659	temperature homeostasis	1/136	192/28564	0.601252020267443	0.658208990807875	0.587930834065388	Fabp5	1
GO:0032640	GO:0032640	tumor necrosis factor production	1/136	192/28564	0.601252020267443	0.658208990807875	0.587930834065388	Acp5	1
GO:0048813	GO:0048813	dendrite morphogenesis	1/136	192/28564	0.601252020267443	0.658208990807875	0.587930834065388	Ptprz1	1
GO:0050731	GO:0050731	positive regulation of peptidyl-tyrosine phosphorylation	1/136	192/28564	0.601252020267443	0.658208990807875	0.587930834065388	Ptprz1	1
GO:0016570	GO:0016570	histone modification	2/136	426/28564	0.604308082655749	0.661163103449988	0.590569530792196	Sf3b5/Sf3b1	2
GO:0002705	GO:0002705	positive regulation of leukocyte mediated immunity	1/136	194/28564	0.60506568884369	0.661209490940888	0.590610965407335	H2-K1	1
GO:0050792	GO:0050792	regulation of viral process	1/136	194/28564	0.60506568884369	0.661209490940888	0.590610965407335	Mbl2	1
GO:0007264	GO:0007264	small GTPase mediated signal transduction	2/136	428/28564	0.606864659039643	0.66249530666706	0.591759492277828	Dnm2/Arhgdia	2
GO:0071706	GO:0071706	tumor necrosis factor superfamily cytokine production	1/136	195/28564	0.606958923468902	0.66249530666706	0.591759492277828	Acp5	1
GO:0019221	GO:0019221	cytokine-mediated signaling pathway	2/136	429/28564	0.608138289888594	0.662999821936327	0.592210139545186	Cdc37/Iigp1	2
GO:0032102	GO:0032102	negative regulation of response to external stimulus	2/136	429/28564	0.608138289888594	0.662999821936327	0.592210139545186	Acp5/Eppk1	2
GO:0050867	GO:0050867	positive regulation of cell activation	2/136	430/28564	0.609408816351063	0.663993459889874	0.593097684988877	Hsp90aa1/Hsph1	2
GO:0003205	GO:0003205	cardiac chamber development	1/136	199/28564	0.614442192892748	0.669083400859065	0.597644163814222	Dnm2	1
GO:0002758	GO:0002758	innate immune response-activating signaling pathway	1/136	200/28564	0.616290804271793	0.669519210986219	0.598033441710955	Mbl2	1
GO:0021915	GO:0021915	neural tube development	1/136	200/28564	0.616290804271793	0.669519210986219	0.598033441710955	Rps7	1
GO:0031047	GO:0031047	RNA-mediated gene silencing	1/136	200/28564	0.616290804271793	0.669519210986219	0.598033441710955	Snd1	1
GO:0051099	GO:0051099	positive regulation of binding	1/136	200/28564	0.616290804271793	0.669519210986219	0.598033441710955	H1f0	1
GO:0003012	GO:0003012	muscle system process	2/136	436/28564	0.61696681357084	0.669860034229291	0.598337874643909	Sorbs2/Fdps	2
GO:0015711	GO:0015711	organic anion transport	2/136	437/28564	0.618215625958109	0.670822002580131	0.599197131905284	Fabp5/Slco1a1	2
GO:0010952	GO:0010952	positive regulation of peptidase activity	1/136	203/28564	0.621784013089923	0.673903071631458	0.601949229677355	Rps27l	1
GO:0032872	GO:0032872	regulation of stress-activated MAPK cascade	1/136	203/28564	0.621784013089923	0.673903071631458	0.601949229677355	Egfr	1
GO:0040029	GO:0040029	epigenetic regulation of gene expression	1/136	204/28564	0.623597678835833	0.675472822593706	0.603351375508539	H1f0	1
GO:0034767	GO:0034767	positive regulation of monoatomic ion transmembrane transport	1/136	206/28564	0.627199150747157	0.678182005690932	0.605771294258104	Dnm2	1
GO:0070302	GO:0070302	regulation of stress-activated protein kinase signaling cascade	1/136	206/28564	0.627199150747157	0.678182005690932	0.605771294258104	Egfr	1
GO:1901654	GO:1901654	response to ketone	1/136	206/28564	0.627199150747157	0.678182005690932	0.605771294258104	Fdx1	1
GO:0006109	GO:0006109	regulation of carbohydrate metabolic process	1/136	207/28564	0.628987038309693	0.678528024407598	0.6060803679346	Myh9	1
GO:0045732	GO:0045732	positive regulation of protein catabolic process	1/136	207/28564	0.628987038309693	0.678528024407598	0.6060803679346	Hsp90aa1	1
GO:0050777	GO:0050777	negative regulation of immune response	1/136	207/28564	0.628987038309693	0.678528024407598	0.6060803679346	Cr1l	1
GO:0071805	GO:0071805	potassium ion transmembrane transport	1/136	207/28564	0.628987038309693	0.678528024407598	0.6060803679346	Dnm2	1
GO:0002700	GO:0002700	regulation of production of molecular mediator of immune response	1/136	208/28564	0.630766414223573	0.679258648747458	0.60673298220077	Acp5	1
GO:0030258	GO:0030258	lipid modification	1/136	208/28564	0.630766414223573	0.679258648747458	0.60673298220077	Hao1	1
GO:0031334	GO:0031334	positive regulation of protein-containing complex assembly	1/136	208/28564	0.630766414223573	0.679258648747458	0.60673298220077	Hsp90aa1	1
GO:0017148	GO:0017148	negative regulation of translation	1/136	209/28564	0.632537318711709	0.680769209719412	0.608082257863287	Calr	1
GO:0022411	GO:0022411	cellular component disassembly	2/136	450/28564	0.634168602787457	0.681872276193974	0.609067547948163	Cdc37/Sptbn1	2
GO:0140013	GO:0140013	meiotic nuclear division	1/136	210/28564	0.634299791808348	0.681872276193974	0.609067547948163	Calr	1
GO:0043281	GO:0043281	regulation of cysteine-type endopeptidase activity involved in apoptotic process	1/136	211/28564	0.636053873359948	0.682171468586162	0.609334795030992	Rps27l	1
GO:0098742	GO:0098742	cell-cell adhesion via plasma-membrane adhesion molecules	1/136	211/28564	0.636053873359948	0.682171468586162	0.609334795030992	Alcam	1
GO:1902107	GO:1902107	positive regulation of leukocyte differentiation	1/136	211/28564	0.636053873359948	0.682171468586162	0.609334795030992	Hsp90aa1	1
GO:1903708	GO:1903708	positive regulation of hemopoiesis	1/136	211/28564	0.636053873359948	0.682171468586162	0.609334795030992	Hsp90aa1	1
GO:0031032	GO:0031032	actomyosin structure organization	1/136	212/28564	0.637799603026052	0.683647226663867	0.61065298376682	Myh9	1
GO:0021953	GO:0021953	central nervous system neuron differentiation	1/136	213/28564	0.63953702028016	0.684715663287791	0.611607341492439	Hsp90aa1	1
GO:0030705	GO:0030705	cytoskeleton-dependent intracellular transport	1/136	213/28564	0.63953702028016	0.684715663287791	0.611607341492439	Myo1b	1
GO:0002262	GO:0002262	myeloid cell homeostasis	1/136	214/28564	0.641266164410592	0.68616964004351	0.612906074537171	Tcea1	1
GO:0009566	GO:0009566	fertilization	1/136	217/28564	0.64640434818347	0.69126757651315	0.617459695169014	Myh9	1
GO:0007204	GO:0007204	positive regulation of cytosolic calcium ion concentration	1/136	218/28564	0.648100789028958	0.692280969910192	0.618364886731999	Myh9	1
GO:1902115	GO:1902115	regulation of organelle assembly	1/136	218/28564	0.648100789028958	0.692280969910192	0.618364886731999	Dnm2	1
GO:0032869	GO:0032869	cellular response to insulin stimulus	1/136	221/28564	0.653141787588915	0.697262797489552	0.622814795628423	Snx5	1
GO:0006006	GO:0006006	glucose metabolic process	1/136	222/28564	0.654806139170889	0.698233305263538	0.623681680543389	Fabp5	1
GO:0045619	GO:0045619	regulation of lymphocyte differentiation	1/136	222/28564	0.654806139170889	0.698233305263538	0.623681680543389	Hsp90aa1	1
GO:0001649	GO:0001649	osteoblast differentiation	1/136	224/28564	0.658111096655683	0.701352978510869	0.626468260672087	Erh	1
GO:1903050	GO:1903050	regulation of proteolysis involved in protein catabolic process	1/136	225/28564	0.65975177734922	0.702696449492343	0.627668286842667	Rps7	1
GO:0043393	GO:0043393	regulation of protein binding	1/136	226/28564	0.661384642244964	0.704030053834737	0.628859499852952	Ctsz	1
GO:0061138	GO:0061138	morphogenesis of a branching epithelium	1/136	229/28564	0.666236710859328	0.70837934351863	0.632744408061672	Ctsz	1
GO:2000113	GO:2000113	negative regulation of cellular macromolecule biosynthetic process	1/136	229/28564	0.666236710859328	0.70837934351863	0.632744408061672	Calr	1
GO:0034249	GO:0034249	negative regulation of amide metabolic process	1/136	232/28564	0.671019757418715	0.712236240796329	0.636189497486232	Calr	1
GO:0046034	GO:0046034	ATP metabolic process	1/136	232/28564	0.671019757418715	0.712236240796329	0.636189497486232	Gale	1
GO:0050920	GO:0050920	regulation of chemotaxis	1/136	232/28564	0.671019757418715	0.712236240796329	0.636189497486232	Calr	1
GO:0006164	GO:0006164	purine nucleotide biosynthetic process	1/136	233/28564	0.672598936897434	0.713093712341373	0.636955415253545	Aspdh	1
GO:0009952	GO:0009952	anterior/posterior pattern specification	1/136	233/28564	0.672598936897434	0.713093712341373	0.636955415253545	Sf3b1	1
GO:0002685	GO:0002685	regulation of leukocyte migration	1/136	236/28564	0.677291467864782	0.71765726308423	0.641031707482939	Calr	1
GO:0016197	GO:0016197	endosomal transport	1/136	237/28564	0.678840760450576	0.718886922149551	0.642130073640172	Snx5	1
GO:0032984	GO:0032984	protein-containing complex disassembly	1/136	240/28564	0.683444476316301	0.723347931716566	0.646114773199335	Sptbn1	1
GO:0072522	GO:0072522	purine-containing compound biosynthetic process	1/136	241/28564	0.684964443525063	0.723658084230131	0.646391810171687	Aspdh	1
GO:0001505	GO:0001505	regulation of neurotransmitter levels	1/136	242/28564	0.686477165894889	0.723658084230131	0.646391810171687	Comt	1
GO:0002064	GO:0002064	epithelial cell development	1/136	242/28564	0.686477165894889	0.723658084230131	0.646391810171687	Cgn	1
GO:0046777	GO:0046777	protein autophosphorylation	1/136	242/28564	0.686477165894889	0.723658084230131	0.646391810171687	Egfr	1
GO:0051651	GO:0051651	maintenance of location in cell	1/136	242/28564	0.686477165894889	0.723658084230131	0.646391810171687	Hspa5	1
GO:0097529	GO:0097529	myeloid leukocyte migration	1/136	242/28564	0.686477165894889	0.723658084230131	0.646391810171687	Ppib	1
GO:1901888	GO:1901888	regulation of cell junction assembly	1/136	242/28564	0.686477165894889	0.723658084230131	0.646391810171687	Myh9	1
GO:0051403	GO:0051403	stress-activated MAPK cascade	1/136	243/28564	0.687982677703317	0.724831892349535	0.647440288688862	Egfr	1
GO:0045664	GO:0045664	regulation of neuron differentiation	1/136	244/28564	0.689481013066911	0.725996807039134	0.648480823343714	Calr	1
GO:0006813	GO:0006813	potassium ion transport	1/136	245/28564	0.690972205942014	0.727152879218431	0.64951345961898	Dnm2	1
GO:0001763	GO:0001763	morphogenesis of a branching structure	1/136	249/28564	0.696866226118284	0.732521689649066	0.654309032512245	Ctsz	1
GO:0048762	GO:0048762	mesenchymal cell differentiation	1/136	249/28564	0.696866226118284	0.732521689649066	0.654309032512245	Rps7	1
GO:0060828	GO:0060828	regulation of canonical Wnt signaling pathway	1/136	250/28564	0.698322210340354	0.73363509484052	0.655303557430631	Egfr	1
GO:0099173	GO:0099173	postsynapse organization	1/136	251/28564	0.699771252488892	0.734322954513032	0.655917973089833	Sorbs2	1
GO:2000116	GO:2000116	regulation of cysteine-type endopeptidase activity	1/136	251/28564	0.699771252488892	0.734322954513032	0.655917973089833	Rps27l	1
GO:0045333	GO:0045333	cellular respiration	1/136	252/28564	0.701213385419401	0.73541891641547	0.656896917170517	Cyp1a2	1
GO:0007411	GO:0007411	axon guidance	1/136	253/28564	0.702648641833041	0.736506427862411	0.657868313066023	Alcam	1
GO:0045055	GO:0045055	regulated exocytosis	1/136	254/28564	0.704077054277346	0.736750692336622	0.658086496983383	Myh9	1
GO:0051259	GO:0051259	protein complex oligomerization	1/136	254/28564	0.704077054277346	0.736750692336622	0.658086496983383	Fus	1
GO:0097485	GO:0097485	neuron projection guidance	1/136	254/28564	0.704077054277346	0.736750692336622	0.658086496983383	Alcam	1
GO:0031098	GO:0031098	stress-activated protein kinase signaling cascade	1/136	255/28564	0.705498655146942	0.737820708917814	0.659042265971393	Egfr	1
GO:0009205	GO:0009205	purine ribonucleoside triphosphate metabolic process	1/136	256/28564	0.706913476684263	0.738882429841268	0.659990625043949	Gale	1
GO:0019058	GO:0019058	viral life cycle	1/136	257/28564	0.708321550980255	0.739935902690673	0.660931616704145	Ppib	1
GO:1901988	GO:1901988	negative regulation of cell cycle phase transition	1/136	258/28564	0.709722909975086	0.74098117478483	0.661865283218467	Rps27l	1
GO:0006814	GO:0006814	sodium ion transport	1/136	259/28564	0.711117585458849	0.742018293179126	0.662791666618115	Dnm2	1
GO:0090257	GO:0090257	regulation of muscle system process	1/136	261/28564	0.713887012307357	0.744487922028371	0.664997608757231	Fdps	1
GO:0009144	GO:0009144	purine nucleoside triphosphate metabolic process	1/136	262/28564	0.71526182650819	0.745081192796419	0.665527534939274	Gale	1
GO:0032868	GO:0032868	response to insulin	1/136	262/28564	0.71526182650819	0.745081192796419	0.665527534939274	Snx5	1
GO:0009199	GO:0009199	ribonucleoside triphosphate metabolic process	1/136	263/28564	0.716630082871517	0.746086161728286	0.666425201532368	Gale	1
GO:0048705	GO:0048705	skeletal system morphogenesis	1/136	264/28564	0.717991812447486	0.74708320833731	0.667315791683266	Acp5	1
GO:0009165	GO:0009165	nucleotide biosynthetic process	1/136	266/28564	0.720695814708992	0.749475006409969	0.669452213177673	Aspdh	1
GO:0010466	GO:0010466	negative regulation of peptidase activity	1/136	267/28564	0.722038148767921	0.750448868505838	0.670322094267547	Mug1	1
GO:0031348	GO:0031348	negative regulation of defense response	1/136	268/28564	0.723374078787625	0.751414984088943	0.671185055953745	Acp5	1
GO:0051348	GO:0051348	negative regulation of transferase activity	1/136	269/28564	0.724703635095403	0.752373397693093	0.672041138015123	Rps7	1
GO:1903522	GO:1903522	regulation of blood circulation	1/136	270/28564	0.726026847876001	0.753324153604223	0.672890380009124	Egfr	1
GO:1901293	GO:1901293	nucleoside phosphate biosynthetic process	1/136	271/28564	0.727343747172278	0.754267295861774	0.67373282127302	Aspdh	1
GO:0002429	GO:0002429	immune response-activating cell surface receptor signaling pathway	1/136	272/28564	0.728654362885867	0.755202868260072	0.674568500925139	Mbl2	1
GO:0006260	GO:0006260	DNA replication	1/136	273/28564	0.729958724777834	0.7561309143497	0.675397457866089	Egfr	1
GO:0021537	GO:0021537	telencephalon development	1/136	274/28564	0.731256862469333	0.756627833635029	0.675841320186366	Egfr	1
GO:0043270	GO:0043270	positive regulation of monoatomic ion transport	1/136	274/28564	0.731256862469333	0.756627833635029	0.675841320186366	Dnm2	1
GO:0034764	GO:0034764	positive regulation of transmembrane transport	1/136	278/28564	0.73638775879335	0.76151060738753	0.680202751411024	Dnm2	1
GO:0009141	GO:0009141	nucleoside triphosphate metabolic process	1/136	281/28564	0.740172007792677	0.764996110904785	0.683316101454332	Gale	1
GO:0002768	GO:0002768	immune response-regulating cell surface receptor signaling pathway	1/136	283/28564	0.742664831741466	0.767143728430151	0.685234413997272	Mbl2	1
GO:0048863	GO:0048863	stem cell differentiation	1/136	286/28564	0.746359621080292	0.770529837731692	0.688258982323887	Rps7	1
GO:0071375	GO:0071375	cellular response to peptide hormone stimulus	1/136	289/28564	0.75000174555323	0.773857827861564	0.691231636967233	Snx5	1
GO:0032412	GO:0032412	regulation of monoatomic ion transmembrane transporter activity	1/136	290/28564	0.751204212842523	0.774666251838162	0.691953744063122	Dnm2	1
GO:0019932	GO:0019932	second-messenger-mediated signaling	1/136	295/28564	0.757130970209838	0.780342900734666	0.697024286956073	Egfr	1
GO:0001818	GO:0001818	negative regulation of cytokine production	1/136	296/28564	0.758299394563422	0.781111744037753	0.697711039478088	Acp5	1
GO:0006302	GO:0006302	double-strand break repair	1/136	297/28564	0.759462238851641	0.781873986434679	0.698391895884553	Fus	1
GO:0010948	GO:0010948	negative regulation of cell cycle process	1/136	300/28564	0.762917555225923	0.784994190101687	0.701178949799064	Rps27l	1
GO:0022898	GO:0022898	regulation of transmembrane transporter activity	1/136	303/28564	0.766323595860089	0.788060249580259	0.703917640597436	Dnm2	1
GO:0045765	GO:0045765	regulation of angiogenesis	1/136	305/28564	0.768567259095028	0.789489367814837	0.705194169309999	Mydgf	1
GO:0060070	GO:0060070	canonical Wnt signaling pathway	1/136	305/28564	0.768567259095028	0.789489367814837	0.705194169309999	Egfr	1
GO:0015850	GO:0015850	organic hydroxy compound transport	1/136	306/28564	0.769681058336441	0.790194490207706	0.705824004517885	Slco1a1	1
GO:0071222	GO:0071222	cellular response to lipopolysaccharide	1/136	308/28564	0.771892718832017	0.792025325815982	0.707459358518275	Mrc1	1
GO:1901342	GO:1901342	regulation of vasculature development	1/136	309/28564	0.772990630434467	0.792711966540949	0.708072685379151	Mydgf	1
GO:0060485	GO:0060485	mesenchyme development	1/136	310/28564	0.77408329630815	0.793392469442223	0.708680529762801	Rps7	1
GO:0032409	GO:0032409	regulation of transporter activity	1/136	317/28564	0.781587152155766	0.800639692152915	0.715153953481497	Dnm2	1
GO:0071219	GO:0071219	cellular response to molecule of bacterial origin	1/136	318/28564	0.782638738069556	0.801272993737878	0.715719636318198	Mrc1	1
GO:0090596	GO:0090596	sensory organ morphogenesis	1/136	319/28564	0.783685297993883	0.801900451572047	0.716280099351878	Ttc39c	1
GO:0030111	GO:0030111	regulation of Wnt signaling pathway	1/136	321/28564	0.785763435139114	0.803582185604105	0.717782271619277	Egfr	1
GO:0030198	GO:0030198	extracellular matrix organization	1/136	322/28564	0.786795059712321	0.804192407632991	0.718327339145577	Prdx4	1
GO:0043062	GO:0043062	extracellular structure organization	1/136	324/28564	0.788843538405625	0.805395749592491	0.719402198121669	Prdx4	1
GO:0045229	GO:0045229	external encapsulating structure organization	1/136	324/28564	0.788843538405625	0.805395749592491	0.719402198121669	Prdx4	1
GO:0009416	GO:0009416	response to light stimulus	1/136	327/28564	0.791879679637773	0.807603710783366	0.721374411328514	Egfr	1
GO:0016358	GO:0016358	dendrite development	1/136	327/28564	0.791879679637773	0.807603710783366	0.721374411328514	Ptprz1	1
GO:0030217	GO:0030217	T cell differentiation	1/136	331/28564	0.795860557886255	0.811216191583068	0.724601181061646	Hsp90aa1	1
GO:0048562	GO:0048562	embryonic organ morphogenesis	1/136	334/28564	0.798796528241509	0.813312103919906	0.72647330907195	Ttc39c	1
GO:1901653	GO:1901653	cellular response to peptide	1/136	334/28564	0.798796528241509	0.813312103919906	0.72647330907195	Snx5	1
GO:0050806	GO:0050806	positive regulation of synaptic transmission	1/136	341/28564	0.805485130754676	0.819670889799337	0.732153155956369	Egfr	1
GO:0015980	GO:0015980	energy derivation by oxidation of organic compounds	1/136	347/28564	0.811042228331224	0.824871881289567	0.736798828239066	Cyp1a2	1
GO:0071214	GO:0071214	cellular response to abiotic stimulus	1/136	349/28564	0.812859344257242	0.825811498643758	0.737638120959868	Arhgdia	1
GO:0104004	GO:0104004	cellular response to environmental stimulus	1/136	349/28564	0.812859344257242	0.825811498643758	0.737638120959868	Arhgdia	1
GO:1902105	GO:1902105	regulation of leukocyte differentiation	1/136	359/28564	0.821687982517424	0.834322394110223	0.745240292823399	Hsp90aa1	1
GO:0051235	GO:0051235	maintenance of location	1/136	364/28564	0.825945983353304	0.838185578057222	0.748690997678279	Hspa5	1
GO:0051346	GO:0051346	negative regulation of hydrolase activity	1/136	370/28564	0.830922541713029	0.842773329471965	0.752788906630334	Mug1	1
GO:1904062	GO:1904062	regulation of monoatomic cation transmembrane transport	1/136	371/28564	0.83173812425992	0.843138043726202	0.753114679688259	Dnm2	1
GO:0043010	GO:0043010	camera-type eye development	1/136	378/28564	0.837338885577102	0.848350465442225	0.757770561771001	Egfr	1
GO:0021700	GO:0021700	developmental maturation	1/136	381/28564	0.839682189383106	0.85025869012561	0.759475041875883	Atp6v0d1	1
GO:0006887	GO:0006887	exocytosis	1/136	382/28564	0.84045581966533	0.850576250991349	0.759758696197334	Myh9	1
GO:0043434	GO:0043434	response to peptide hormone	1/136	386/28564	0.843513457447148	0.853203710514101	0.762105617145327	Snx5	1
GO:0002757	GO:0002757	immune response-activating signaling pathway	1/136	391/28564	0.847253823260979	0.856050447655492	0.764648403046579	Mbl2	1
GO:0048872	GO:0048872	homeostasis of number of cells	1/136	391/28564	0.847253823260979	0.856050447655492	0.764648403046579	Tcea1	1
GO:0002764	GO:0002764	immune response-regulating signaling pathway	1/136	402/28564	0.855173129940433	0.863580074964424	0.771374078517083	Mbl2	1
GO:0002440	GO:0002440	production of molecular mediator of immune response	1/136	405/28564	0.857261282270975	0.865216217750564	0.772835527397817	Acp5	1
GO:0030900	GO:0030900	forebrain development	1/136	416/28564	0.864665331910694	0.872212874360542	0.779085138408636	Egfr	1
GO:0001654	GO:0001654	eye development	1/136	426/28564	0.871064816190658	0.878189119485565	0.784423289102418	Egfr	1
GO:0001503	GO:0001503	ossification	1/136	427/28564	0.871688001384988	0.878338482049506	0.784556703957004	Erh	1
GO:0150063	GO:0150063	visual system development	1/136	429/28564	0.87292541597425	0.879106260422869	0.785242505253754	Egfr	1
GO:0048880	GO:0048880	sensory system development	1/136	433/28564	0.875364818330831	0.881083042511544	0.787008222766567	Egfr	1
GO:0009314	GO:0009314	response to radiation	1/136	444/28564	0.881836094349782	0.887113677068959	0.792394955635306	Egfr	1
GO:1901652	GO:1901652	response to peptide	1/136	447/28564	0.883542345403152	0.887864019918711	0.793065183030633	Snx5	1
GO:1903706	GO:1903706	regulation of hemopoiesis	1/136	447/28564	0.883542345403152	0.887864019918711	0.793065183030633	Hsp90aa1	1
GO:0003002	GO:0003002	regionalization	1/136	449/28564	0.884666236079899	0.888510521733696	0.793642656685075	Sf3b1	1
GO:0000280	GO:0000280	nuclear division	1/136	456/28564	0.888515730766923	0.891892283489707	0.796663341661411	Calr	1
GO:0016055	GO:0016055	Wnt signaling pathway	1/136	458/28564	0.889591968766545	0.892488090205828	0.797195533023794	Egfr	1
GO:0010959	GO:0010959	regulation of metal ion transport	1/136	460/28564	0.890657892727385	0.892588858348474	0.79728554197077	Dnm2	1
GO:0198738	GO:0198738	cell-cell signaling by wnt	1/136	460/28564	0.890657892727385	0.892588858348474	0.79728554197077	Egfr	1
GO:0030098	GO:0030098	lymphocyte differentiation	1/136	478/28564	0.899802964414647	0.901265266090294	0.805035554066592	Hsp90aa1	1
GO:0042391	GO:0042391	regulation of membrane potential	1/136	488/28564	0.904551151529372	0.905530633014515	0.808845500099498	Hnrnpa1	1
GO:0007389	GO:0007389	pattern specification process	1/136	492/28564	0.906387269353877	0.906387269353877	0.809610671837541	Sf3b1	1
GO:0034765	GO:0034765	regulation of monoatomic ion transmembrane transport	1/136	492/28564	0.906387269353877	0.906387269353877	0.809610671837541	Dnm2	1
