# Supplementary material for: Synthesis and biological evaluation of the novel chrysin prodrug for non-alcoholic fatty liver disease treatment
Source: Front Pharmacol. 2024 Apr 19;15:1336232. doi: 10.3389/fphar.2024.1336232 (PMC11066169; doi:10.3389/fphar.2024.1336232)
Supplement: Supplementary file 1 [file DataSheet1.ZIP › Raw data/GO-BP_up_m&H.csv]

	ID	Description	GeneRatio	BgRatio	pvalue	p.adjust	qvalue	geneID	Count
GO:0044282	GO:0044282	small molecule catabolic process	30/96	355/28564	6.46035415992629e-34	9.15432184461556e-31	6.1271358927301e-31	Hsd17b10/Aldh1a7/Got1/Gapdh/Oat/Hal/Acadm/Hpd/Bckdha/Abat/Khk/Hadh/Bckdhb/Acad11/Acot4/Acaa2/Acad10/Adhfe1/Sds/Uroc1/Acaa1b/Akr1d1/Mat1a/Aldob/Dera/Aass/Cryl1/Sardh/Ddah1/Sult1b1	30
GO:0016054	GO:0016054	organic acid catabolic process	24/96	242/28564	8.91852043847082e-29	4.21251448710438e-26	2.81950418072358e-26	Hsd17b10/Got1/Oat/Hal/Acadm/Hpd/Bckdha/Abat/Hadh/Bckdhb/Acad11/Acot4/Acaa2/Acad10/Adhfe1/Sds/Uroc1/Acaa1b/Akr1d1/Mat1a/Aass/Cryl1/Sardh/Ddah1	24
GO:0046395	GO:0046395	carboxylic acid catabolic process	24/96	242/28564	8.91852043847082e-29	4.21251448710438e-26	2.81950418072358e-26	Hsd17b10/Got1/Oat/Hal/Acadm/Hpd/Bckdha/Abat/Hadh/Bckdhb/Acad11/Acot4/Acaa2/Acad10/Adhfe1/Sds/Uroc1/Acaa1b/Akr1d1/Mat1a/Aass/Cryl1/Sardh/Ddah1	24
GO:0009063	GO:0009063	amino acid catabolic process	15/96	98/28564	3.65710408189799e-21	1.29552912101236e-18	8.67118625734235e-19	Hsd17b10/Got1/Oat/Hal/Hpd/Bckdha/Abat/Bckdhb/Adhfe1/Sds/Uroc1/Mat1a/Aass/Sardh/Ddah1	15
GO:0006520	GO:0006520	amino acid metabolic process	19/96	273/28564	6.54765480822993e-20	1.85560537265236e-17	1.24198673309793e-17	Hsd17b10/Bhmt/Got1/Oat/Hal/Hpd/Bckdha/Abat/Bckdhb/Gpt2/Adhfe1/Aspa/Sds/Uroc1/Cth/Mat1a/Aass/Sardh/Ddah1	19
GO:0006631	GO:0006631	fatty acid metabolic process	21/96	458/28564	3.31780685572418e-18	7.83555385760193e-16	5.24446311755699e-16	Hsd17b10/Cyp4a14/Acot1/Gpx4/Cyp4a10/Fabp4/Apoa4/Gstm2/Gstm3/Acadm/Aldh3a2/Fmo1/Hadh/Acad11/Acot4/Acaa2/Acad10/Gstm4/Acaa1b/Cryl1/Ephx1	21
GO:1901605	GO:1901605	alpha-amino acid metabolic process	14/96	195/28564	4.36943790988096e-15	8.84499074043046e-13	5.92009557413947e-13	Hsd17b10/Bhmt/Got1/Oat/Hpd/Gpt2/Adhfe1/Aspa/Sds/Cth/Mat1a/Aass/Sardh/Ddah1	14
GO:0016053	GO:0016053	organic acid biosynthetic process	16/96	313/28564	8.85712793054144e-15	1.56881878469715e-12	1.05003582439708e-12	Hsd17b10/Bhmt/Cyp4a14/Rdh16/Cyp4a10/Got1/Apoa4/Gstm2/Gstm3/Fmo1/Abat/Gstm4/Sds/Cth/Akr1d1/Aass	16
GO:0006790	GO:0006790	sulfur compound metabolic process	15/96	299/28564	8.53996066137764e-14	1.34456936190801e-11	8.99942053321784e-12	Bhmt/Acot1/Gstm2/Gstm3/Fmo1/Sult1a1/Hmgcs2/Acot4/Acaa2/Suox/Cth/Hnmt/Mat1a/Sult1b1/Suclg2	15
GO:1901606	GO:1901606	alpha-amino acid catabolic process	10/96	79/28564	1.3519001012405e-13	1.86026710657354e-11	1.24510690712235e-11	Hsd17b10/Got1/Oat/Hpd/Adhfe1/Sds/Mat1a/Aass/Sardh/Ddah1	10
GO:0046394	GO:0046394	carboxylic acid biosynthetic process	15/96	310/28564	1.44410290559696e-13	1.86026710657354e-11	1.24510690712235e-11	Hsd17b10/Bhmt/Cyp4a14/Rdh16/Cyp4a10/Got1/Apoa4/Gstm2/Gstm3/Abat/Gstm4/Sds/Cth/Akr1d1/Aass	15
GO:0006094	GO:0006094	gluconeogenesis	9/96	94/28564	3.13442327951807e-11	3.70123148923092e-09	2.47729418846121e-09	Nnmt/Got1/Gapdh/G6pc/Acadm/Gpt2/Sds/Fbp1/Slc25a10	9
GO:0019319	GO:0019319	hexose biosynthetic process	9/96	98/28564	4.58657470417657e-11	4.99936642755246e-09	3.34615692992963e-09	Nnmt/Got1/Gapdh/G6pc/Acadm/Gpt2/Sds/Fbp1/Slc25a10	9
GO:0019318	GO:0019318	hexose metabolic process	12/96	256/28564	6.65735807774577e-11	6.73819742583268e-09	4.50998468274356e-09	Aldh1a7/Nnmt/Got1/Gapdh/G6pc/Acadm/Khk/Gpt2/Sds/Aldob/Fbp1/Slc25a10	12
GO:0006749	GO:0006749	glutathione metabolic process	8/96	70/28564	9.61783163051946e-11	9.08564494696405e-09	6.08116933270037e-09	Gpx4/Gsta1/Gstm2/Gstm3/Gstm4/Cth/Gstt3/Gstk1	8
GO:0046364	GO:0046364	monosaccharide biosynthetic process	9/96	109/28564	1.20562674049539e-10	1.06773318205123e-08	7.14651113938388e-09	Nnmt/Got1/Gapdh/G6pc/Acadm/Gpt2/Sds/Fbp1/Slc25a10	9
GO:0005996	GO:0005996	monosaccharide metabolic process	12/96	282/28564	2.02866891170697e-10	1.69095520464046e-08	1.13178370863652e-08	Aldh1a7/Nnmt/Got1/Gapdh/G6pc/Acadm/Khk/Gpt2/Sds/Aldob/Fbp1/Slc25a10	12
GO:0006805	GO:0006805	xenobiotic metabolic process	9/96	126/28564	4.44400537755612e-10	3.49841978888723e-08	2.34154903226787e-08	Gsta1/Gstm2/Gstm3/Cbr1/Fmo1/Sult1a1/Gstm4/Acaa1b/Sult1b1	9
GO:0001676	GO:0001676	long-chain fatty acid metabolic process	9/96	129/28564	5.48515486631709e-10	4.09077076082701e-08	2.73801913271562e-08	Cyp4a14/Acot1/Gpx4/Cyp4a10/Gstm2/Gstm3/Acot4/Gstm4/Ephx1	9
GO:0071466	GO:0071466	cellular response to xenobiotic stimulus	10/96	183/28564	6.37483684540949e-10	4.51657190497262e-08	3.02301473563892e-08	Gsta1/Gstm2/Gstm3/Cbr1/Fmo1/Sult1a1/Gstm4/Acaa1b/Sult1b1/Fbp1	10
GO:0072329	GO:0072329	monocarboxylic acid catabolic process	9/96	138/28564	1.00072220241965e-09	6.75249219442214e-08	4.51955240290781e-08	Hsd17b10/Acadm/Hadh/Acad11/Acaa2/Acad10/Acaa1b/Akr1d1/Cryl1	9
GO:0009410	GO:0009410	response to xenobiotic stimulus	12/96	335/28564	1.44004731604429e-09	9.27521384924889e-08	6.20805086964547e-08	Gsta1/Gstm2/Gstm3/Cbr1/Fmo1/Sult1a1/Abat/Hadh/Gstm4/Acaa1b/Sult1b1/Fbp1	12
GO:0008202	GO:0008202	steroid metabolic process	12/96	351/28564	2.43513454510368e-09	1.50025463061388e-07	1.00414472546381e-07	Hsd17b10/Cyp3a25/Rdh16/Apoa4/Apoa2/G6pc/Cbr1/Sult1a1/Pctp/Hmgcs2/Acaa1b/Akr1d1	12
GO:0016051	GO:0016051	carbohydrate biosynthetic process	10/96	220/28564	3.78974488236557e-09	2.23752854096334e-07	1.49761409605762e-07	Nnmt/Got1/Gapdh/G6pc/Acadm/Gpt2/Sds/Gbe1/Fbp1/Slc25a10	10
GO:0009259	GO:0009259	ribonucleotide metabolic process	13/96	453/28564	4.1375618340219e-09	2.34517004752361e-07	1.56966029998052e-07	Dhtkd1/Acot1/Gapdh/Hmgcs2/Khk/Ndufa12/Acot4/Acaa2/Aldob/Sult1b1/Fbp1/Entpd5/Suclg2	13
GO:0009066	GO:0009066	aspartate family amino acid metabolic process	6/96	40/28564	4.3049993385595e-09	2.34622463951493e-07	1.57036615548264e-07	Bhmt/Got1/Aspa/Sds/Mat1a/Aass	6
GO:0019693	GO:0019693	ribose phosphate metabolic process	13/96	464/28564	5.50798316137154e-09	2.89067116283832e-07	1.93477303251297e-07	Dhtkd1/Acot1/Gapdh/Hmgcs2/Khk/Ndufa12/Acot4/Acaa2/Aldob/Sult1b1/Fbp1/Entpd5/Suclg2	13
GO:0019395	GO:0019395	fatty acid oxidation	8/96	117/28564	6.10737543428694e-09	3.09076821085164e-07	2.06870122792952e-07	Hsd17b10/Acadm/Fmo1/Hadh/Acad11/Acaa2/Acad10/Acaa1b	8
GO:0006635	GO:0006635	fatty acid beta-oxidation	7/96	77/28564	7.69777354470205e-09	3.7040724684425e-07	2.47919570186584e-07	Hsd17b10/Acadm/Hadh/Acad11/Acaa2/Acad10/Acaa1b	7
GO:0006091	GO:0006091	generation of precursor metabolites and energy	13/96	478/28564	7.84207297482534e-09	3.7040724684425e-07	2.47919570186584e-07	Dhtkd1/Gapdh/G6pc/Acadm/Hmgcs2/Khk/Ndufa12/Aldob/Aass/Slc25a22/Gbe1/Fbp1/Suclg2	13
GO:0034440	GO:0034440	lipid oxidation	8/96	125/28564	1.03053359625095e-08	4.71053582544384e-07	3.15283792944687e-07	Hsd17b10/Acadm/Fmo1/Hadh/Acad11/Acaa2/Acad10/Acaa1b	8
GO:0009636	GO:0009636	response to toxic substance	8/96	136/28564	2.0006895452785e-08	8.85930339268635e-07	5.92967526413134e-07	Aldh1a7/Mt2/Apoa4/Gstm2/Gstm3/Cd36/Ttpa/Ephx1	8
GO:0006066	GO:0006066	alcohol metabolic process	11/96	346/28564	2.47719660209054e-08	1.06369320762494e-06	7.11947093615176e-07	Rdh16/Got1/Apoa4/Apoa2/Aldh3a2/Pctp/Hmgcs2/Retsat/Akr1d1/Ephx1/Sult1b1	11
GO:0009150	GO:0009150	purine ribonucleotide metabolic process	12/96	434/28564	2.57076996431803e-08	1.07140618807019e-06	7.17109516362397e-07	Dhtkd1/Acot1/Gapdh/Hmgcs2/Khk/Ndufa12/Acot4/Acaa2/Aldob/Sult1b1/Fbp1/Suclg2	12
GO:0043648	GO:0043648	dicarboxylic acid metabolic process	7/96	94/28564	3.12801840936175e-08	1.26640059601874e-06	8.47622432130808e-07	Got1/Oat/Gpt2/Acot4/Adhfe1/Aspa/Suclg2	7
GO:0009068	GO:0009068	aspartate family amino acid catabolic process	4/96	12/28564	5.80849156691381e-08	2.28628681953247e-06	1.53024880169279e-06	Got1/Sds/Mat1a/Aass	4
GO:0006006	GO:0006006	glucose metabolic process	9/96	222/28564	6.34910488173963e-08	2.43153557227704e-06	1.62746614465075e-06	Nnmt/Got1/Gapdh/G6pc/Acadm/Gpt2/Sds/Fbp1/Slc25a10	9
GO:0009062	GO:0009062	fatty acid catabolic process	7/96	108/28564	8.20172792348222e-08	3.05838117567745e-06	2.04702406068074e-06	Hsd17b10/Acadm/Hadh/Acad11/Acaa2/Acad10/Acaa1b	7
GO:0044242	GO:0044242	cellular lipid catabolic process	9/96	230/28564	8.59120280956292e-08	3.1214703541412e-06	2.08925066974796e-06	Hsd17b10/Apoa4/Apoa2/Acadm/Hadh/Acad11/Acaa2/Acad10/Acaa1b	9
GO:0016052	GO:0016052	carbohydrate catabolic process	8/96	165/28564	9.004848971794e-08	3.18996774825802e-06	2.13509708515431e-06	Dhtkd1/Aldh1a7/Gapdh/G6pc/Khk/Aldob/Dera/Fbp1	8
GO:0008652	GO:0008652	amino acid biosynthetic process	6/96	67/28564	1.04054030229199e-07	3.59620880084818e-06	2.40700080196427e-06	Bhmt/Got1/Abat/Sds/Cth/Aass	6
GO:0006000	GO:0006000	fructose metabolic process	4/96	14/28564	1.16856392408047e-07	3.94251209624291e-06	2.63878720700877e-06	Aldh1a7/Khk/Aldob/Fbp1	4
GO:0098754	GO:0098754	detoxification	6/96	71/28564	1.47725921486372e-07	4.8680844359579e-06	3.25828776644361e-06	Aldh1a7/Mt2/Apoa4/Gstm2/Gstm3/Cd36	6
GO:0016042	GO:0016042	lipid catabolic process	10/96	342/28564	2.40730804340201e-07	7.75262613068328e-06	5.18895824666318e-06	Hsd17b10/Apoa4/Apoa2/Acadm/Hadh/Acad11/Acaa2/Acad10/Acaa1b/Akr1d1	10
GO:0006869	GO:0006869	lipid transport	11/96	447/28564	3.258365902849e-07	1.02602321874156e-05	6.8673395987531e-06	Cyp4a14/Cyp4a10/Fabp4/Apoa4/Apoa2/Plin2/Pctp/Cd36/Ttpa/Slc25a10/Slc25a20	11
GO:0030258	GO:0030258	lipid modification	8/96	208/28564	5.29165179316696e-07	1.63005882411252e-05	1.09102477474678e-05	Hsd17b10/Acadm/Fmo1/Hadh/Acad11/Acaa2/Acad10/Acaa1b	8
GO:0072330	GO:0072330	monocarboxylic acid biosynthetic process	8/96	216/28564	7.03738841000817e-07	2.12169773978331e-05	1.42008666459515e-05	Hsd17b10/Rdh16/Apoa4/Gstm2/Gstm3/Gstm4/Sds/Akr1d1	8
GO:1990748	GO:1990748	cellular detoxification	5/96	53/28564	9.74807619437918e-07	2.83133093355871e-05	1.89505565586034e-05	Aldh1a7/Apoa4/Gstm2/Gstm3/Cd36	5
GO:0010876	GO:0010876	lipid localization	11/96	500/28564	9.79077034187557e-07	2.83133093355871e-05	1.89505565586034e-05	Cyp4a14/Cyp4a10/Fabp4/Apoa4/Apoa2/Plin2/Pctp/Cd36/Ttpa/Slc25a10/Slc25a20	11
GO:0009065	GO:0009065	glutamine family amino acid catabolic process	4/96	24/28564	1.20891207697017e-06	3.35887924130732e-05	2.24815228348839e-05	Got1/Oat/Adhfe1/Ddah1	4
GO:0009081	GO:0009081	branched-chain amino acid metabolic process	4/96	24/28564	1.20891207697017e-06	3.35887924130732e-05	2.24815228348839e-05	Hsd17b10/Bckdha/Bckdhb/Sds	4
GO:1901607	GO:1901607	alpha-amino acid biosynthetic process	5/96	59/28564	1.67377567248738e-06	4.5610387075281e-05	3.05277708686463e-05	Bhmt/Got1/Sds/Cth/Aass	5
GO:0097237	GO:0097237	cellular response to toxic substance	5/96	60/28564	1.8211010638451e-06	4.8688683159783e-05	3.25881243003859e-05	Aldh1a7/Apoa4/Gstm2/Gstm3/Cd36	5
GO:0033865	GO:0033865	nucleoside bisphosphate metabolic process	6/96	111/28564	2.0965175937329e-06	5.3049382684277e-05	3.55068111269425e-05	Acot1/Hmgcs2/Acot4/Acaa2/Sult1b1/Suclg2	6
GO:0033875	GO:0033875	ribonucleoside bisphosphate metabolic process	6/96	111/28564	2.0965175937329e-06	5.3049382684277e-05	3.55068111269425e-05	Acot1/Hmgcs2/Acot4/Acaa2/Sult1b1/Suclg2	6
GO:0034032	GO:0034032	purine nucleoside bisphosphate metabolic process	6/96	111/28564	2.0965175937329e-06	5.3049382684277e-05	3.55068111269425e-05	Acot1/Hmgcs2/Acot4/Acaa2/Sult1b1/Suclg2	6
GO:0042537	GO:0042537	benzene-containing compound metabolic process	4/96	29/28564	2.66755519949511e-06	6.62229797740258e-05	4.43241130456467e-05	Gstm2/Gstm3/Gstm4/Acaa1b	4
GO:0044272	GO:0044272	sulfur compound biosynthetic process	6/96	116/28564	2.71060891100459e-06	6.62229797740258e-05	4.43241130456467e-05	Bhmt/Gstm2/Gstm3/Fmo1/Cth/Mat1a	6
GO:0009185	GO:0009185	ribonucleoside diphosphate metabolic process	6/96	124/28564	3.99226005470626e-06	9.58819067376064e-05	6.41753132790427e-05	Dhtkd1/Gapdh/Khk/Aldob/Fbp1/Entpd5	6
GO:0046942	GO:0046942	carboxylic acid transport	9/96	367/28564	4.19695335853469e-06	9.9118048484061e-05	6.63413153691186e-05	Cyp4a14/Cyp4a10/Fabp4/Plin2/Abat/Cd36/Slc25a22/Slc25a10/Slc25a15	9
GO:0015849	GO:0015849	organic acid transport	9/96	369/28564	4.38556192994348e-06	0.000101874446798851	6.81862174094749e-05	Cyp4a14/Cyp4a10/Fabp4/Plin2/Abat/Cd36/Slc25a22/Slc25a10/Slc25a15	9
GO:0042178	GO:0042178	xenobiotic catabolic process	4/96	33/28564	4.54877075203258e-06	0.000103961421865003	6.9583063626169e-05	Gstm2/Gstm3/Gstm4/Acaa1b	4
GO:0006090	GO:0006090	pyruvate metabolic process	6/96	131/28564	5.48292076033976e-06	0.000123322201863515	8.25415472859837e-05	Dhtkd1/Gapdh/Khk/Sds/Aldob/Fbp1	6
GO:0019320	GO:0019320	hexose catabolic process	4/96	36/28564	6.4976560188946e-06	0.000143862165293338	9.62892775168427e-05	Aldh1a7/Gapdh/Khk/Aldob	4
GO:0033559	GO:0033559	unsaturated fatty acid metabolic process	6/96	139/28564	7.70994818288787e-06	0.000167446855058318	0.00011207489240244	Cyp4a14/Gpx4/Cyp4a10/Gstm2/Gstm3/Ephx1	6
GO:0044262	GO:0044262	cellular carbohydrate metabolic process	8/96	299/28564	7.84066709365185e-06	0.000167446855058318	0.00011207489240244	Nnmt/Got1/G6pc/Acadm/Khk/Gpt2/Gbe1/Fbp1	8
GO:0042135	GO:0042135	neurotransmitter catabolic process	3/96	12/28564	7.91738834785271e-06	0.000167446855058318	0.00011207489240244	Abat/Maob/Hnmt	3
GO:0009132	GO:0009132	nucleoside diphosphate metabolic process	6/96	143/28564	9.07076446304025e-06	0.000189018724178353	0.000126513293826614	Dhtkd1/Gapdh/Khk/Aldob/Fbp1/Entpd5	6
GO:0010038	GO:0010038	response to metal ion	8/96	309/28564	9.95628396118681e-06	0.00020446455613046	0.000136851439344459	Mt2/Fabp4/Serpina1b/Abat/Khk/Aldob/Hrg/Fbp1	8
GO:0033539	GO:0033539	fatty acid beta-oxidation using acyl-CoA dehydrogenase	3/96	13/28564	1.02674995454204e-05	0.000207843526512296	0.000139113038953742	Acadm/Acad11/Acad10	3
GO:0006690	GO:0006690	icosanoid metabolic process	6/96	147/28564	1.06199644660512e-05	0.000211950558428091	0.000141861941940876	Cyp4a14/Gpx4/Cyp4a10/Gstm2/Gstm3/Ephx1	6
GO:0006637	GO:0006637	acyl-CoA metabolic process	5/96	87/28564	1.14698525730977e-05	0.000222640836932596	0.000149017118505567	Acot1/Hmgcs2/Acot4/Acaa2/Suclg2	5
GO:0035383	GO:0035383	thioester metabolic process	5/96	87/28564	1.14698525730977e-05	0.000222640836932596	0.000149017118505567	Acot1/Hmgcs2/Acot4/Acaa2/Suclg2	5
GO:0046365	GO:0046365	monosaccharide catabolic process	4/96	43/28564	1.33700303103807e-05	0.000256018012835262	0.000171357002982262	Aldh1a7/Gapdh/Khk/Aldob	4
GO:0015711	GO:0015711	organic anion transport	9/96	437/28564	1.6931146301974e-05	0.00031988579079863	0.000214104741306367	Cyp4a14/Cyp4a10/Fabp4/Plin2/Abat/Cd36/Slc25a22/Slc25a10/Slc25a15	9
GO:0006577	GO:0006577	amino-acid betaine metabolic process	3/96	16/28564	1.99574813782681e-05	0.000367269494974102	0.000245819422034443	Bhmt/Acadm/Bbox1	3
GO:0043649	GO:0043649	dicarboxylic acid catabolic process	3/96	16/28564	1.99574813782681e-05	0.000367269494974102	0.000245819422034443	Got1/Acot4/Adhfe1	3
GO:0006096	GO:0006096	glycolytic process	5/96	99/28564	2.15076821266834e-05	0.000390722891968082	0.000261517160541724	Dhtkd1/Gapdh/Khk/Aldob/Fbp1	5
GO:0006757	GO:0006757	ATP generation from ADP	5/96	100/28564	2.25798236960572e-05	0.000405007723763456	0.000271078229848734	Dhtkd1/Gapdh/Khk/Aldob/Fbp1	5
GO:0015980	GO:0015980	energy derivation by oxidation of organic compounds	8/96	347/28564	2.29224650469432e-05	0.000406014162143981	0.000271751855359156	Dhtkd1/G6pc/Acadm/Khk/Ndufa12/Slc25a22/Gbe1/Suclg2	8
GO:0120254	GO:0120254	olefinic compound metabolic process	6/96	169/28564	2.34268680161929e-05	0.000409825579986979	0.000274302899058997	Cyp4a14/Rdh16/Gpx4/Cyp4a10/Retsat/Ephx1	6
GO:0006103	GO:0006103	2-oxoglutarate metabolic process	3/96	17/28564	2.41750060132093e-05	0.000412722693020693	0.000276241983740032	Got1/Gpt2/Adhfe1	3
GO:0030299	GO:0030299	intestinal cholesterol absorption	3/96	17/28564	2.41750060132093e-05	0.000412722693020693	0.000276241983740032	Apoa4/Apoa2/Cd36	3
GO:0006576	GO:0006576	biogenic amine metabolic process	5/96	108/28564	3.27309653460856e-05	0.000545644445828274	0.00036520866596685	Nnmt/Sult1a1/Abat/Maob/Hnmt	5
GO:0046031	GO:0046031	ADP metabolic process	5/96	108/28564	3.27309653460856e-05	0.000545644445828274	0.00036520866596685	Dhtkd1/Gapdh/Khk/Aldob/Fbp1	5
GO:0055088	GO:0055088	lipid homeostasis	6/96	182/28564	3.55171269468505e-05	0.000585206614926595	0.000391688266574202	Fabp4/Got1/Apoa4/Apoa2/G6pc/Rtn4	6
GO:0009083	GO:0009083	branched-chain amino acid catabolic process	3/96	20/28564	4.023308351144e-05	0.000640390260881557	0.000428623574679109	Hsd17b10/Bckdha/Bckdhb	3
GO:0044241	GO:0044241	lipid digestion	3/96	20/28564	4.023308351144e-05	0.000640390260881557	0.000428623574679109	Apoa4/Apoa2/Cd36	3
GO:0009135	GO:0009135	purine nucleoside diphosphate metabolic process	5/96	113/28564	4.06740462098378e-05	0.000640390260881557	0.000428623574679109	Dhtkd1/Gapdh/Khk/Aldob/Fbp1	5
GO:0009179	GO:0009179	purine ribonucleoside diphosphate metabolic process	5/96	113/28564	4.06740462098378e-05	0.000640390260881557	0.000428623574679109	Dhtkd1/Gapdh/Khk/Aldob/Fbp1	5
GO:0006111	GO:0006111	regulation of gluconeogenesis	4/96	58/28564	4.42259247947882e-05	0.000688660828947416	0.000460931847774484	Nnmt/Acadm/Gpt2/Fbp1	4
GO:0006165	GO:0006165	nucleoside diphosphate phosphorylation	5/96	116/28564	4.61094770170453e-05	0.000710186184056013	0.000475339116617366	Dhtkd1/Gapdh/Khk/Aldob/Fbp1	5
GO:0009067	GO:0009067	aspartate family amino acid biosynthetic process	3/96	21/28564	4.68242319600116e-05	0.000713440179433726	0.000477517068432037	Bhmt/Got1/Aass	3
GO:1905952	GO:1905952	regulation of lipid localization	6/96	196/28564	5.36778068984868e-05	0.000783858120315737	0.000524648936897433	Cyp4a14/Cyp4a10/Apoa4/Apoa2/Plin2/Cd36	6
GO:0035634	GO:0035634	response to stilbenoid	3/96	22/28564	5.40854493671727e-05	0.000783858120315737	0.000524648936897433	Apoa4/Gsta1/Cd36	3
GO:0098856	GO:0098856	intestinal lipid absorption	3/96	22/28564	5.40854493671727e-05	0.000783858120315737	0.000524648936897433	Apoa4/Apoa2/Cd36	3
GO:0015908	GO:0015908	fatty acid transport	5/96	120/28564	5.42117824918435e-05	0.000783858120315737	0.000524648936897433	Cyp4a14/Cyp4a10/Fabp4/Plin2/Cd36	5
GO:0046939	GO:0046939	nucleotide phosphorylation	5/96	120/28564	5.42117824918435e-05	0.000783858120315737	0.000524648936897433	Dhtkd1/Gapdh/Khk/Aldob/Fbp1	5
GO:0006575	GO:0006575	cellular modified amino acid metabolic process	5/96	128/28564	7.36837282422858e-05	0.00105464487797292	0.000705890900013817	Bhmt/Acadm/Bbox1/Sardh/Sult1b1	5
GO:0009308	GO:0009308	amine metabolic process	5/96	129/28564	7.64525357069794e-05	0.0010833324309679	0.000725091943915668	Nnmt/Sult1a1/Abat/Maob/Hnmt	5
GO:0009064	GO:0009064	glutamine family amino acid metabolic process	4/96	69/28564	8.76055980215341e-05	0.00122908051877736	0.000822643499920815	Got1/Oat/Adhfe1/Ddah1	4
GO:0042759	GO:0042759	long-chain fatty acid biosynthetic process	3/96	26/28564	9.04268347497603e-05	0.00124402742563505	0.000832647706791354	Gstm2/Gstm3/Gstm4	3
GO:0051791	GO:0051791	medium-chain fatty acid metabolic process	3/96	26/28564	9.04268347497603e-05	0.00124402742563505	0.000832647706791354	Cyp4a14/Cyp4a10/Acadm	3
GO:0007586	GO:0007586	digestion	5/96	139/28564	0.000108773020122357	0.00148203239916712	0.000991948290791941	Apoa4/Apoa2/Cd36/Akr1d1/Tymp	5
GO:0015740	GO:0015740	C4-dicarboxylate transport	3/96	28/28564	0.000113383767065682	0.0015244524182399	0.00102034069667879	Abat/Slc25a22/Slc25a10	3
GO:0006721	GO:0006721	terpenoid metabolic process	4/96	74/28564	0.000115113908787346	0.0015244524182399	0.00102034069667879	Rdh16/Aldh3a2/Hmgcs2/Retsat	4
GO:0034637	GO:0034637	cellular carbohydrate biosynthetic process	4/96	74/28564	0.000115113908787346	0.0015244524182399	0.00102034069667879	Got1/Acadm/Gbe1/Fbp1	4
GO:0042133	GO:0042133	neurotransmitter metabolic process	3/96	29/28564	0.000126158714588704	0.00165524906085364	0.00110788500823023	Abat/Maob/Hnmt	3
GO:0046034	GO:0046034	ATP metabolic process	6/96	232/28564	0.00013564526389405	0.00176338843062265	0.00118026444006315	Dhtkd1/Gapdh/Khk/Ndufa12/Aldob/Fbp1	6
GO:0008203	GO:0008203	cholesterol metabolic process	5/96	148/28564	0.000146007515611369	0.00188084226928464	0.00125887819680233	Apoa4/Apoa2/Pctp/Hmgcs2/Akr1d1	5
GO:0019369	GO:0019369	arachidonic acid metabolic process	4/96	79/28564	0.000148401398624506	0.00189445749415248	0.00126799108734642	Cyp4a14/Gpx4/Cyp4a10/Ephx1	4
GO:0006536	GO:0006536	glutamate metabolic process	3/96	31/28564	0.000154440890022187	0.00195395304608428	0.00130781242396608	Got1/Oat/Adhfe1	3
GO:0005977	GO:0005977	glycogen metabolic process	4/96	82/28564	0.000171430000872076	0.00213084483540116	0.00142620896385726	G6pc/Acadm/Khk/Gbe1	4
GO:0006073	GO:0006073	cellular glucan metabolic process	4/96	82/28564	0.000171430000872076	0.00213084483540116	0.00142620896385726	G6pc/Acadm/Khk/Gbe1	4
GO:0006766	GO:0006766	vitamin metabolic process	4/96	83/28564	0.000179648798059281	0.00219450299008622	0.0014688163979257	Rdh16/Nnmt/Cbr1/Ttpa	4
GO:0044042	GO:0044042	glucan metabolic process	4/96	83/28564	0.000179648798059281	0.00219450299008622	0.0014688163979257	G6pc/Acadm/Khk/Gbe1	4
GO:0042445	GO:0042445	hormone metabolic process	6/96	246/28564	0.000186371488980419	0.00224016124323777	0.00149937620633453	Hsd17b10/Rdh16/Sult1a1/Retsat/Akr1d1/Sult1b1	6
GO:0000096	GO:0000096	sulfur amino acid metabolic process	3/96	33/28564	0.000186548360410767	0.00224016124323777	0.00149937620633453	Bhmt/Cth/Mat1a	3
GO:0034308	GO:0034308	primary alcohol metabolic process	4/96	86/28564	0.000206011825967617	0.00245309880164801	0.00164189876335093	Rdh16/Aldh3a2/Retsat/Sult1b1	4
GO:1902652	GO:1902652	secondary alcohol metabolic process	5/96	160/28564	0.000209970077455217	0.00247939666461702	0.00165950034901009	Apoa4/Apoa2/Pctp/Hmgcs2/Akr1d1	5
GO:0016125	GO:0016125	sterol metabolic process	5/96	162/28564	0.00022242449609631	0.00260475628899563	0.00174340557618769	Apoa4/Apoa2/Pctp/Hmgcs2/Akr1d1	5
GO:0009205	GO:0009205	purine ribonucleoside triphosphate metabolic process	6/96	256/28564	0.000230992800819824	0.00268292458001385	0.00179572487953979	Dhtkd1/Gapdh/Khk/Ndufa12/Aldob/Fbp1	6
GO:0009144	GO:0009144	purine nucleoside triphosphate metabolic process	6/96	262/28564	0.000261555315198122	0.00301320228972145	0.00201678510050071	Dhtkd1/Gapdh/Khk/Ndufa12/Aldob/Fbp1	6
GO:0009199	GO:0009199	ribonucleoside triphosphate metabolic process	6/96	263/28564	0.000266944303044216	0.00305048449527141	0.00204173868457418	Dhtkd1/Gapdh/Khk/Ndufa12/Aldob/Fbp1	6
GO:0006112	GO:0006112	energy reserve metabolic process	4/96	93/28564	0.000278216023442887	0.00315385684174857	0.0021109274705014	G6pc/Acadm/Khk/Gbe1	4
GO:0062012	GO:0062012	regulation of small molecule metabolic process	7/96	377/28564	0.000287316822802337	0.00323117411040406	0.00216267717080121	Rdh16/Nnmt/Apoa4/Acadm/Fmo1/Gpt2/Fbp1	7
GO:0006720	GO:0006720	isoprenoid metabolic process	4/96	95/28564	0.000301803907912981	0.00336737116151728	0.00225383606323743	Rdh16/Aldh3a2/Hmgcs2/Retsat	4
GO:0010675	GO:0010675	regulation of cellular carbohydrate metabolic process	5/96	175/28564	0.00031764156291944	0.00351639136450662	0.00235357769893434	Nnmt/Acadm/Khk/Gpt2/Fbp1	5
GO:0033238	GO:0033238	regulation of amine metabolic process	3/96	41/28564	0.000357452283264031	0.00392643322003978	0.00262802535471964	Nnmt/Abat/Maob	3
GO:0044264	GO:0044264	cellular polysaccharide metabolic process	4/96	100/28564	0.000367007730714178	0.00400038426478454	0.00267752198682975	G6pc/Acadm/Khk/Gbe1	4
GO:0009141	GO:0009141	nucleoside triphosphate metabolic process	6/96	281/28564	0.000379804752793493	0.00409174891368832	0.00273867382626986	Dhtkd1/Gapdh/Khk/Ndufa12/Aldob/Fbp1	6
GO:0042632	GO:0042632	cholesterol homeostasis	4/96	101/28564	0.000381165036419801	0.00409174891368832	0.00273867382626986	Fabp4/Apoa4/Apoa2/G6pc	4
GO:0055092	GO:0055092	sterol homeostasis	4/96	102/28564	0.000395708568028541	0.00421593263831912	0.00282179200469898	Fabp4/Apoa4/Apoa2/G6pc	4
GO:0050892	GO:0050892	intestinal absorption	3/96	43/28564	0.000411811671238677	0.00435475476227766	0.00291470790091161	Apoa4/Apoa2/Cd36	3
GO:0015718	GO:0015718	monocarboxylic acid transport	5/96	186/28564	0.000419966900253496	0.0044080970196978	0.00295041073784327	Cyp4a14/Cyp4a10/Fabp4/Plin2/Cd36	5
GO:0001659	GO:0001659	temperature homeostasis	5/96	192/28564	0.000485326873347294	0.0050386582515541	0.00337245558418471	Fabp4/Pctp/Abat/Cd36/Hadh	5
GO:0006527	GO:0006527	arginine catabolic process	2/96	10/28564	0.00049426499433029	0.0050386582515541	0.00337245558418471	Oat/Ddah1	2
GO:0030300	GO:0030300	regulation of intestinal cholesterol absorption	2/96	10/28564	0.00049426499433029	0.0050386582515541	0.00337245558418471	Apoa4/Apoa2	2
GO:0034372	GO:0034372	very-low-density lipoprotein particle remodeling	2/96	10/28564	0.00049426499433029	0.0050386582515541	0.00337245558418471	Apoa4/Apoa2	2
GO:0008206	GO:0008206	bile acid metabolic process	3/96	46/28564	0.000502866059887017	0.00508972290614217	0.00340663398464814	Hsd17b10/Acaa1b/Akr1d1	3
GO:0005976	GO:0005976	polysaccharide metabolic process	4/96	112/28564	0.000563724903306407	0.00566523537578141	0.0037918338027553	G6pc/Acadm/Khk/Gbe1	4
GO:0015850	GO:0015850	organic hydroxy compound transport	6/96	306/28564	0.000594927872374322	0.00593670982503109	0.0039735360489938	Apoa4/Apoa2/Abat/Cd36/Maob/Rtn4	6
GO:0034370	GO:0034370	triglyceride-rich lipoprotein particle remodeling	2/96	11/28564	0.000602778868072618	0.00597299060181049	0.00399781936056996	Apoa4/Apoa2	2
GO:0043255	GO:0043255	regulation of carbohydrate biosynthetic process	4/96	116/28564	0.000643286157375642	0.00633011447917559	0.00423684815639951	Nnmt/Acadm/Gpt2/Fbp1	4
GO:0006109	GO:0006109	regulation of carbohydrate metabolic process	5/96	207/28564	0.000682174301758708	0.00665710462344599	0.00445570795656118	Nnmt/Acadm/Khk/Gpt2/Fbp1	5
GO:0010906	GO:0010906	regulation of glucose metabolic process	4/96	118/28564	0.000685911979550539	0.00665710462344599	0.00445570795656118	Nnmt/Acadm/Gpt2/Fbp1	4
GO:0030388	GO:0030388	fructose 1,6-bisphosphate metabolic process	2/96	12/28564	0.000721751164017572	0.00686390200948255	0.00459412079674908	Aldob/Fbp1	2
GO:1901678	GO:1901678	iron coordination entity transport	2/96	12/28564	0.000721751164017572	0.00686390200948255	0.00459412079674908	Pgrmc2/Hrg	2
GO:1904729	GO:1904729	regulation of intestinal lipid absorption	2/96	12/28564	0.000721751164017572	0.00686390200948255	0.00459412079674908	Apoa4/Apoa2	2
GO:0022600	GO:0022600	digestive system process	4/96	122/28564	0.000777102822341134	0.00734103132838258	0.00491347117845166	Apoa4/Apoa2/Cd36/Tymp	4
GO:0051289	GO:0051289	protein homotetramerization	3/96	54/28564	0.000805863537091509	0.00756230882158059	0.00506157578891216	Hsd17b10/Cth/Mat1a	3
GO:0009437	GO:0009437	carnitine metabolic process	2/96	13/28564	0.000851111830285236	0.00778080944202697	0.00520782179346009	Acadm/Bbox1	2
GO:0033240	GO:0033240	positive regulation of amine metabolic process	2/96	13/28564	0.000851111830285236	0.00778080944202697	0.00520782179346009	Abat/Maob	2
GO:0051121	GO:0051121	hepoxilin metabolic process	2/96	13/28564	0.000851111830285236	0.00778080944202697	0.00520782179346009	Gstm2/Gstm3	2
GO:0051122	GO:0051122	hepoxilin biosynthetic process	2/96	13/28564	0.000851111830285236	0.00778080944202697	0.00520782179346009	Gstm2/Gstm3	2
GO:0044058	GO:0044058	regulation of digestive system process	3/96	56/28564	0.000896239974273137	0.00814084643298099	0.00544880038340146	Apoa4/Apoa2/Tymp	3
GO:0015748	GO:0015748	organophosphate ester transport	4/96	128/28564	0.000929486000699123	0.00838905517828444	0.0056149305171298	Apoa4/Apoa2/G6pc/Pctp	4
GO:0019439	GO:0019439	aromatic compound catabolic process	7/96	461/28564	0.000945053801346903	0.00847557744625672	0.00567284127257535	Hpd/Acaa1b/Hnmt/Dera/Tymp/Ephx1/Entpd5	7
GO:0018958	GO:0018958	phenol-containing compound metabolic process	4/96	130/28564	0.000984639651613222	0.00861319676437385	0.00576495211135523	Sult1a1/Abat/Maob/Sult1b1	4
GO:0034375	GO:0034375	high-density lipoprotein particle remodeling	2/96	14/28564	0.000990791159204614	0.00861319676437385	0.00576495211135523	Apoa4/Apoa2	2
GO:0046598	GO:0046598	positive regulation of viral entry into host cell	2/96	14/28564	0.000990791159204614	0.00861319676437385	0.00576495211135523	Lgals1/Bsg	2
GO:0070508	GO:0070508	cholesterol import	2/96	14/28564	0.000990791159204614	0.00861319676437385	0.00576495211135523	Apoa2/Cd36	2
GO:0075294	GO:0075294	positive regulation by symbiont of entry into host	2/96	14/28564	0.000990791159204614	0.00861319676437385	0.00576495211135523	Lgals1/Bsg	2
GO:1905954	GO:1905954	positive regulation of lipid localization	4/96	134/28564	0.00110178624563554	0.00951970189064362	0.00637169067597957	Cyp4a14/Cyp4a10/Plin2/Cd36	4
GO:0006555	GO:0006555	methionine metabolic process	2/96	15/28564	0.00114071978583055	0.00979636325164785	0.00655686460627323	Bhmt/Mat1a	2
GO:1901617	GO:1901617	organic hydroxy compound biosynthetic process	5/96	236/28564	0.00122491294598835	0.0104560340028042	0.00699839292539953	Hsd17b10/Got1/Hmgcs2/Akr1d1/Ephx1	5
GO:0006584	GO:0006584	catecholamine metabolic process	3/96	63/28564	0.00126231048880616	0.0106469878728472	0.00712620144369896	Sult1a1/Abat/Maob	3
GO:0009712	GO:0009712	catechol-containing compound metabolic process	3/96	63/28564	0.00126231048880616	0.0106469878728472	0.00712620144369896	Sult1a1/Abat/Maob	3
GO:1901361	GO:1901361	organic cyclic compound catabolic process	7/96	486/28564	0.00128128082459612	0.0106547644434865	0.00713140642839307	Hpd/Acaa1b/Akr1d1/Hnmt/Dera/Tymp/Entpd5	7
GO:0000097	GO:0000097	sulfur amino acid biosynthetic process	2/96	16/28564	0.00130082868646659	0.0106547644434865	0.00713140642839307	Bhmt/Cth	2
GO:0006244	GO:0006244	pyrimidine nucleotide catabolic process	2/96	16/28564	0.00130082868646659	0.0106547644434865	0.00713140642839307	Tymp/Entpd5	2
GO:0017014	GO:0017014	protein nitrosylation	2/96	16/28564	0.00130082868646659	0.0106547644434865	0.00713140642839307	Gapdh/Ddah1	2
GO:0033700	GO:0033700	phospholipid efflux	2/96	16/28564	0.00130082868646659	0.0106547644434865	0.00713140642839307	Apoa4/Apoa2	2
GO:0006081	GO:0006081	cellular aldehyde metabolic process	3/96	65/28564	0.00138175805113408	0.0112525928646953	0.00753154267436059	Aldh3a2/Khk/Aldob	3
GO:1905039	GO:1905039	carboxylic acid transmembrane transport	4/96	143/28564	0.00140053678821634	0.0113403464508718	0.00759027757102511	Cd36/Slc25a22/Slc25a10/Slc25a15	4
GO:0042180	GO:0042180	cellular ketone metabolic process	5/96	244/28564	0.00141899516427193	0.0114245235668939	0.00764661867828356	Hsd17b10/Rdh16/Apoa4/Cbr1/Fmo1	5
GO:1903825	GO:1903825	organic acid transmembrane transport	4/96	144/28564	0.00143688297565001	0.0115031817881134	0.00769926589985525	Cd36/Slc25a22/Slc25a10/Slc25a15	4
GO:0046500	GO:0046500	S-adenosylmethionine metabolic process	2/96	17/28564	0.00147104917719371	0.0116027291881813	0.00776589458719414	Hnmt/Mat1a	2
GO:1904478	GO:1904478	regulation of intestinal absorption	2/96	17/28564	0.00147104917719371	0.0116027291881813	0.00776589458719414	Apoa4/Apoa2	2
GO:0046434	GO:0046434	organophosphate catabolic process	4/96	145/28564	0.00147388232453962	0.0116027291881813	0.00776589458719414	Apoa2/Dera/Tymp/Entpd5	4
GO:0009166	GO:0009166	nucleotide catabolic process	3/96	67/28564	0.00150808155817934	0.0116138672170659	0.00777334945034086	Dera/Tymp/Entpd5	3
GO:0015909	GO:0015909	long-chain fatty acid transport	3/96	67/28564	0.00150808155817934	0.0116138672170659	0.00777334945034086	Fabp4/Plin2/Cd36	3
GO:0016101	GO:0016101	diterpenoid metabolic process	3/96	67/28564	0.00150808155817934	0.0116138672170659	0.00777334945034086	Rdh16/Aldh3a2/Retsat	3
GO:0032892	GO:0032892	positive regulation of organic acid transport	3/96	67/28564	0.00150808155817934	0.0116138672170659	0.00777334945034086	Cyp4a14/Cyp4a10/Abat	3
GO:0097006	GO:0097006	regulation of plasma lipoprotein particle levels	3/96	68/28564	0.00157386659329576	0.0120549673659465	0.00806858492494727	Apoa4/Apoa2/Cd36	3
GO:0120161	GO:0120161	regulation of cold-induced thermogenesis	4/96	149/28564	0.00162853537923485	0.0124066378084719	0.00830396364850366	Fabp4/Pctp/Cd36/Hadh	4
GO:0019430	GO:0019430	removal of superoxide radicals	2/96	18/28564	0.00165131291240494	0.0124463318982861	0.00833053154578303	Apoa4/Cd36	2
GO:0033194	GO:0033194	response to hydroperoxide	2/96	18/28564	0.00165131291240494	0.0124463318982861	0.00833053154578303	Apoa4/Cd36	2
GO:0106106	GO:0106106	cold-induced thermogenesis	4/96	152/28564	0.0017516868005237	0.0131330169118629	0.00879014094832558	Fabp4/Pctp/Cd36/Hadh	4
GO:0030193	GO:0030193	regulation of blood coagulation	3/96	71/28564	0.00178192429840112	0.0132894038464968	0.00889481325683884	Abat/Cd36/Hrg	3
GO:0006525	GO:0006525	arginine metabolic process	2/96	19/28564	0.00184155188334583	0.0135910365557346	0.00909670091499226	Oat/Ddah1	2
GO:0016114	GO:0016114	terpenoid biosynthetic process	2/96	19/28564	0.00184155188334583	0.0135910365557346	0.00909670091499226	Rdh16/Hmgcs2	2
GO:1900046	GO:1900046	regulation of hemostasis	3/96	73/28564	0.00192971824621333	0.0141679313724574	0.00948282596039383	Abat/Cd36/Hrg	3
GO:0006633	GO:0006633	fatty acid biosynthetic process	4/96	157/28564	0.00197107295347585	0.0143969606962643	0.00963611899664535	Apoa4/Gstm2/Gstm3/Gstm4	4
GO:0043691	GO:0043691	reverse cholesterol transport	2/96	20/28564	0.00204169841666076	0.0146857190680624	0.00982938965221128	Apoa4/Apoa2	2
GO:0071450	GO:0071450	cellular response to oxygen radical	2/96	20/28564	0.00204169841666076	0.0146857190680624	0.00982938965221128	Apoa4/Cd36	2
GO:0071451	GO:0071451	cellular response to superoxide	2/96	20/28564	0.00204169841666076	0.0146857190680624	0.00982938965221128	Apoa4/Cd36	2
GO:0050818	GO:0050818	regulation of coagulation	3/96	75/28564	0.00208493767125347	0.0149209933341725	0.00998686252950224	Abat/Cd36/Hrg	3
GO:1901136	GO:1901136	carbohydrate derivative catabolic process	4/96	160/28564	0.00211145421717815	0.0150348272650324	0.010063053423314	Aldh1a7/Dera/Tymp/Entpd5	4
GO:1901292	GO:1901292	nucleoside phosphate catabolic process	3/96	76/28564	0.00216537218703459	0.0153416619451401	0.0102684228448325	Dera/Tymp/Entpd5	3
GO:0032368	GO:0032368	regulation of lipid transport	4/96	166/28564	0.00241266839884035	0.0170087120455561	0.0113842064799956	Cyp4a14/Cyp4a10/Apoa4/Apoa2	4
GO:0010039	GO:0010039	response to iron ion	2/96	22/28564	0.00247144514530283	0.0173368206479907	0.0116038148823234	Abat/Hrg	2
GO:1990845	GO:1990845	adaptive thermogenesis	4/96	168/28564	0.00251930951655266	0.01758552504904	0.0117702767664711	Fabp4/Pctp/Cd36/Hadh	4
GO:0000303	GO:0000303	response to superoxide	2/96	23/28564	0.00270091165791074	0.0184888493684035	0.0123748863655102	Apoa4/Cd36	2
GO:0042053	GO:0042053	regulation of dopamine metabolic process	2/96	23/28564	0.00270091165791074	0.0184888493684035	0.0123748863655102	Abat/Maob	2
GO:0051873	GO:0051873	killing by host of symbiont cells	2/96	23/28564	0.00270091165791074	0.0184888493684035	0.0123748863655102	Gapdh/Hrg	2
GO:0072529	GO:0072529	pyrimidine-containing compound catabolic process	2/96	23/28564	0.00270091165791074	0.0184888493684035	0.0123748863655102	Tymp/Entpd5	2
GO:0000305	GO:0000305	response to oxygen radical	2/96	24/28564	0.00294001836458729	0.0199330431704315	0.0133415086703256	Apoa4/Cd36	2
GO:0042398	GO:0042398	cellular modified amino acid biosynthetic process	2/96	24/28564	0.00294001836458729	0.0199330431704315	0.0133415086703256	Acadm/Bbox1	2
GO:0071248	GO:0071248	cellular response to metal ion	4/96	176/28564	0.00297832623155141	0.0200966108100398	0.0134509871409916	Mt2/Fabp4/Hrg/Fbp1	4
GO:0051262	GO:0051262	protein tetramerization	3/96	87/28564	0.00317913437751979	0.0210157527140485	0.0140661837056478	Hsd17b10/Cth/Mat1a	3
GO:0010884	GO:0010884	positive regulation of lipid storage	2/96	25/28564	0.00318869924736799	0.0210157527140485	0.0140661837056478	Plin2/Cd36	2
GO:0042069	GO:0042069	regulation of catecholamine metabolic process	2/96	25/28564	0.00318869924736799	0.0210157527140485	0.0140661837056478	Abat/Maob	2
GO:0045722	GO:0045722	positive regulation of gluconeogenesis	2/96	25/28564	0.00318869924736799	0.0210157527140485	0.0140661837056478	Nnmt/Gpt2	2
GO:0065005	GO:0065005	protein-lipid complex assembly	2/96	25/28564	0.00318869924736799	0.0210157527140485	0.0140661837056478	Apoa4/Apoa2	2
GO:0062013	GO:0062013	positive regulation of small molecule metabolic process	4/96	182/28564	0.00335797808618471	0.0220289580931654	0.0147443384778383	Rdh16/Nnmt/Apoa4/Gpt2	4
GO:0006730	GO:0006730	one-carbon metabolic process	2/96	26/28564	0.00344688861508618	0.0222010962162596	0.0148595533119265	Mat1a/Sardh	2
GO:0030194	GO:0030194	positive regulation of blood coagulation	2/96	26/28564	0.00344688861508618	0.0222010962162596	0.0148595533119265	Cd36/Hrg	2
GO:0061615	GO:0061615	glycolytic process through fructose-6-phosphate	2/96	26/28564	0.00344688861508618	0.0222010962162596	0.0148595533119265	Gapdh/Aldob	2
GO:1900048	GO:1900048	positive regulation of hemostasis	2/96	26/28564	0.00344688861508618	0.0222010962162596	0.0148595533119265	Cd36/Hrg	2
GO:0045834	GO:0045834	positive regulation of lipid metabolic process	4/96	185/28564	0.0035596218387855	0.0228234576722129	0.0152761099154357	Rdh16/Apoa4/Apoa2/Hsd17b13	4
GO:0009264	GO:0009264	deoxyribonucleotide catabolic process	2/96	27/28564	0.00371452110195951	0.0234361223862153	0.0156861763324889	Dera/Tymp	2
GO:0034368	GO:0034368	protein-lipid complex remodeling	2/96	27/28564	0.00371452110195951	0.0234361223862153	0.0156861763324889	Apoa4/Apoa2	2
GO:0034369	GO:0034369	plasma lipoprotein particle remodeling	2/96	27/28564	0.00371452110195951	0.0234361223862153	0.0156861763324889	Apoa4/Apoa2	2
GO:0015914	GO:0015914	phospholipid transport	3/96	92/28564	0.00372133206555994	0.0234361223862153	0.0156861763324889	Apoa4/Apoa2/Pctp	3
GO:0006835	GO:0006835	dicarboxylic acid transport	3/96	94/28564	0.0039530124290506	0.0246986915763321	0.0165312343425883	Abat/Slc25a22/Slc25a10	3
GO:0007263	GO:0007263	nitric oxide mediated signal transduction	2/96	28/28564	0.00399153166618211	0.0246986915763321	0.0165312343425883	Mt2/Cd36	2
GO:0008209	GO:0008209	androgen metabolic process	2/96	28/28564	0.00399153166618211	0.0246986915763321	0.0165312343425883	Hsd17b10/Akr1d1	2
GO:1903902	GO:1903902	positive regulation of viral life cycle	2/96	28/28564	0.00399153166618211	0.0246986915763321	0.0165312343425883	Lgals1/Bsg	2
GO:0032305	GO:0032305	positive regulation of icosanoid secretion	2/96	29/28564	0.00427785558852235	0.0261281093488628	0.0174879668115183	Cyp4a14/Cyp4a10	2
GO:0034367	GO:0034367	protein-containing complex remodeling	2/96	29/28564	0.00427785558852235	0.0261281093488628	0.0174879668115183	Apoa4/Apoa2	2
GO:0050820	GO:0050820	positive regulation of coagulation	2/96	29/28564	0.00427785558852235	0.0261281093488628	0.0174879668115183	Cd36/Hrg	2
GO:0006699	GO:0006699	bile acid biosynthetic process	2/96	30/28564	0.0045734284709263	0.0275768006097981	0.0184575993384304	Hsd17b10/Akr1d1	2
GO:0060907	GO:0060907	positive regulation of macrophage cytokine production	2/96	30/28564	0.0045734284709263	0.0275768006097981	0.0184575993384304	Cd36/Rtn4	2
GO:0098869	GO:0098869	cellular oxidant detoxification	2/96	30/28564	0.0045734284709263	0.0275768006097981	0.0184575993384304	Apoa4/Cd36	2
GO:0120162	GO:0120162	positive regulation of cold-induced thermogenesis	3/96	100/28564	0.00470005665119666	0.0282202554014647	0.0188882740532033	Fabp4/Cd36/Hadh	3
GO:0006691	GO:0006691	leukotriene metabolic process	2/96	31/28564	0.00487818623512657	0.029043655021741	0.0194393887565194	Cyp4a14/Cyp4a10	2
GO:0051923	GO:0051923	sulfation	2/96	31/28564	0.00487818623512657	0.029043655021741	0.0194393887565194	Sult1a1/Sult1b1	2
GO:0043651	GO:0043651	linoleic acid metabolic process	2/96	32/28564	0.00519206512125708	0.0306548178200887	0.0205177661151431	Cyp4a14/Cyp4a10	2
GO:0050996	GO:0050996	positive regulation of lipid catabolic process	2/96	32/28564	0.00519206512125708	0.0306548178200887	0.0205177661151431	Apoa4/Apoa2	2
GO:0030308	GO:0030308	negative regulation of cell growth	4/96	208/28564	0.00538514100062049	0.0316628414849761	0.0211924526820662	Cth/Rtn4/Hrg/Fbp1	4
GO:0042572	GO:0042572	retinol metabolic process	2/96	33/28564	0.00551500168647296	0.0322923859079843	0.0216138169617753	Rdh16/Retsat	2
GO:0000038	GO:0000038	very long-chain fatty acid metabolic process	2/96	34/28564	0.00584693280357636	0.0336792836693809	0.0225420900985122	Acot4/Acaa1b	2
GO:0006099	GO:0006099	tricarboxylic acid cycle	2/96	34/28564	0.00584693280357636	0.0336792836693809	0.0225420900985122	Dhtkd1/Suclg2	2
GO:0032303	GO:0032303	regulation of icosanoid secretion	2/96	34/28564	0.00584693280357636	0.0336792836693809	0.0225420900985122	Cyp4a14/Cyp4a10	2
GO:2000193	GO:2000193	positive regulation of fatty acid transport	2/96	34/28564	0.00584693280357636	0.0336792836693809	0.0225420900985122	Cyp4a14/Cyp4a10	2
GO:0032890	GO:0032890	regulation of organic acid transport	3/96	109/28564	0.00597110542038105	0.0341171628253223	0.0228351697103706	Cyp4a14/Cyp4a10/Abat	3
GO:0046889	GO:0046889	positive regulation of lipid biosynthetic process	3/96	109/28564	0.00597110542038105	0.0341171628253223	0.0228351697103706	Rdh16/Apoa4/Hsd17b13	3
GO:0008299	GO:0008299	isoprenoid biosynthetic process	2/96	35/28564	0.00618779565964745	0.0350724257988818	0.0234745426919678	Rdh16/Hmgcs2	2
GO:0010043	GO:0010043	response to zinc ion	2/96	35/28564	0.00618779565964745	0.0350724257988818	0.0234745426919678	Khk/Aldob	2
GO:0006084	GO:0006084	acetyl-CoA metabolic process	2/96	36/28564	0.00653752775468115	0.0367606223348539	0.0246044799789796	Hmgcs2/Acaa2	2
GO:0006775	GO:0006775	fat-soluble vitamin metabolic process	2/96	36/28564	0.00653752775468115	0.0367606223348539	0.0246044799789796	Cbr1/Ttpa	2
GO:0015844	GO:0015844	monoamine transport	3/96	113/28564	0.00659564155873246	0.036940806674798	0.0247250802763384	Abat/Maob/Rtn4	3
GO:0008210	GO:0008210	estrogen metabolic process	2/96	37/28564	0.00689606690022915	0.0381649632906954	0.0255444281283041	Hsd17b10/Sult1a1	2
GO:0009069	GO:0009069	serine family amino acid metabolic process	2/96	37/28564	0.00689606690022915	0.0381649632906954	0.0255444281283041	Sds/Cth	2
GO:0097242	GO:0097242	amyloid-beta clearance	2/96	37/28564	0.00689606690022915	0.0381649632906954	0.0255444281283041	Cd36/Ttpa	2
GO:0071456	GO:0071456	cellular response to hypoxia	3/96	115/28564	0.00692194464764201	0.0381649632906954	0.0255444281283041	Acaa2/Rtn4/Ddah1	3
GO:0034381	GO:0034381	plasma lipoprotein particle clearance	2/96	38/28564	0.00726335121804751	0.0398921266510594	0.0267004465420677	Apoa2/Cd36	2
GO:0001666	GO:0001666	response to hypoxia	4/96	227/28564	0.00729807618807914	0.0399280847818847	0.0267245139014806	Abat/Acaa2/Rtn4/Ddah1	4
GO:0030301	GO:0030301	cholesterol transport	3/96	118/28564	0.00742913244945639	0.0404887718495373	0.0270997908378956	Apoa4/Apoa2/Cd36	3
GO:0046164	GO:0046164	alcohol catabolic process	2/96	39/28564	0.00763931913874957	0.041474770956353	0.0277597360113465	Akr1d1/Sult1b1	2
GO:0034110	GO:0034110	regulation of homotypic cell-cell adhesion	2/96	40/28564	0.00802390940046434	0.0430677258350681	0.0288259265144273	Lgals1/Abat	2
GO:0046461	GO:0046461	neutral lipid catabolic process	2/96	40/28564	0.00802390940046434	0.0430677258350681	0.0288259265144273	Apoa4/Apoa2	2
GO:0046464	GO:0046464	acylglycerol catabolic process	2/96	40/28564	0.00802390940046434	0.0430677258350681	0.0288259265144273	Apoa4/Apoa2	2
GO:0015918	GO:0015918	sterol transport	3/96	122/28564	0.00813881605844785	0.0435196315276249	0.0291283943144449	Apoa4/Apoa2/Cd36	3
GO:0051346	GO:0051346	negative regulation of hydrolase activity	5/96	370/28564	0.00829952149628804	0.0442121126324818	0.0295918831347666	Apoa2/Gapdh/Serpina1b/Gchfr/Hrg	5
GO:0071827	GO:0071827	plasma lipoprotein particle organization	2/96	41/28564	0.00841706104750025	0.0446703202408534	0.0298985689091178	Apoa4/Apoa2	2
GO:0014059	GO:0014059	regulation of dopamine secretion	2/96	42/28564	0.00881871342901424	0.0466273019735566	0.0312084084820967	Abat/Rtn4	2
GO:0002718	GO:0002718	regulation of cytokine production involved in immune response	3/96	127/28564	0.00908031248272756	0.0478319806246281	0.0320147194166994	Apoa2/Cd36/Rtn4	3
GO:0006220	GO:0006220	pyrimidine nucleotide metabolic process	2/96	43/28564	0.00922880619768623	0.0482554183842118	0.0322981331680532	Tymp/Entpd5	2
GO:0061081	GO:0061081	positive regulation of myeloid leukocyte cytokine production involved in immune response	2/96	43/28564	0.00922880619768623	0.0482554183842118	0.0322981331680532	Cd36/Rtn4	2
GO:0008207	GO:0008207	C21-steroid hormone metabolic process	2/96	44/28564	0.00964727930839884	0.05003221971494	0.0334873750794198	Hsd17b10/Akr1d1	2
GO:1901568	GO:1901568	fatty acid derivative metabolic process	2/96	44/28564	0.00964727930839884	0.05003221971494	0.0334873750794198	Aldh3a2/Hmgcs2	2
GO:0043123	GO:0043123	positive regulation of I-kappaB kinase/NF-kappaB signaling	3/96	130/28564	0.00967454354403215	0.05003221971494	0.0334873750794198	Gapdh/Cd36/Cth	3
GO:0071241	GO:0071241	cellular response to inorganic substance	4/96	247/28564	0.00974708541743535	0.0502240728600214	0.0336157854970689	Mt2/Fabp4/Hrg/Fbp1	4
GO:0010935	GO:0010935	regulation of macrophage cytokine production	2/96	45/28564	0.0100740730169226	0.0511647364336174	0.0342453868637888	Cd36/Rtn4	2
GO:0014046	GO:0014046	dopamine secretion	2/96	45/28564	0.0100740730169226	0.0511647364336174	0.0342453868637888	Abat/Rtn4	2
GO:0019373	GO:0019373	epoxygenase P450 pathway	2/96	45/28564	0.0100740730169226	0.0511647364336174	0.0342453868637888	Cyp4a14/Cyp4a10	2
GO:0071825	GO:0071825	protein-lipid complex subunit organization	2/96	45/28564	0.0100740730169226	0.0511647364336174	0.0342453868637888	Apoa4/Apoa2	2
GO:0045333	GO:0045333	cellular respiration	4/96	252/28564	0.0104332120258944	0.0524346274788194	0.0350953455100964	Dhtkd1/Ndufa12/Slc25a22/Suclg2	4
GO:0005978	GO:0005978	glycogen biosynthetic process	2/96	46/28564	0.010509127878606	0.0524346274788194	0.0350953455100964	Acadm/Gbe1	2
GO:0009250	GO:0009250	glucan biosynthetic process	2/96	46/28564	0.010509127878606	0.0524346274788194	0.0350953455100964	Acadm/Gbe1	2
GO:0072337	GO:0072337	modified amino acid transport	2/96	46/28564	0.010509127878606	0.0524346274788194	0.0350953455100964	Slc25a15/Slc25a20	2
GO:2000191	GO:2000191	regulation of fatty acid transport	2/96	46/28564	0.010509127878606	0.0524346274788194	0.0350953455100964	Cyp4a14/Cyp4a10	2
GO:0019216	GO:0019216	regulation of lipid metabolic process	5/96	393/28564	0.0105853164787732	0.052629450703234	0.0352257438499527	Rdh16/Apoa4/Apoa2/Fmo1/Hsd17b13	5
GO:0036293	GO:0036293	response to decreased oxygen levels	4/96	255/28564	0.0108595357563368	0.0538040635200326	0.0360119312346688	Abat/Acaa2/Rtn4/Ddah1	4
GO:0042417	GO:0042417	dopamine metabolic process	2/96	47/28564	0.0109523847470715	0.0540750145874578	0.0361932831729744	Abat/Maob	2
GO:0042157	GO:0042157	lipoprotein metabolic process	3/96	137/28564	0.0111476957225351	0.0546584250478624	0.0365837692442328	Apoa4/Apoa2/Lyplal1	3
GO:0061041	GO:0061041	regulation of wound healing	3/96	137/28564	0.0111476957225351	0.0546584250478624	0.0365837692442328	Abat/Cd36/Hrg	3
GO:0009262	GO:0009262	deoxyribonucleotide metabolic process	2/96	48/28564	0.0114037847729163	0.055721251804215	0.0372951364079766	Dera/Tymp	2
GO:0044403	GO:0044403	biological process involved in symbiotic interaction	4/96	260/28564	0.0115948264734243	0.056460031315609	0.0377896135017374	Lgals1/Gapdh/Bsg/Hrg	4
GO:0036294	GO:0036294	cellular response to decreased oxygen levels	3/96	140/28564	0.0118165172593056	0.0573424827275208	0.0383802525257187	Acaa2/Rtn4/Ddah1	3
GO:0010543	GO:0010543	regulation of platelet activation	2/96	49/28564	0.0118632694024179	0.0573728762567446	0.038400595407144	Abat/Hrg	2
GO:0046165	GO:0046165	alcohol biosynthetic process	3/96	142/28564	0.0122749859217845	0.058830692906198	0.0393763357044047	Got1/Hmgcs2/Ephx1	3
GO:0006979	GO:0006979	response to oxidative stress	5/96	408/28564	0.0122890941687718	0.058830692906198	0.0393763357044047	Gpx4/Apoa4/Aldh3a2/Cd36/Ndufa12	5
GO:0009116	GO:0009116	nucleoside metabolic process	2/96	50/28564	0.0123307803762462	0.058830692906198	0.0393763357044047	Dera/Tymp	2
GO:0045429	GO:0045429	positive regulation of nitric oxide biosynthetic process	2/96	50/28564	0.0123307803762462	0.058830692906198	0.0393763357044047	Cd36/Ddah1	2
GO:0006639	GO:0006639	acylglycerol metabolic process	3/96	143/28564	0.0125080098317895	0.0594760064820328	0.0398082545335301	Apoa4/Apoa2/G6pc	3
GO:0045926	GO:0045926	negative regulation of growth	4/96	267/28564	0.0126769994594115	0.0600779539598195	0.0402111477307859	Cth/Rtn4/Hrg/Fbp1	4
GO:0030195	GO:0030195	negative regulation of blood coagulation	2/96	51/28564	0.0128062597281792	0.0602872758632225	0.0403512502713393	Abat/Hrg	2
GO:0046456	GO:0046456	icosanoid biosynthetic process	2/96	51/28564	0.0128062597281792	0.0602872758632225	0.0403512502713393	Cyp4a14/Cyp4a10	2
GO:0006638	GO:0006638	neutral lipid metabolic process	3/96	145/28564	0.0129816576251162	0.0609106253469858	0.0407684681778659	Apoa4/Apoa2/G6pc	3
GO:0010934	GO:0010934	macrophage cytokine production	2/96	52/28564	0.0132896497838254	0.0615406331492828	0.0411901426048388	Cd36/Rtn4	2
GO:0046596	GO:0046596	regulation of viral entry into host cell	2/96	52/28564	0.0132896497838254	0.0615406331492828	0.0411901426048388	Lgals1/Bsg	2
GO:1900047	GO:1900047	negative regulation of hemostasis	2/96	52/28564	0.0132896497838254	0.0615406331492828	0.0411901426048388	Abat/Hrg	2
GO:1904407	GO:1904407	positive regulation of nitric oxide metabolic process	2/96	52/28564	0.0132896497838254	0.0615406331492828	0.0411901426048388	Cd36/Ddah1	2
GO:0010907	GO:0010907	positive regulation of glucose metabolic process	2/96	53/28564	0.0137808931593496	0.0634010571649296	0.0424353545337456	Nnmt/Gpt2	2
GO:0050819	GO:0050819	negative regulation of coagulation	2/96	53/28564	0.0137808931593496	0.0634010571649296	0.0424353545337456	Abat/Hrg	2
GO:0002367	GO:0002367	cytokine production involved in immune response	3/96	149/28564	0.0139594614556037	0.0640147471928491	0.0428461072100116	Apoa2/Cd36/Rtn4	3
GO:0051224	GO:0051224	negative regulation of protein transport	3/96	151/28564	0.0144636747942251	0.0661129909142483	0.044250495720193	Cd36/Lyplal1/Hadh	3
GO:0010883	GO:0010883	regulation of lipid storage	2/96	55/28564	0.014786711779873	0.067372252707653	0.0450933400360995	Plin2/Cd36	2
GO:0045687	GO:0045687	positive regulation of glial cell differentiation	2/96	56/28564	0.015301173698599	0.0692708087249672	0.0463640743313861	Aspa/Rtn4	2
GO:0051954	GO:0051954	positive regulation of amine transport	2/96	56/28564	0.015301173698599	0.0692708087249672	0.0463640743313861	Abat/Rtn4	2
GO:1904950	GO:1904950	negative regulation of establishment of protein localization	3/96	155/28564	0.0155028525159476	0.0699603248888463	0.0468255786686851	Cd36/Lyplal1/Hadh	3
GO:0071453	GO:0071453	cellular response to oxygen levels	3/96	156/28564	0.0157690701391499	0.0707304815577294	0.0473410570022019	Acaa2/Rtn4/Ddah1	3
GO:0006826	GO:0006826	iron ion transport	2/96	57/28564	0.0158232622821455	0.0707304815577294	0.0473410570022019	Pgrmc2/Hrg	2
GO:0052372	GO:0052372	modulation by symbiont of entry into host	2/96	57/28564	0.0158232622821455	0.0707304815577294	0.0473410570022019	Lgals1/Bsg	2
GO:0006839	GO:0006839	mitochondrial transport	3/96	157/28564	0.0160378622921176	0.0714643109054421	0.0478322208712278	Acaa2/Slc25a10/Slc25a20	3
GO:0006692	GO:0006692	prostanoid metabolic process	2/96	58/28564	0.0163529215805419	0.072187195886691	0.0483160594985021	Gstm2/Gstm3	2
GO:0006693	GO:0006693	prostaglandin metabolic process	2/96	58/28564	0.0163529215805419	0.072187195886691	0.0483160594985021	Gstm2/Gstm3	2
GO:0072527	GO:0072527	pyrimidine-containing compound metabolic process	2/96	58/28564	0.0163529215805419	0.072187195886691	0.0483160594985021	Tymp/Entpd5	2
GO:0010565	GO:0010565	regulation of cellular ketone metabolic process	3/96	160/28564	0.0168597095322486	0.074096798539735	0.0495941874860166	Rdh16/Apoa4/Fmo1	3
GO:0050832	GO:0050832	defense response to fungus	2/96	59/28564	0.0168900959268415	0.074096798539735	0.0495941874860166	Gapdh/Hrg	2
GO:0032309	GO:0032309	icosanoid secretion	2/96	60/28564	0.0174347299358843	0.0760154225204557	0.050878353594273	Cyp4a14/Cyp4a10	2
GO:1901616	GO:1901616	organic hydroxy compound catabolic process	2/96	60/28564	0.0174347299358843	0.0760154225204557	0.050878353594273	Akr1d1/Sult1b1	2
GO:0015872	GO:0015872	dopamine transport	2/96	61/28564	0.017986768503064	0.0779426635132772	0.0521682872083072	Abat/Rtn4	2
GO:0046470	GO:0046470	phosphatidylcholine metabolic process	2/96	61/28564	0.017986768503064	0.0779426635132772	0.0521682872083072	Apoa4/Apoa2	2
GO:0051047	GO:0051047	positive regulation of secretion	5/96	453/28564	0.0184964912185597	0.0799070977338388	0.0534831148521255	Cyp4a14/Cyp4a10/Bsg/Abat/Rtn4	5
GO:0006865	GO:0006865	amino acid transport	3/96	167/28564	0.018867857884519	0.081263691861287	0.0543911052758011	Abat/Slc25a22/Slc25a15	3
GO:0033692	GO:0033692	cellular polysaccharide biosynthetic process	2/96	63/28564	0.0191128402888144	0.0818214341064954	0.0547644111948537	Acadm/Gbe1	2
GO:0090303	GO:0090303	positive regulation of wound healing	2/96	63/28564	0.0191128402888144	0.0818214341064954	0.0547644111948537	Cd36/Hrg	2
GO:0006694	GO:0006694	steroid biosynthetic process	3/96	169/28564	0.0194649465902963	0.0830242427547902	0.0555694705063076	Hsd17b10/Hmgcs2/Akr1d1	3
GO:0045765	GO:0045765	regulation of angiogenesis	4/96	305/28564	0.0196736595842533	0.0830242427547902	0.0555694705063076	Rtn4/Ddah1/Hrg/Htatip2	4
GO:0006487	GO:0006487	protein N-linked glycosylation	2/96	64/28564	0.019686764689915	0.0830242427547902	0.0555694705063076	Serpina1b/Entpd5	2
GO:0046173	GO:0046173	polyol biosynthetic process	2/96	64/28564	0.019686764689915	0.0830242427547902	0.0555694705063076	Got1/Ephx1	2
GO:0050873	GO:0050873	brown fat cell differentiation	2/96	64/28564	0.019686764689915	0.0830242427547902	0.0555694705063076	Fabp4/Pex11a	2
GO:0001523	GO:0001523	retinoid metabolic process	2/96	65/28564	0.0202678760117811	0.0847185259843474	0.0567034817159284	Rdh16/Retsat	2
GO:0010656	GO:0010656	negative regulation of muscle cell apoptotic process	2/96	65/28564	0.0202678760117811	0.0847185259843474	0.0567034817159284	Acot1/Gapdh	2
GO:0033344	GO:0033344	cholesterol efflux	2/96	65/28564	0.0202678760117811	0.0847185259843474	0.0567034817159284	Apoa4/Apoa2	2
GO:1901342	GO:1901342	regulation of vasculature development	4/96	309/28564	0.0205244279133159	0.0855385716269668	0.0572523515476708	Rtn4/Ddah1/Hrg/Htatip2	4
GO:0046503	GO:0046503	glycerolipid catabolic process	2/96	66/28564	0.0208561205342557	0.0866660492581829	0.0580069905891786	Apoa4/Apoa2	2
GO:0001954	GO:0001954	positive regulation of cell-matrix adhesion	2/96	67/28564	0.0214514448104427	0.0886201087358521	0.0593148742495285	Cd36/Hrg	2
GO:0043903	GO:0043903	regulation of biological process involved in symbiotic interaction	2/96	67/28564	0.0214514448104427	0.0886201087358521	0.0593148742495285	Lgals1/Bsg	2
GO:0070482	GO:0070482	response to oxygen levels	4/96	315/28564	0.0218426088466065	0.089973769580353	0.0602209013794139	Abat/Acaa2/Rtn4/Ddah1	4
GO:1903034	GO:1903034	regulation of response to wounding	3/96	177/28564	0.0219572501242567	0.0901838360175992	0.0603615022485287	Abat/Cd36/Hrg	3
GO:0006801	GO:0006801	superoxide metabolic process	2/96	69/28564	0.0226631201954852	0.0914918556039959	0.0612369809450658	Apoa4/Cd36	2
GO:0010676	GO:0010676	positive regulation of cellular carbohydrate metabolic process	2/96	69/28564	0.0226631201954852	0.0914918556039959	0.0612369809450658	Nnmt/Gpt2	2
GO:0048524	GO:0048524	positive regulation of viral process	2/96	69/28564	0.0226631201954852	0.0914918556039959	0.0612369809450658	Lgals1/Bsg	2
GO:0050433	GO:0050433	regulation of catecholamine secretion	2/96	69/28564	0.0226631201954852	0.0914918556039959	0.0612369809450658	Abat/Rtn4	2
GO:0061082	GO:0061082	myeloid leukocyte cytokine production	2/96	69/28564	0.0226631201954852	0.0914918556039959	0.0612369809450658	Cd36/Rtn4	2
GO:1902475	GO:1902475	L-alpha-amino acid transmembrane transport	2/96	69/28564	0.0226631201954852	0.0914918556039959	0.0612369809450658	Slc25a22/Slc25a15	2
GO:0015800	GO:0015800	acidic amino acid transport	2/96	70/28564	0.0232793657660891	0.0937126741208759	0.0627234107513347	Abat/Slc25a22	2
GO:0000271	GO:0000271	polysaccharide biosynthetic process	2/96	71/28564	0.0239024800115294	0.0950054362204055	0.0635886773647701	Acadm/Gbe1	2
GO:0032371	GO:0032371	regulation of sterol transport	2/96	71/28564	0.0239024800115294	0.0950054362204055	0.0635886773647701	Apoa4/Apoa2	2
GO:0032374	GO:0032374	regulation of cholesterol transport	2/96	71/28564	0.0239024800115294	0.0950054362204055	0.0635886773647701	Apoa4/Apoa2	2
GO:0050994	GO:0050994	regulation of lipid catabolic process	2/96	71/28564	0.0239024800115294	0.0950054362204055	0.0635886773647701	Apoa4/Apoa2	2
GO:0007596	GO:0007596	blood coagulation	3/96	183/28564	0.0239357379891918	0.0950054362204055	0.0635886773647701	Abat/Cd36/Hrg	3
GO:0007584	GO:0007584	response to nutrient	2/96	72/28564	0.0245324108333324	0.0965622948634221	0.0646307080726095	Bckdhb/Suox	2
GO:0009620	GO:0009620	response to fungus	2/96	72/28564	0.0245324108333324	0.0965622948634221	0.0646307080726095	Gapdh/Hrg	2
GO:1901657	GO:1901657	glycosyl compound metabolic process	2/96	72/28564	0.0245324108333324	0.0965622948634221	0.0646307080726095	Dera/Tymp	2
GO:0007599	GO:0007599	hemostasis	3/96	186/28564	0.0249601041586538	0.0977029491514157	0.0653941664639346	Abat/Cd36/Hrg	3
GO:0050817	GO:0050817	coagulation	3/96	186/28564	0.0249601041586538	0.0977029491514157	0.0653941664639346	Abat/Cd36/Hrg	3
GO:0045428	GO:0045428	regulation of nitric oxide biosynthetic process	2/96	73/28564	0.0251691063991667	0.0982496522523946	0.0657600837049419	Cd36/Ddah1	2
GO:0051260	GO:0051260	protein homooligomerization	3/96	187/28564	0.0253067602186338	0.0985156022796817	0.065938088366076	Hsd17b10/Cth/Mat1a	3
GO:1903531	GO:1903531	negative regulation of secretion by cell	3/96	188/28564	0.0256560155329565	0.099601572630683	0.0666649459125992	Abat/Hadh/Maob	3
GO:0071715	GO:0071715	icosanoid transport	2/96	74/28564	0.0258125151416735	0.0999353386769163	0.066888340933701	Cyp4a14/Cyp4a10	2
GO:0000302	GO:0000302	response to reactive oxygen species	3/96	191/28564	0.0267193687103297	0.103164429053235	0.0690496234275262	Apoa4/Aldh3a2/Cd36	3
GO:0050708	GO:0050708	regulation of protein secretion	4/96	336/28564	0.0268592995101088	0.103422900559305	0.0692226225932724	Bsg/Abat/Hadh/Slc25a22	4
GO:0050432	GO:0050432	catecholamine secretion	2/96	76/28564	0.0271192672051465	0.103859463864034	0.0695148214846003	Abat/Rtn4	2
GO:0061045	GO:0061045	negative regulation of wound healing	2/96	76/28564	0.0271192672051465	0.103859463864034	0.0695148214846003	Abat/Hrg	2
GO:0009060	GO:0009060	aerobic respiration	3/96	193/28564	0.0274412503458549	0.104527558441065	0.0699619880068343	Dhtkd1/Ndufa12/Suclg2	3
GO:0010951	GO:0010951	negative regulation of endopeptidase activity	3/96	193/28564	0.0274412503458549	0.104527558441065	0.0699619880068343	Gapdh/Serpina1b/Hrg	3
GO:0080164	GO:0080164	regulation of nitric oxide metabolic process	2/96	77/28564	0.0277825087057964	0.105350849293935	0.0705130299103632	Cd36/Ddah1	2
GO:0043122	GO:0043122	regulation of I-kappaB kinase/NF-kappaB signaling	3/96	194/28564	0.0278060816061621	0.105350849293935	0.0705130299103632	Gapdh/Cd36/Cth	3
GO:1902074	GO:1902074	response to salt	4/96	340/28564	0.0278868493588044	0.105375108110469	0.0705292667292149	Fabp4/Serpina1b/Abat/Cd36	4
GO:2000379	GO:2000379	positive regulation of reactive oxygen species metabolic process	2/96	78/28564	0.0284522597401797	0.107225670350624	0.0717678780120435	Cbr1/Cd36	2
GO:0050821	GO:0050821	protein stabilization	3/96	196/28564	0.0285435184636492	0.107284259053026	0.0718070923795837	Apoa2/Gapdh/Rtn4	3
GO:0015807	GO:0015807	L-amino acid transport	2/96	79/28564	0.0291284700484197	0.109193232959288	0.0730847995366923	Slc25a22/Slc25a15	2
GO:1903036	GO:1903036	positive regulation of response to wounding	2/96	80/28564	0.0298110896286929	0.111457292886168	0.0746001715191009	Cd36/Hrg	2
GO:0031644	GO:0031644	regulation of nervous system process	3/96	204/28564	0.0315966918050962	0.11610696091138	0.0777122696439132	Abat/Tymp/Rtn4	3
GO:0032259	GO:0032259	methylation	4/96	355/28564	0.0319480130732235	0.11610696091138	0.0777122696439132	Hsd17b10/Bhmt/Nnmt/Hnmt	4
GO:0002084	GO:0002084	protein depalmitoylation	1/96	10/28564	0.0331101086873664	0.11610696091138	0.0777122696439132	Lyplal1	1
GO:0006560	GO:0006560	proline metabolic process	1/96	10/28564	0.0331101086873664	0.11610696091138	0.0777122696439132	Oat	1
GO:0006563	GO:0006563	L-serine metabolic process	1/96	10/28564	0.0331101086873664	0.11610696091138	0.0777122696439132	Sds	1
GO:0009131	GO:0009131	pyrimidine nucleoside monophosphate catabolic process	1/96	10/28564	0.0331101086873664	0.11610696091138	0.0777122696439132	Tymp	1
GO:0009138	GO:0009138	pyrimidine nucleoside diphosphate metabolic process	1/96	10/28564	0.0331101086873664	0.11610696091138	0.0777122696439132	Entpd5	1
GO:0009178	GO:0009178	pyrimidine deoxyribonucleoside monophosphate catabolic process	1/96	10/28564	0.0331101086873664	0.11610696091138	0.0777122696439132	Tymp	1
GO:0019372	GO:0019372	lipoxygenase pathway	1/96	10/28564	0.0331101086873664	0.11610696091138	0.0777122696439132	Gpx4	1
GO:0033603	GO:0033603	positive regulation of dopamine secretion	1/96	10/28564	0.0331101086873664	0.11610696091138	0.0777122696439132	Rtn4	1
GO:0034163	GO:0034163	regulation of toll-like receptor 9 signaling pathway	1/96	10/28564	0.0331101086873664	0.11610696091138	0.0777122696439132	Rtn4	1
GO:0051006	GO:0051006	positive regulation of lipoprotein lipase activity	1/96	10/28564	0.0331101086873664	0.11610696091138	0.0777122696439132	Apoa4	1
GO:0051918	GO:0051918	negative regulation of fibrinolysis	1/96	10/28564	0.0331101086873664	0.11610696091138	0.0777122696439132	Hrg	1
GO:0060312	GO:0060312	regulation of blood vessel remodeling	1/96	10/28564	0.0331101086873664	0.11610696091138	0.0777122696439132	Hrg	1
GO:0061687	GO:0061687	detoxification of inorganic compound	1/96	10/28564	0.0331101086873664	0.11610696091138	0.0777122696439132	Mt2	1
GO:0070391	GO:0070391	response to lipoteichoic acid	1/96	10/28564	0.0331101086873664	0.11610696091138	0.0777122696439132	Cd36	1
GO:0071223	GO:0071223	cellular response to lipoteichoic acid	1/96	10/28564	0.0331101086873664	0.11610696091138	0.0777122696439132	Cd36	1
GO:0098734	GO:0098734	macromolecule depalmitoylation	1/96	10/28564	0.0331101086873664	0.11610696091138	0.0777122696439132	Lyplal1	1
GO:0098828	GO:0098828	modulation of inhibitory postsynaptic potential	1/96	10/28564	0.0331101086873664	0.11610696091138	0.0777122696439132	Abat	1
GO:0110095	GO:0110095	cellular detoxification of aldehyde	1/96	10/28564	0.0331101086873664	0.11610696091138	0.0777122696439132	Aldh1a7	1
GO:1900003	GO:1900003	regulation of serine-type endopeptidase activity	1/96	10/28564	0.0331101086873664	0.11610696091138	0.0777122696439132	Serpina1b	1
GO:1900004	GO:1900004	negative regulation of serine-type endopeptidase activity	1/96	10/28564	0.0331101086873664	0.11610696091138	0.0777122696439132	Serpina1b	1
GO:1902224	GO:1902224	ketone body metabolic process	1/96	10/28564	0.0331101086873664	0.11610696091138	0.0777122696439132	Hmgcs2	1
GO:1902571	GO:1902571	regulation of serine-type peptidase activity	1/96	10/28564	0.0331101086873664	0.11610696091138	0.0777122696439132	Serpina1b	1
GO:1902572	GO:1902572	negative regulation of serine-type peptidase activity	1/96	10/28564	0.0331101086873664	0.11610696091138	0.0777122696439132	Serpina1b	1
GO:0002700	GO:0002700	regulation of production of molecular mediator of immune response	3/96	208/28564	0.0331851229139796	0.11610696091138	0.0777122696439132	Apoa2/Cd36/Rtn4	3
GO:0060191	GO:0060191	regulation of lipase activity	2/96	85/28564	0.0333185944675706	0.116286818622038	0.077832651323	Apoa4/Apoa2	2
GO:0002720	GO:0002720	positive regulation of cytokine production involved in immune response	2/96	86/28564	0.0340386339500388	0.118217510556875	0.0791248947084235	Cd36/Rtn4	2
GO:0006809	GO:0006809	nitric oxide biosynthetic process	2/96	86/28564	0.0340386339500388	0.118217510556875	0.0791248947084235	Cd36/Ddah1	2
GO:0046890	GO:0046890	regulation of lipid biosynthetic process	3/96	211/28564	0.0344033867600396	0.119192173689428	0.0797772525306798	Rdh16/Apoa4/Hsd17b13	3
GO:0097009	GO:0097009	energy homeostasis	2/96	88/28564	0.035496864106509	0.121804521620315	0.0815257393157551	Fmo1/Cd36	2
GO:1990542	GO:1990542	mitochondrial transmembrane transport	2/96	88/28564	0.035496864106509	0.121804521620315	0.0815257393157551	Slc25a22/Slc25a15	2
GO:0002317	GO:0002317	plasma cell differentiation	1/96	11/28564	0.0363608416692965	0.121804521620315	0.0815257393157551	Lgals1	1
GO:0006558	GO:0006558	L-phenylalanine metabolic process	1/96	11/28564	0.0363608416692965	0.121804521620315	0.0815257393157551	Hpd	1
GO:0010898	GO:0010898	positive regulation of triglyceride catabolic process	1/96	11/28564	0.0363608416692965	0.121804521620315	0.0815257393157551	Apoa4	1
GO:0014062	GO:0014062	regulation of serotonin secretion	1/96	11/28564	0.0363608416692965	0.121804521620315	0.0815257393157551	Maob	1
GO:0018206	GO:0018206	peptidyl-methionine modification	1/96	11/28564	0.0363608416692965	0.121804521620315	0.0815257393157551	Apoa2	1
GO:0033629	GO:0033629	negative regulation of cell adhesion mediated by integrin	1/96	11/28564	0.0363608416692965	0.121804521620315	0.0815257393157551	Hrg	1
GO:0034384	GO:0034384	high-density lipoprotein particle clearance	1/96	11/28564	0.0363608416692965	0.121804521620315	0.0815257393157551	Apoa2	1
GO:0035482	GO:0035482	gastric motility	1/96	11/28564	0.0363608416692965	0.121804521620315	0.0815257393157551	Tymp	1
GO:0042996	GO:0042996	regulation of Golgi to plasma membrane protein transport	1/96	11/28564	0.0363608416692965	0.121804521620315	0.0815257393157551	Lyplal1	1
GO:0061365	GO:0061365	positive regulation of triglyceride lipase activity	1/96	11/28564	0.0363608416692965	0.121804521620315	0.0815257393157551	Apoa4	1
GO:1900747	GO:1900747	negative regulation of vascular endothelial growth factor signaling pathway	1/96	11/28564	0.0363608416692965	0.121804521620315	0.0815257393157551	Hrg	1
GO:1902221	GO:1902221	erythrose 4-phosphate/phosphoenolpyruvate family amino acid metabolic process	1/96	11/28564	0.0363608416692965	0.121804521620315	0.0815257393157551	Hpd	1
GO:0014015	GO:0014015	positive regulation of gliogenesis	2/96	90/28564	0.0369789772375487	0.123292260577898	0.0825215070985297	Aspa/Rtn4	2
GO:0072524	GO:0072524	pyridine-containing compound metabolic process	2/96	90/28564	0.0369789772375487	0.123292260577898	0.0825215070985297	Nnmt/Fmo1	2
GO:0051048	GO:0051048	negative regulation of secretion	3/96	218/28564	0.0373353746902556	0.124188323793644	0.0831212567233019	Abat/Hadh/Maob	3
GO:0034109	GO:0034109	homotypic cell-cell adhesion	2/96	91/28564	0.0377288713640648	0.124736962822187	0.0834884697119867	Lgals1/Abat	2
GO:0050766	GO:0050766	positive regulation of phagocytosis	2/96	91/28564	0.0377288713640648	0.124736962822187	0.0834884697119867	Apoa2/Cd36	2
GO:0031345	GO:0031345	negative regulation of cell projection organization	3/96	219/28564	0.0377644015883687	0.124736962822187	0.0834884697119867	Lgals1/Rtn4/Hrg	3
GO:0019915	GO:0019915	lipid storage	2/96	92/28564	0.0384845944595872	0.125535291914847	0.0840228043050754	Plin2/Cd36	2
GO:0045913	GO:0045913	positive regulation of carbohydrate metabolic process	2/96	92/28564	0.0384845944595872	0.125535291914847	0.0840228043050754	Nnmt/Gpt2	2
GO:0046209	GO:0046209	nitric oxide metabolic process	2/96	92/28564	0.0384845944595872	0.125535291914847	0.0840228043050754	Cd36/Ddah1	2
GO:0050796	GO:0050796	regulation of insulin secretion	3/96	221/28564	0.0386300527698282	0.125535291914847	0.0840228043050754	Abat/Hadh/Slc25a22	3
GO:0051937	GO:0051937	catecholamine transport	2/96	93/28564	0.039246099775176	0.125535291914847	0.0840228043050754	Abat/Rtn4	2
GO:0006107	GO:0006107	oxaloacetate metabolic process	1/96	12/28564	0.0396007589879581	0.125535291914847	0.0840228043050754	Got1	1
GO:0006534	GO:0006534	cysteine metabolic process	1/96	12/28564	0.0396007589879581	0.125535291914847	0.0840228043050754	Cth	1
GO:0009191	GO:0009191	ribonucleoside diphosphate catabolic process	1/96	12/28564	0.0396007589879581	0.125535291914847	0.0840228043050754	Entpd5	1
GO:0009222	GO:0009222	pyrimidine ribonucleotide catabolic process	1/96	12/28564	0.0396007589879581	0.125535291914847	0.0840228043050754	Entpd5	1
GO:0009223	GO:0009223	pyrimidine deoxyribonucleotide catabolic process	1/96	12/28564	0.0396007589879581	0.125535291914847	0.0840228043050754	Tymp	1
GO:0009404	GO:0009404	toxin metabolic process	1/96	12/28564	0.0396007589879581	0.125535291914847	0.0840228043050754	Fmo1	1
GO:0015838	GO:0015838	amino-acid betaine transport	1/96	12/28564	0.0396007589879581	0.125535291914847	0.0840228043050754	Slc25a20	1
GO:0015911	GO:0015911	long-chain fatty acid import across plasma membrane	1/96	12/28564	0.0396007589879581	0.125535291914847	0.0840228043050754	Cd36	1
GO:0035022	GO:0035022	positive regulation of Rac protein signal transduction	1/96	12/28564	0.0396007589879581	0.125535291914847	0.0840228043050754	Rtn4	1
GO:0070472	GO:0070472	regulation of uterine smooth muscle contraction	1/96	12/28564	0.0396007589879581	0.125535291914847	0.0840228043050754	Abat	1
GO:0071281	GO:0071281	cellular response to iron ion	1/96	12/28564	0.0396007589879581	0.125535291914847	0.0840228043050754	Hrg	1
GO:0140052	GO:0140052	cellular response to oxidised low-density lipoprotein particle stimulus	1/96	12/28564	0.0396007589879581	0.125535291914847	0.0840228043050754	Cd36	1
GO:1901029	GO:1901029	negative regulation of mitochondrial outer membrane permeabilization involved in apoptotic signaling pathway	1/96	12/28564	0.0396007589879581	0.125535291914847	0.0840228043050754	Acaa2	1
GO:1903035	GO:1903035	negative regulation of response to wounding	2/96	94/28564	0.0400133408044396	0.126278182449646	0.0845200329733913	Abat/Hrg	2
GO:2001057	GO:2001057	reactive nitrogen species metabolic process	2/96	94/28564	0.0400133408044396	0.126278182449646	0.0845200329733913	Cd36/Ddah1	2
GO:0045685	GO:0045685	regulation of glial cell differentiation	2/96	97/28564	0.0423490167260572	0.129679408093601	0.0867965283901008	Aspa/Rtn4	2
GO:0046718	GO:0046718	viral entry into host cell	2/96	97/28564	0.0423490167260572	0.129679408093601	0.0867965283901008	Lgals1/Bsg	2
GO:0010810	GO:0010810	regulation of cell-substrate adhesion	3/96	230/28564	0.0426501593746957	0.129679408093601	0.0867965283901008	Lgals1/Cd36/Hrg	3
GO:0006068	GO:0006068	ethanol catabolic process	1/96	13/28564	0.0428298962510975	0.129679408093601	0.0867965283901008	Sult1b1	1
GO:0006213	GO:0006213	pyrimidine nucleoside metabolic process	1/96	13/28564	0.0428298962510975	0.129679408093601	0.0867965283901008	Tymp	1
GO:0009086	GO:0009086	methionine biosynthetic process	1/96	13/28564	0.0428298962510975	0.129679408093601	0.0867965283901008	Bhmt	1
GO:0014052	GO:0014052	regulation of gamma-aminobutyric acid secretion	1/96	13/28564	0.0428298962510975	0.129679408093601	0.0867965283901008	Abat	1
GO:0031652	GO:0031652	positive regulation of heat generation	1/96	13/28564	0.0428298962510975	0.129679408093601	0.0867965283901008	Abat	1
GO:0034374	GO:0034374	low-density lipoprotein particle remodeling	1/96	13/28564	0.0428298962510975	0.129679408093601	0.0867965283901008	Apoa2	1
GO:0035435	GO:0035435	phosphate ion transmembrane transport	1/96	13/28564	0.0428298962510975	0.129679408093601	0.0867965283901008	Slc25a10	1
GO:0035999	GO:0035999	tetrahydrofolate interconversion	1/96	13/28564	0.0428298962510975	0.129679408093601	0.0867965283901008	Sardh	1
GO:0042402	GO:0042402	cellular biogenic amine catabolic process	1/96	13/28564	0.0428298962510975	0.129679408093601	0.0867965283901008	Hnmt	1
GO:0043650	GO:0043650	dicarboxylic acid biosynthetic process	1/96	13/28564	0.0428298962510975	0.129679408093601	0.0867965283901008	Got1	1
GO:0046073	GO:0046073	dTMP metabolic process	1/96	13/28564	0.0428298962510975	0.129679408093601	0.0867965283901008	Tymp	1
GO:0070471	GO:0070471	uterine smooth muscle contraction	1/96	13/28564	0.0428298962510975	0.129679408093601	0.0867965283901008	Abat	1
GO:0090158	GO:0090158	endoplasmic reticulum membrane organization	1/96	13/28564	0.0428298962510975	0.129679408093601	0.0867965283901008	Rtn4	1
GO:1902548	GO:1902548	negative regulation of cellular response to vascular endothelial growth factor stimulus	1/96	13/28564	0.0428298962510975	0.129679408093601	0.0867965283901008	Hrg	1
GO:1903826	GO:1903826	L-arginine transmembrane transport	1/96	13/28564	0.0428298962510975	0.129679408093601	0.0867965283901008	Slc25a15	1
GO:1905063	GO:1905063	regulation of vascular associated smooth muscle cell differentiation	1/96	13/28564	0.0428298962510975	0.129679408093601	0.0867965283901008	Cth	1
GO:0003333	GO:0003333	amino acid transmembrane transport	2/96	99/28564	0.043933970775561	0.132622815940693	0.0887665989396161	Slc25a22/Slc25a15	2
GO:1903828	GO:1903828	negative regulation of protein localization	3/96	234/28564	0.0445018802197597	0.132622815940693	0.0887665989396161	Cd36/Lyplal1/Hadh	3
GO:0000041	GO:0000041	transition metal ion transport	2/96	100/28564	0.0447346629005481	0.132622815940693	0.0887665989396161	Pgrmc2/Hrg	2
GO:0007249	GO:0007249	I-kappaB kinase/NF-kappaB signaling	3/96	236/28564	0.0454426237275594	0.132622815940693	0.0887665989396161	Gapdh/Cd36/Cth	3
GO:0044409	GO:0044409	entry into host	2/96	101/28564	0.045540771896135	0.132622815940693	0.0887665989396161	Lgals1/Bsg	2
GO:0002138	GO:0002138	retinoic acid biosynthetic process	1/96	14/28564	0.0460482889504734	0.132622815940693	0.0887665989396161	Rdh16	1
GO:0006002	GO:0006002	fructose 6-phosphate metabolic process	1/96	14/28564	0.0460482889504734	0.132622815940693	0.0887665989396161	Fbp1	1
GO:0006206	GO:0006206	pyrimidine nucleobase metabolic process	1/96	14/28564	0.0460482889504734	0.132622815940693	0.0887665989396161	Tymp	1
GO:0006999	GO:0006999	nuclear pore organization	1/96	14/28564	0.0460482889504734	0.132622815940693	0.0887665989396161	Rtn4	1
GO:0009071	GO:0009071	serine family amino acid catabolic process	1/96	14/28564	0.0460482889504734	0.132622815940693	0.0887665989396161	Sds	1
GO:0009120	GO:0009120	deoxyribonucleoside metabolic process	1/96	14/28564	0.0460482889504734	0.132622815940693	0.0887665989396161	Dera	1
GO:0009310	GO:0009310	amine catabolic process	1/96	14/28564	0.0460482889504734	0.132622815940693	0.0887665989396161	Hnmt	1
GO:0016102	GO:0016102	diterpenoid biosynthetic process	1/96	14/28564	0.0460482889504734	0.132622815940693	0.0887665989396161	Rdh16	1
GO:0018158	GO:0018158	protein oxidation	1/96	14/28564	0.0460482889504734	0.132622815940693	0.0887665989396161	Apoa2	1
GO:0034035	GO:0034035	purine ribonucleoside bisphosphate metabolic process	1/96	14/28564	0.0460482889504734	0.132622815940693	0.0887665989396161	Sult1b1	1
GO:0034310	GO:0034310	primary alcohol catabolic process	1/96	14/28564	0.0460482889504734	0.132622815940693	0.0887665989396161	Sult1b1	1
GO:0050427	GO:0050427	3'-phosphoadenosine 5'-phosphosulfate metabolic process	1/96	14/28564	0.0460482889504734	0.132622815940693	0.0887665989396161	Sult1b1	1
GO:0050667	GO:0050667	homocysteine metabolic process	1/96	14/28564	0.0460482889504734	0.132622815940693	0.0887665989396161	Cth	1
GO:0051917	GO:0051917	regulation of fibrinolysis	1/96	14/28564	0.0460482889504734	0.132622815940693	0.0887665989396161	Hrg	1
GO:0090331	GO:0090331	negative regulation of platelet aggregation	1/96	14/28564	0.0460482889504734	0.132622815940693	0.0887665989396161	Abat	1
GO:1905288	GO:1905288	vascular associated smooth muscle cell apoptotic process	1/96	14/28564	0.0460482889504734	0.132622815940693	0.0887665989396161	Gapdh	1
GO:1905459	GO:1905459	regulation of vascular associated smooth muscle cell apoptotic process	1/96	14/28564	0.0460482889504734	0.132622815940693	0.0887665989396161	Gapdh	1
GO:1990822	GO:1990822	basic amino acid transmembrane transport	1/96	14/28564	0.0460482889504734	0.132622815940693	0.0887665989396161	Slc25a15	1
GO:2000347	GO:2000347	positive regulation of hepatocyte proliferation	1/96	14/28564	0.0460482889504734	0.132622815940693	0.0887665989396161	Rtn4	1
GO:0019935	GO:0019935	cyclic-nucleotide-mediated signaling	2/96	102/28564	0.0463522531580105	0.132957778795346	0.0889907950039792	Gapdh/Cd36	2
GO:0030168	GO:0030168	platelet activation	2/96	102/28564	0.0463522531580105	0.132957778795346	0.0889907950039792	Abat/Hrg	2
GO:0022904	GO:0022904	respiratory electron transport chain	2/96	103/28564	0.0471690623149	0.13475516391172	0.090193813976496	Ndufa12/Slc25a22	2
GO:0062207	GO:0062207	regulation of pattern recognition receptor signaling pathway	2/96	103/28564	0.0471690623149	0.13475516391172	0.090193813976496	Cd36/Rtn4	2
GO:0001505	GO:0001505	regulation of neurotransmitter levels	3/96	242/28564	0.0483239781452318	0.135525656269874	0.0907095169922791	Abat/Maob/Hnmt	3
GO:0006596	GO:0006596	polyamine biosynthetic process	1/96	15/28564	0.0492559724622337	0.135525656269874	0.0907095169922791	Nnmt	1
GO:0008272	GO:0008272	sulfate transport	1/96	15/28564	0.0492559724622337	0.135525656269874	0.0907095169922791	Slc25a10	1
GO:0009134	GO:0009134	nucleoside diphosphate catabolic process	1/96	15/28564	0.0492559724622337	0.135525656269874	0.0907095169922791	Entpd5	1
GO:0010288	GO:0010288	response to lead ion	1/96	15/28564	0.0492559724622337	0.135525656269874	0.0907095169922791	Serpina1b	1
GO:0010744	GO:0010744	positive regulation of macrophage derived foam cell differentiation	1/96	15/28564	0.0492559724622337	0.135525656269874	0.0907095169922791	Cd36	1
GO:0010889	GO:0010889	regulation of sequestering of triglyceride	1/96	15/28564	0.0492559724622337	0.135525656269874	0.0907095169922791	Plin2	1
GO:0018119	GO:0018119	peptidyl-cysteine S-nitrosylation	1/96	15/28564	0.0492559724622337	0.135525656269874	0.0907095169922791	Gapdh	1
GO:0032026	GO:0032026	response to magnesium ion	1/96	15/28564	0.0492559724622337	0.135525656269874	0.0907095169922791	Fbp1	1
GO:0032372	GO:0032372	negative regulation of sterol transport	1/96	15/28564	0.0492559724622337	0.135525656269874	0.0907095169922791	Apoa2	1
GO:0032375	GO:0032375	negative regulation of cholesterol transport	1/96	15/28564	0.0492559724622337	0.135525656269874	0.0907095169922791	Apoa2	1
GO:0034392	GO:0034392	negative regulation of smooth muscle cell apoptotic process	1/96	15/28564	0.0492559724622337	0.135525656269874	0.0907095169922791	Gapdh	1
GO:0046459	GO:0046459	short-chain fatty acid metabolic process	1/96	15/28564	0.0492559724622337	0.135525656269874	0.0907095169922791	Acot4	1
GO:0048755	GO:0048755	branching morphogenesis of a nerve	1/96	15/28564	0.0492559724622337	0.135525656269874	0.0907095169922791	Rtn4	1
GO:0051152	GO:0051152	positive regulation of smooth muscle cell differentiation	1/96	15/28564	0.0492559724622337	0.135525656269874	0.0907095169922791	Cth	1
GO:0070071	GO:0070071	proton-transporting two-sector ATPase complex assembly	1/96	15/28564	0.0492559724622337	0.135525656269874	0.0907095169922791	Aldob	1
GO:0071285	GO:0071285	cellular response to lithium ion	1/96	15/28564	0.0492559724622337	0.135525656269874	0.0907095169922791	Fabp4	1
GO:0099116	GO:0099116	tRNA 5'-end processing	1/96	15/28564	0.0492559724622337	0.135525656269874	0.0907095169922791	Hsd17b10	1
GO:1900038	GO:1900038	negative regulation of cellular response to hypoxia	1/96	15/28564	0.0492559724622337	0.135525656269874	0.0907095169922791	Ddah1	1
GO:0010660	GO:0010660	regulation of muscle cell apoptotic process	2/96	106/28564	0.0496510169167399	0.136347850719032	0.0912598250550442	Acot1/Gapdh	2
GO:0006641	GO:0006641	triglyceride metabolic process	2/96	107/28564	0.0504886985655184	0.138380050033539	0.0926200089739022	Apoa4/G6pc	2
GO:0031667	GO:0031667	response to nutrient levels	4/96	414/28564	0.0511465127831327	0.139448171784247	0.0933349201631365	Plin2/Acadm/Bckdhb/Suox	4
GO:0019217	GO:0019217	regulation of fatty acid metabolic process	2/96	108/28564	0.051331489712393	0.139448171784247	0.0933349201631365	Apoa4/Fmo1	2
GO:0010632	GO:0010632	regulation of epithelial cell migration	3/96	249/28564	0.0517966202224422	0.139448171784247	0.0933349201631365	Bsg/Rtn4/Hrg	3
GO:0072593	GO:0072593	reactive oxygen species metabolic process	3/96	249/28564	0.0517966202224422	0.139448171784247	0.0933349201631365	Apoa4/Cbr1/Cd36	3
GO:0006067	GO:0006067	ethanol metabolic process	1/96	16/28564	0.0524529820472854	0.139448171784247	0.0933349201631365	Sult1b1	1
GO:0009070	GO:0009070	serine family amino acid biosynthetic process	1/96	16/28564	0.0524529820472854	0.139448171784247	0.0933349201631365	Cth	1
GO:0009074	GO:0009074	aromatic amino acid family catabolic process	1/96	16/28564	0.0524529820472854	0.139448171784247	0.0933349201631365	Hpd	1
GO:0009176	GO:0009176	pyrimidine deoxyribonucleoside monophosphate metabolic process	1/96	16/28564	0.0524529820472854	0.139448171784247	0.0933349201631365	Tymp	1
GO:0010896	GO:0010896	regulation of triglyceride catabolic process	1/96	16/28564	0.0524529820472854	0.139448171784247	0.0933349201631365	Apoa4	1
GO:0031650	GO:0031650	regulation of heat generation	1/96	16/28564	0.0524529820472854	0.139448171784247	0.0933349201631365	Abat	1
GO:0034112	GO:0034112	positive regulation of homotypic cell-cell adhesion	1/96	16/28564	0.0524529820472854	0.139448171784247	0.0933349201631365	Lgals1	1
GO:0034162	GO:0034162	toll-like receptor 9 signaling pathway	1/96	16/28564	0.0524529820472854	0.139448171784247	0.0933349201631365	Rtn4	1
GO:0042159	GO:0042159	lipoprotein catabolic process	1/96	16/28564	0.0524529820472854	0.139448171784247	0.0933349201631365	Lyplal1	1
GO:0046415	GO:0046415	urate metabolic process	1/96	16/28564	0.0524529820472854	0.139448171784247	0.0933349201631365	G6pc	1
GO:0110096	GO:0110096	cellular response to aldehyde	1/96	16/28564	0.0524529820472854	0.139448171784247	0.0933349201631365	Aldh1a7	1
GO:2001212	GO:2001212	regulation of vasculogenesis	1/96	16/28564	0.0524529820472854	0.139448171784247	0.0933349201631365	Rtn4	1
GO:0032755	GO:0032755	positive regulation of interleukin-6 production	2/96	110/28564	0.053032228747696	0.140461061935486	0.0940128639482029	Bsg/Cd36	2
GO:0051702	GO:0051702	biological process involved in interaction with symbiont	2/96	110/28564	0.053032228747696	0.140461061935486	0.0940128639482029	Gapdh/Hrg	2
GO:0010657	GO:0010657	muscle cell apoptotic process	2/96	111/28564	0.0538900913234417	0.141937285139994	0.0950009240509117	Acot1/Gapdh	2
GO:0019751	GO:0019751	polyol metabolic process	2/96	111/28564	0.0538900913234417	0.141937285139994	0.0950009240509117	Got1/Ephx1	2
GO:0032370	GO:0032370	positive regulation of lipid transport	2/96	111/28564	0.0538900913234417	0.141937285139994	0.0950009240509117	Cyp4a14/Cyp4a10	2
GO:0051259	GO:0051259	protein complex oligomerization	3/96	254/28564	0.0543494470201349	0.142569553328771	0.0954241113911694	Hsd17b10/Cth/Mat1a	3
GO:0045833	GO:0045833	negative regulation of lipid metabolic process	2/96	112/28564	0.0547528927699096	0.142569553328771	0.0954241113911694	Apoa2/Fmo1	2
GO:0062014	GO:0062014	negative regulation of small molecule metabolic process	2/96	112/28564	0.0547528927699096	0.142569553328771	0.0954241113911694	Fmo1/Fbp1	2
GO:0006570	GO:0006570	tyrosine metabolic process	1/96	17/28564	0.0556393528516658	0.142569553328771	0.0954241113911694	Hpd	1
GO:0006735	GO:0006735	NADH regeneration	1/96	17/28564	0.0556393528516658	0.142569553328771	0.0954241113911694	Gapdh	1
GO:0010226	GO:0010226	response to lithium ion	1/96	17/28564	0.0556393528516658	0.142569553328771	0.0954241113911694	Fabp4	1
GO:0015802	GO:0015802	basic amino acid transport	1/96	17/28564	0.0556393528516658	0.142569553328771	0.0954241113911694	Slc25a15	1
GO:0046653	GO:0046653	tetrahydrofolate metabolic process	1/96	17/28564	0.0556393528516658	0.142569553328771	0.0954241113911694	Sardh	1
GO:0051004	GO:0051004	regulation of lipoprotein lipase activity	1/96	17/28564	0.0556393528516658	0.142569553328771	0.0954241113911694	Apoa4	1
GO:0055089	GO:0055089	fatty acid homeostasis	1/96	17/28564	0.0556393528516658	0.142569553328771	0.0954241113911694	Got1	1
GO:0060100	GO:0060100	positive regulation of phagocytosis, engulfment	1/96	17/28564	0.0556393528516658	0.142569553328771	0.0954241113911694	Cd36	1
GO:0061621	GO:0061621	canonical glycolysis	1/96	17/28564	0.0556393528516658	0.142569553328771	0.0954241113911694	Gapdh	1
GO:0061718	GO:0061718	glucose catabolic process to pyruvate	1/96	17/28564	0.0556393528516658	0.142569553328771	0.0954241113911694	Gapdh	1
GO:1902001	GO:1902001	fatty acid transmembrane transport	1/96	17/28564	0.0556393528516658	0.142569553328771	0.0954241113911694	Cd36	1
GO:1905155	GO:1905155	positive regulation of membrane invagination	1/96	17/28564	0.0556393528516658	0.142569553328771	0.0954241113911694	Cd36	1
GO:0022900	GO:0022900	electron transport chain	2/96	114/28564	0.0564931441082122	0.144496002168478	0.0967135148042926	Ndufa12/Slc25a22	2
GO:0000963	GO:0000963	mitochondrial RNA processing	1/96	18/28564	0.0588151199069163	0.147245627046114	0.0985538832734455	Hsd17b10	1
GO:0030656	GO:0030656	regulation of vitamin metabolic process	1/96	18/28564	0.0588151199069163	0.147245627046114	0.0985538832734455	Rdh16	1
GO:0030730	GO:0030730	sequestering of triglyceride	1/96	18/28564	0.0588151199069163	0.147245627046114	0.0985538832734455	Plin2	1
GO:0032966	GO:0032966	negative regulation of collagen biosynthetic process	1/96	18/28564	0.0588151199069163	0.147245627046114	0.0985538832734455	Got1	1
GO:0042308	GO:0042308	negative regulation of protein import into nucleus	1/96	18/28564	0.0588151199069163	0.147245627046114	0.0985538832734455	Cd36	1
GO:0046322	GO:0046322	negative regulation of fatty acid oxidation	1/96	18/28564	0.0588151199069163	0.147245627046114	0.0985538832734455	Fmo1	1
GO:0060192	GO:0060192	negative regulation of lipase activity	1/96	18/28564	0.0588151199069163	0.147245627046114	0.0985538832734455	Apoa2	1
GO:0060856	GO:0060856	establishment of blood-brain barrier	1/96	18/28564	0.0588151199069163	0.147245627046114	0.0985538832734455	Ttpa	1
GO:0070525	GO:0070525	tRNA threonylcarbamoyladenosine metabolic process	1/96	18/28564	0.0588151199069163	0.147245627046114	0.0985538832734455	Hsd17b10	1
GO:0070571	GO:0070571	negative regulation of neuron projection regeneration	1/96	18/28564	0.0588151199069163	0.147245627046114	0.0985538832734455	Rtn4	1
GO:0071280	GO:0071280	cellular response to copper ion	1/96	18/28564	0.0588151199069163	0.147245627046114	0.0985538832734455	Mt2	1
GO:1900221	GO:1900221	regulation of amyloid-beta clearance	1/96	18/28564	0.0588151199069163	0.147245627046114	0.0985538832734455	Ttpa	1
GO:0090276	GO:0090276	regulation of peptide hormone secretion	3/96	264/28564	0.0596332075675191	0.149030432316004	0.0997484823509416	Abat/Hadh/Slc25a22	3
GO:0030073	GO:0030073	insulin secretion	3/96	265/28564	0.0601744870678208	0.149873909199394	0.100313035091672	Abat/Hadh/Slc25a22	3
GO:0009306	GO:0009306	protein secretion	4/96	438/28564	0.0604284972766713	0.149873909199394	0.100313035091672	Bsg/Abat/Hadh/Slc25a22	4
GO:0035592	GO:0035592	establishment of protein localization to extracellular region	4/96	439/28564	0.0608335234579866	0.149873909199394	0.100313035091672	Bsg/Abat/Hadh/Slc25a22	4
GO:0044270	GO:0044270	cellular nitrogen compound catabolic process	4/96	440/28564	0.0612400025148686	0.149873909199394	0.100313035091672	Hnmt/Dera/Tymp/Entpd5	4
GO:0046700	GO:0046700	heterocycle catabolic process	4/96	440/28564	0.0612400025148686	0.149873909199394	0.100313035091672	Hnmt/Dera/Tymp/Entpd5	4
GO:0010466	GO:0010466	negative regulation of peptidase activity	3/96	267/28564	0.0612640118970331	0.149873909199394	0.100313035091672	Gapdh/Serpina1b/Hrg	3
GO:0001820	GO:0001820	serotonin secretion	1/96	19/28564	0.0619803181304481	0.149873909199394	0.100313035091672	Maob	1
GO:0010544	GO:0010544	negative regulation of platelet activation	1/96	19/28564	0.0619803181304481	0.149873909199394	0.100313035091672	Abat	1
GO:0010713	GO:0010713	negative regulation of collagen metabolic process	1/96	19/28564	0.0619803181304481	0.149873909199394	0.100313035091672	Got1	1
GO:0014051	GO:0014051	gamma-aminobutyric acid secretion	1/96	19/28564	0.0619803181304481	0.149873909199394	0.100313035091672	Abat	1
GO:0033604	GO:0033604	negative regulation of catecholamine secretion	1/96	19/28564	0.0619803181304481	0.149873909199394	0.100313035091672	Abat	1
GO:0033605	GO:0033605	positive regulation of catecholamine secretion	1/96	19/28564	0.0619803181304481	0.149873909199394	0.100313035091672	Rtn4	1
GO:0034111	GO:0034111	negative regulation of homotypic cell-cell adhesion	1/96	19/28564	0.0619803181304481	0.149873909199394	0.100313035091672	Abat	1
GO:0042953	GO:0042953	lipoprotein transport	1/96	19/28564	0.0619803181304481	0.149873909199394	0.100313035091672	Cd36	1
GO:0044539	GO:0044539	long-chain fatty acid import into cell	1/96	19/28564	0.0619803181304481	0.149873909199394	0.100313035091672	Cd36	1
GO:0046348	GO:0046348	amino sugar catabolic process	1/96	19/28564	0.0619803181304481	0.149873909199394	0.100313035091672	Aldh1a7	1
GO:0070989	GO:0070989	oxidative demethylation	1/96	19/28564	0.0619803181304481	0.149873909199394	0.100313035091672	Cyp3a25	1
GO:1901570	GO:1901570	fatty acid derivative biosynthetic process	1/96	19/28564	0.0619803181304481	0.149873909199394	0.100313035091672	Hmgcs2	1
GO:1902430	GO:1902430	negative regulation of amyloid-beta formation	1/96	19/28564	0.0619803181304481	0.149873909199394	0.100313035091672	Rtn4	1
GO:0002791	GO:0002791	regulation of peptide secretion	3/96	269/28564	0.0623627863396201	0.150541853906715	0.100760101303681	Abat/Hadh/Slc25a22	3
GO:0044000	GO:0044000	movement in host	2/96	121/28564	0.0627334817012076	0.151057724968601	0.101105382161505	Lgals1/Bsg	2
GO:0071692	GO:0071692	protein localization to extracellular region	4/96	445/28564	0.0632941476664744	0.151057724968601	0.101105382161505	Bsg/Abat/Hadh/Slc25a22	4
GO:0090087	GO:0090087	regulation of peptide transport	3/96	271/28564	0.0634707640567376	0.151057724968601	0.101105382161505	Abat/Hadh/Slc25a22	3
GO:0009991	GO:0009991	response to extracellular stimulus	4/96	447/28564	0.0641259317135685	0.151057724968601	0.101105382161505	Plin2/Acadm/Bckdhb/Suox	4
GO:1901652	GO:1901652	response to peptide	4/96	447/28564	0.0641259317135685	0.151057724968601	0.101105382161505	Serpina1b/Khk/Cd36/Aldob	4
GO:0051952	GO:0051952	regulation of amine transport	2/96	123/28564	0.0645577917323016	0.151057724968601	0.101105382161505	Abat/Rtn4	2
GO:0000966	GO:0000966	RNA 5'-end processing	1/96	20/28564	0.0651349823259105	0.151057724968601	0.101105382161505	Hsd17b10	1
GO:0003159	GO:0003159	morphogenesis of an endothelium	1/96	20/28564	0.0651349823259105	0.151057724968601	0.101105382161505	Bsg	1
GO:0009159	GO:0009159	deoxyribonucleoside monophosphate catabolic process	1/96	20/28564	0.0651349823259105	0.151057724968601	0.101105382161505	Tymp	1
GO:0009312	GO:0009312	oligosaccharide biosynthetic process	1/96	20/28564	0.0651349823259105	0.151057724968601	0.101105382161505	Fbp1	1
GO:0015810	GO:0015810	aspartate transmembrane transport	1/96	20/28564	0.0651349823259105	0.151057724968601	0.101105382161505	Slc25a22	1
GO:0033599	GO:0033599	regulation of mammary gland epithelial cell proliferation	1/96	20/28564	0.0651349823259105	0.151057724968601	0.101105382161505	Rtn4	1
GO:0034377	GO:0034377	plasma lipoprotein particle assembly	1/96	20/28564	0.0651349823259105	0.151057724968601	0.101105382161505	Apoa2	1
GO:0035795	GO:0035795	negative regulation of mitochondrial membrane permeability	1/96	20/28564	0.0651349823259105	0.151057724968601	0.101105382161505	Acaa2	1
GO:0042219	GO:0042219	cellular modified amino acid catabolic process	1/96	20/28564	0.0651349823259105	0.151057724968601	0.101105382161505	Sardh	1
GO:0043116	GO:0043116	negative regulation of vascular permeability	1/96	20/28564	0.0651349823259105	0.151057724968601	0.101105382161505	Ddah1	1
GO:0044872	GO:0044872	lipoprotein localization	1/96	20/28564	0.0651349823259105	0.151057724968601	0.101105382161505	Cd36	1
GO:0048148	GO:0048148	behavioral response to cocaine	1/96	20/28564	0.0651349823259105	0.151057724968601	0.101105382161505	Abat	1
GO:0051956	GO:0051956	negative regulation of amino acid transport	1/96	20/28564	0.0651349823259105	0.151057724968601	0.101105382161505	Abat	1
GO:0060099	GO:0060099	regulation of phagocytosis, engulfment	1/96	20/28564	0.0651349823259105	0.151057724968601	0.101105382161505	Cd36	1
GO:0061154	GO:0061154	endothelial tube morphogenesis	1/96	20/28564	0.0651349823259105	0.151057724968601	0.101105382161505	Bsg	1
GO:0061620	GO:0061620	glycolytic process through glucose-6-phosphate	1/96	20/28564	0.0651349823259105	0.151057724968601	0.101105382161505	Gapdh	1
GO:1900037	GO:1900037	regulation of cellular response to hypoxia	1/96	20/28564	0.0651349823259105	0.151057724968601	0.101105382161505	Ddah1	1
GO:1900227	GO:1900227	positive regulation of NLRP3 inflammasome complex assembly	1/96	20/28564	0.0651349823259105	0.151057724968601	0.101105382161505	Cd36	1
GO:0031349	GO:0031349	positive regulation of defense response	4/96	452/28564	0.0662306122932996	0.153347675849029	0.102638083378505	Fabp4/Lgals1/Cd36/Rtn4	4
GO:0050764	GO:0050764	regulation of phagocytosis	2/96	125/28564	0.0663998945053083	0.153488826287148	0.1027325576531	Apoa2/Cd36	2
GO:0002836	GO:0002836	positive regulation of response to tumor cell	1/96	21/28564	0.0682791471835589	0.15529944070482	0.103944431211264	Hrg	1
GO:0002839	GO:0002839	positive regulation of immune response to tumor cell	1/96	21/28564	0.0682791471835589	0.15529944070482	0.103944431211264	Hrg	1
GO:0006071	GO:0006071	glycerol metabolic process	1/96	21/28564	0.0682791471835589	0.15529944070482	0.103944431211264	Got1	1
GO:0006656	GO:0006656	phosphatidylcholine biosynthetic process	1/96	21/28564	0.0682791471835589	0.15529944070482	0.103944431211264	Apoa2	1
GO:0009219	GO:0009219	pyrimidine deoxyribonucleotide metabolic process	1/96	21/28564	0.0682791471835589	0.15529944070482	0.103944431211264	Tymp	1
GO:0045820	GO:0045820	negative regulation of glycolytic process	1/96	21/28564	0.0682791471835589	0.15529944070482	0.103944431211264	Fbp1	1
GO:0051900	GO:0051900	regulation of mitochondrial depolarization	1/96	21/28564	0.0682791471835589	0.15529944070482	0.103944431211264	Got1	1
GO:0071786	GO:0071786	endoplasmic reticulum tubular network organization	1/96	21/28564	0.0682791471835589	0.15529944070482	0.103944431211264	Rtn4	1
GO:0150104	GO:0150104	transport across blood-brain barrier	1/96	21/28564	0.0682791471835589	0.15529944070482	0.103944431211264	Cd36	1
GO:1905153	GO:1905153	regulation of membrane invagination	1/96	21/28564	0.0682791471835589	0.15529944070482	0.103944431211264	Cd36	1
GO:0015837	GO:0015837	amine transport	2/96	129/28564	0.0701362210109008	0.158641578314483	0.106181378049511	Abat/Rtn4	2
GO:0035601	GO:0035601	protein deacylation	2/96	129/28564	0.0701362210109008	0.158641578314483	0.106181378049511	Nnmt/Lyplal1	2
GO:0098732	GO:0098732	macromolecule deacylation	2/96	129/28564	0.0701362210109008	0.158641578314483	0.106181378049511	Nnmt/Lyplal1	2
GO:0001952	GO:0001952	regulation of cell-matrix adhesion	2/96	130/28564	0.0710809347213205	0.158641578314483	0.106181378049511	Cd36/Hrg	2
GO:0009129	GO:0009129	pyrimidine nucleoside monophosphate metabolic process	1/96	22/28564	0.0714128472806188	0.158641578314483	0.106181378049511	Tymp	1
GO:0009164	GO:0009164	nucleoside catabolic process	1/96	22/28564	0.0714128472806188	0.158641578314483	0.106181378049511	Dera	1
GO:0010232	GO:0010232	vascular transport	1/96	22/28564	0.0714128472806188	0.158641578314483	0.106181378049511	Cd36	1
GO:0010885	GO:0010885	regulation of cholesterol storage	1/96	22/28564	0.0714128472806188	0.158641578314483	0.106181378049511	Cd36	1
GO:0034312	GO:0034312	diol biosynthetic process	1/96	22/28564	0.0714128472806188	0.158641578314483	0.106181378049511	Ephx1	1
GO:0042730	GO:0042730	fibrinolysis	1/96	22/28564	0.0714128472806188	0.158641578314483	0.106181378049511	Hrg	1
GO:0046931	GO:0046931	pore complex assembly	1/96	22/28564	0.0714128472806188	0.158641578314483	0.106181378049511	Rtn4	1
GO:1900746	GO:1900746	regulation of vascular endothelial growth factor signaling pathway	1/96	22/28564	0.0714128472806188	0.158641578314483	0.106181378049511	Hrg	1
GO:1902992	GO:1902992	negative regulation of amyloid precursor protein catabolic process	1/96	22/28564	0.0714128472806188	0.158641578314483	0.106181378049511	Rtn4	1
GO:1905709	GO:1905709	negative regulation of membrane permeability	1/96	22/28564	0.0714128472806188	0.158641578314483	0.106181378049511	Acaa2	1
GO:0001558	GO:0001558	regulation of cell growth	4/96	464/28564	0.0714278948233171	0.158641578314483	0.106181378049511	Cth/Rtn4/Hrg/Fbp1	4
GO:1990266	GO:1990266	neutrophil migration	2/96	132/28564	0.0729828521594504	0.161841473411489	0.108323119669986	Bsg/Rtn4	2
GO:0006595	GO:0006595	polyamine metabolic process	1/96	23/28564	0.0745361170816508	0.163748337836743	0.109599414917287	Nnmt	1
GO:0018904	GO:0018904	ether metabolic process	1/96	23/28564	0.0745361170816508	0.163748337836743	0.109599414917287	Ephx1	1
GO:0031649	GO:0031649	heat generation	1/96	23/28564	0.0745361170816508	0.163748337836743	0.109599414917287	Abat	1
GO:0043605	GO:0043605	amide catabolic process	1/96	23/28564	0.0745361170816508	0.163748337836743	0.109599414917287	Oat	1
GO:0140354	GO:0140354	lipid import into cell	1/96	23/28564	0.0745361170816508	0.163748337836743	0.109599414917287	Cd36	1
GO:2001026	GO:2001026	regulation of endothelial cell chemotaxis	1/96	23/28564	0.0745361170816508	0.163748337836743	0.109599414917287	Hrg	1
GO:0019932	GO:0019932	second-messenger-mediated signaling	3/96	295/28564	0.0774666919186326	0.165955686516504	0.111076829143387	Mt2/Gapdh/Cd36	3
GO:0006007	GO:0006007	glucose catabolic process	1/96	24/28564	0.0776489909389148	0.165955686516504	0.111076829143387	Gapdh	1
GO:0006063	GO:0006063	uronic acid metabolic process	1/96	24/28564	0.0776489909389148	0.165955686516504	0.111076829143387	Cryl1	1
GO:0006760	GO:0006760	folic acid-containing compound metabolic process	1/96	24/28564	0.0776489909389148	0.165955686516504	0.111076829143387	Sardh	1
GO:0010878	GO:0010878	cholesterol storage	1/96	24/28564	0.0776489909389148	0.165955686516504	0.111076829143387	Cd36	1
GO:0015812	GO:0015812	gamma-aminobutyric acid transport	1/96	24/28564	0.0776489909389148	0.165955686516504	0.111076829143387	Abat	1
GO:0019400	GO:0019400	alditol metabolic process	1/96	24/28564	0.0776489909389148	0.165955686516504	0.111076829143387	Got1	1
GO:0019585	GO:0019585	glucuronate metabolic process	1/96	24/28564	0.0776489909389148	0.165955686516504	0.111076829143387	Cryl1	1
GO:0032352	GO:0032352	positive regulation of hormone metabolic process	1/96	24/28564	0.0776489909389148	0.165955686516504	0.111076829143387	Rdh16	1
GO:0034383	GO:0034383	low-density lipoprotein particle clearance	1/96	24/28564	0.0776489909389148	0.165955686516504	0.111076829143387	Cd36	1
GO:0050872	GO:0050872	white fat cell differentiation	1/96	24/28564	0.0776489909389148	0.165955686516504	0.111076829143387	Fabp4	1
GO:0050908	GO:0050908	detection of light stimulus involved in visual perception	1/96	24/28564	0.0776489909389148	0.165955686516504	0.111076829143387	Reep6	1
GO:0050962	GO:0050962	detection of light stimulus involved in sensory perception	1/96	24/28564	0.0776489909389148	0.165955686516504	0.111076829143387	Reep6	1
GO:0051481	GO:0051481	negative regulation of cytosolic calcium ion concentration	1/96	24/28564	0.0776489909389148	0.165955686516504	0.111076829143387	Got1	1
GO:0051882	GO:0051882	mitochondrial depolarization	1/96	24/28564	0.0776489909389148	0.165955686516504	0.111076829143387	Got1	1
GO:0060080	GO:0060080	inhibitory postsynaptic potential	1/96	24/28564	0.0776489909389148	0.165955686516504	0.111076829143387	Abat	1
GO:1902547	GO:1902547	regulation of cellular response to vascular endothelial growth factor stimulus	1/96	24/28564	0.0776489909389148	0.165955686516504	0.111076829143387	Hrg	1
GO:1903428	GO:1903428	positive regulation of reactive oxygen species biosynthetic process	1/96	24/28564	0.0776489909389148	0.165955686516504	0.111076829143387	Cd36	1
GO:0001889	GO:0001889	liver development	2/96	138/28564	0.0787858107868827	0.168131767899116	0.112533315661036	Acadm/Rtn4	2
GO:0014013	GO:0014013	regulation of gliogenesis	2/96	139/28564	0.0797667559986204	0.169769851457562	0.113629711520457	Aspa/Rtn4	2
GO:0005980	GO:0005980	glycogen catabolic process	1/96	25/28564	0.080751503092729	0.169769851457562	0.113629711520457	G6pc	1
GO:0006706	GO:0006706	steroid catabolic process	1/96	25/28564	0.080751503092729	0.169769851457562	0.113629711520457	Akr1d1	1
GO:0007413	GO:0007413	axonal fasciculation	1/96	25/28564	0.080751503092729	0.169769851457562	0.113629711520457	Rtn4	1
GO:0007620	GO:0007620	copulation	1/96	25/28564	0.080751503092729	0.169769851457562	0.113629711520457	Abat	1
GO:0009125	GO:0009125	nucleoside monophosphate catabolic process	1/96	25/28564	0.080751503092729	0.169769851457562	0.113629711520457	Tymp	1
GO:0010743	GO:0010743	regulation of macrophage derived foam cell differentiation	1/96	25/28564	0.080751503092729	0.169769851457562	0.113629711520457	Cd36	1
GO:0106030	GO:0106030	neuron projection fasciculation	1/96	25/28564	0.080751503092729	0.169769851457562	0.113629711520457	Rtn4	1
GO:1901028	GO:1901028	regulation of mitochondrial outer membrane permeabilization involved in apoptotic signaling pathway	1/96	25/28564	0.080751503092729	0.169769851457562	0.113629711520457	Acaa2	1
GO:2000345	GO:2000345	regulation of hepatocyte proliferation	1/96	25/28564	0.080751503092729	0.169769851457562	0.113629711520457	Rtn4	1
GO:0061008	GO:0061008	hepaticobiliary system development	2/96	141/28564	0.0817401327469884	0.171593730522196	0.114850463321694	Acadm/Rtn4	2
GO:0010811	GO:0010811	positive regulation of cell-substrate adhesion	2/96	142/28564	0.0827324919873485	0.172183341204334	0.11524509930179	Cd36/Hrg	2
GO:0043414	GO:0043414	macromolecule methylation	3/96	305/28564	0.0836668396160429	0.172183341204334	0.11524509930179	Hsd17b10/Bhmt/Nnmt	3
GO:0002702	GO:0002702	positive regulation of production of molecular mediator of immune response	2/96	143/28564	0.0837285839328174	0.172183341204334	0.11524509930179	Cd36/Rtn4	2
GO:0061844	GO:0061844	antimicrobial humoral immune response mediated by antimicrobial peptide	2/96	143/28564	0.0837285839328174	0.172183341204334	0.11524509930179	Gapdh/Hrg	2
GO:0006783	GO:0006783	heme biosynthetic process	1/96	26/28564	0.083843687671835	0.172183341204334	0.11524509930179	Cpox	1
GO:0006817	GO:0006817	phosphate ion transport	1/96	26/28564	0.083843687671835	0.172183341204334	0.11524509930179	Slc25a10	1
GO:0008211	GO:0008211	glucocorticoid metabolic process	1/96	26/28564	0.083843687671835	0.172183341204334	0.11524509930179	Cbr1	1
GO:0009251	GO:0009251	glucan catabolic process	1/96	26/28564	0.083843687671835	0.172183341204334	0.11524509930179	G6pc	1
GO:0010575	GO:0010575	positive regulation of vascular endothelial growth factor production	1/96	26/28564	0.083843687671835	0.172183341204334	0.11524509930179	Bsg	1
GO:0044247	GO:0044247	cellular polysaccharide catabolic process	1/96	26/28564	0.083843687671835	0.172183341204334	0.11524509930179	G6pc	1
GO:0045723	GO:0045723	positive regulation of fatty acid biosynthetic process	1/96	26/28564	0.083843687671835	0.172183341204334	0.11524509930179	Apoa4	1
GO:0046386	GO:0046386	deoxyribose phosphate catabolic process	1/96	26/28564	0.083843687671835	0.172183341204334	0.11524509930179	Tymp	1
GO:0097164	GO:0097164	ammonium ion metabolic process	1/96	26/28564	0.083843687671835	0.172183341204334	0.11524509930179	Hnmt	1
GO:1903077	GO:1903077	negative regulation of protein localization to plasma membrane	1/96	26/28564	0.083843687671835	0.172183341204334	0.11524509930179	Lyplal1	1
GO:1903579	GO:1903579	negative regulation of ATP metabolic process	1/96	26/28564	0.083843687671835	0.172183341204334	0.11524509930179	Fbp1	1
GO:0034614	GO:0034614	cellular response to reactive oxygen species	2/96	146/28564	0.0867389003470046	0.177483494249349	0.118792577586943	Apoa4/Cd36	2
GO:0002523	GO:0002523	leukocyte migration involved in inflammatory response	1/96	27/28564	0.0869255786937531	0.177483494249349	0.118792577586943	Rtn4	1
GO:0034656	GO:0034656	nucleobase-containing small molecule catabolic process	1/96	27/28564	0.0869255786937531	0.177483494249349	0.118792577586943	Dera	1
GO:0051969	GO:0051969	regulation of transmission of nerve impulse	1/96	27/28564	0.0869255786937531	0.177483494249349	0.118792577586943	Tymp	1
GO:0031647	GO:0031647	regulation of protein stability	3/96	311/28564	0.0874867037541509	0.178372171539039	0.119387383691768	Apoa2/Gapdh/Rtn4	3
GO:0015813	GO:0015813	L-glutamate transmembrane transport	1/96	28/28564	0.0899972100651443	0.181402626831166	0.121415716506244	Slc25a22	1
GO:0019433	GO:0019433	triglyceride catabolic process	1/96	28/28564	0.0899972100651443	0.181402626831166	0.121415716506244	Apoa4	1
GO:0021801	GO:0021801	cerebral cortex radial glia-guided migration	1/96	28/28564	0.0899972100651443	0.181402626831166	0.121415716506244	Rtn4	1
GO:0022030	GO:0022030	telencephalon glial cell migration	1/96	28/28564	0.0899972100651443	0.181402626831166	0.121415716506244	Rtn4	1
GO:0035020	GO:0035020	regulation of Rac protein signal transduction	1/96	28/28564	0.0899972100651443	0.181402626831166	0.121415716506244	Rtn4	1
GO:0046823	GO:0046823	negative regulation of nucleocytoplasmic transport	1/96	28/28564	0.0899972100651443	0.181402626831166	0.121415716506244	Cd36	1
GO:0051569	GO:0051569	regulation of histone H3-K4 methylation	1/96	28/28564	0.0899972100651443	0.181402626831166	0.121415716506244	Nnmt	1
GO:1904376	GO:1904376	negative regulation of protein localization to cell periphery	1/96	28/28564	0.0899972100651443	0.181402626831166	0.121415716506244	Lyplal1	1
GO:0007162	GO:0007162	negative regulation of cell adhesion	3/96	318/28564	0.0920353584193024	0.184425256335568	0.123438811394233	Lgals1/Abat/Hrg	3
GO:0050729	GO:0050729	positive regulation of inflammatory response	2/96	152/28564	0.0928555622792215	0.184425256335568	0.123438811394233	Fabp4/Lgals1	2
GO:0010742	GO:0010742	macrophage derived foam cell differentiation	1/96	29/28564	0.0930586155821671	0.184425256335568	0.123438811394233	Cd36	1
GO:0031100	GO:0031100	animal organ regeneration	1/96	29/28564	0.0930586155821671	0.184425256335568	0.123438811394233	Apoa2	1
GO:0042558	GO:0042558	pteridine-containing compound metabolic process	1/96	29/28564	0.0930586155821671	0.184425256335568	0.123438811394233	Sardh	1
GO:0046688	GO:0046688	response to copper ion	1/96	29/28564	0.0930586155821671	0.184425256335568	0.123438811394233	Mt2	1
GO:0051156	GO:0051156	glucose 6-phosphate metabolic process	1/96	29/28564	0.0930586155821671	0.184425256335568	0.123438811394233	G6pc	1
GO:0051938	GO:0051938	L-glutamate import	1/96	29/28564	0.0930586155821671	0.184425256335568	0.123438811394233	Slc25a22	1
GO:0090208	GO:0090208	positive regulation of triglyceride metabolic process	1/96	29/28564	0.0930586155821671	0.184425256335568	0.123438811394233	Apoa4	1
GO:0090330	GO:0090330	regulation of platelet aggregation	1/96	29/28564	0.0930586155821671	0.184425256335568	0.123438811394233	Abat	1
GO:1900543	GO:1900543	negative regulation of purine nucleotide metabolic process	1/96	29/28564	0.0930586155821671	0.184425256335568	0.123438811394233	Fbp1	1
GO:1990000	GO:1990000	amyloid fibril formation	1/96	29/28564	0.0930586155821671	0.184425256335568	0.123438811394233	Cd36	1
GO:0030072	GO:0030072	peptide hormone secretion	3/96	320/28564	0.0933528810541233	0.184750045326386	0.123656197926735	Abat/Hadh/Slc25a22	3
GO:0043467	GO:0043467	regulation of generation of precursor metabolites and energy	2/96	154/28564	0.0949218915005638	0.186814303971174	0.125037839674648	Khk/Fbp1	2
GO:0000272	GO:0000272	polysaccharide catabolic process	1/96	30/28564	0.09610982893083	0.186814303971174	0.125037839674648	G6pc	1
GO:0002837	GO:0002837	regulation of immune response to tumor cell	1/96	30/28564	0.09610982893083	0.186814303971174	0.125037839674648	Hrg	1
GO:0009218	GO:0009218	pyrimidine ribonucleotide metabolic process	1/96	30/28564	0.09610982893083	0.186814303971174	0.125037839674648	Entpd5	1
GO:0032891	GO:0032891	negative regulation of organic acid transport	1/96	30/28564	0.09610982893083	0.186814303971174	0.125037839674648	Abat	1
GO:0034311	GO:0034311	diol metabolic process	1/96	30/28564	0.09610982893083	0.186814303971174	0.125037839674648	Ephx1	1
GO:0035094	GO:0035094	response to nicotine	1/96	30/28564	0.09610982893083	0.186814303971174	0.125037839674648	Abat	1
GO:0042744	GO:0042744	hydrogen peroxide catabolic process	1/96	30/28564	0.09610982893083	0.186814303971174	0.125037839674648	Apoa4	1
GO:0045980	GO:0045980	negative regulation of nucleotide metabolic process	1/96	30/28564	0.09610982893083	0.186814303971174	0.125037839674648	Fbp1	1
GO:0050995	GO:0050995	negative regulation of lipid catabolic process	1/96	30/28564	0.09610982893083	0.186814303971174	0.125037839674648	Apoa2	1
GO:0051894	GO:0051894	positive regulation of focal adhesion assembly	1/96	30/28564	0.09610982893083	0.186814303971174	0.125037839674648	Hrg	1
GO:1900225	GO:1900225	regulation of NLRP3 inflammasome complex assembly	1/96	30/28564	0.09610982893083	0.186814303971174	0.125037839674648	Cd36	1
GO:1901658	GO:1901658	glycosyl compound catabolic process	1/96	30/28564	0.09610982893083	0.186814303971174	0.125037839674648	Dera	1
GO:0010631	GO:0010631	epithelial cell migration	3/96	327/28564	0.0980256734783627	0.188839787883038	0.126393528865741	Bsg/Rtn4/Hrg	3
GO:0002790	GO:0002790	peptide secretion	3/96	328/28564	0.0987009229766873	0.188839787883038	0.126393528865741	Abat/Hadh/Slc25a22	3
GO:0051092	GO:0051092	positive regulation of NF-kappaB transcription factor activity	2/96	158/28564	0.0990940917523902	0.188839787883038	0.126393528865741	Cd36/Cth	2
GO:0002834	GO:0002834	regulation of response to tumor cell	1/96	31/28564	0.0991508836873537	0.188839787883038	0.126393528865741	Hrg	1
GO:0006779	GO:0006779	porphyrin-containing compound biosynthetic process	1/96	31/28564	0.0991508836873537	0.188839787883038	0.126393528865741	Cpox	1
GO:0006837	GO:0006837	serotonin transport	1/96	31/28564	0.0991508836873537	0.188839787883038	0.126393528865741	Maob	1
GO:0006882	GO:0006882	intracellular zinc ion homeostasis	1/96	31/28564	0.0991508836873537	0.188839787883038	0.126393528865741	Mt2	1
GO:0030511	GO:0030511	positive regulation of transforming growth factor beta receptor signaling pathway	1/96	31/28564	0.0991508836873537	0.188839787883038	0.126393528865741	Got1	1
GO:0033014	GO:0033014	tetrapyrrole biosynthetic process	1/96	31/28564	0.0991508836873537	0.188839787883038	0.126393528865741	Cpox	1
GO:0034390	GO:0034390	smooth muscle cell apoptotic process	1/96	31/28564	0.0991508836873537	0.188839787883038	0.126393528865741	Gapdh	1
GO:0034391	GO:0034391	regulation of smooth muscle cell apoptotic process	1/96	31/28564	0.0991508836873537	0.188839787883038	0.126393528865741	Gapdh	1
GO:0035767	GO:0035767	endothelial cell chemotaxis	1/96	31/28564	0.0991508836873537	0.188839787883038	0.126393528865741	Hrg	1
GO:0090077	GO:0090077	foam cell differentiation	1/96	31/28564	0.0991508836873537	0.188839787883038	0.126393528865741	Cd36	1
GO:1903846	GO:1903846	positive regulation of cellular response to transforming growth factor beta stimulus	1/96	31/28564	0.0991508836873537	0.188839787883038	0.126393528865741	Got1	1
GO:1905523	GO:1905523	positive regulation of macrophage migration	1/96	31/28564	0.0991508836873537	0.188839787883038	0.126393528865741	Rtn4	1
GO:0090132	GO:0090132	epithelium migration	3/96	329/28564	0.0993780774180742	0.189018437183102	0.126513101736044	Bsg/Rtn4/Hrg	3
GO:0090130	GO:0090130	tissue migration	3/96	331/28564	0.100738071643449	0.191348321070734	0.128072530761602	Bsg/Rtn4/Hrg	3
GO:0009162	GO:0009162	deoxyribonucleoside monophosphate metabolic process	1/96	32/28564	0.102181813318518	0.192172259954222	0.128624006402521	Tymp	1
GO:0031295	GO:0031295	T cell costimulation	1/96	32/28564	0.102181813318518	0.192172259954222	0.128624006402521	Lgals1	1
GO:0034121	GO:0034121	regulation of toll-like receptor signaling pathway	1/96	32/28564	0.102181813318518	0.192172259954222	0.128624006402521	Cd36	1
GO:0046339	GO:0046339	diacylglycerol metabolic process	1/96	32/28564	0.102181813318518	0.192172259954222	0.128624006402521	Apoa2	1
GO:0060317	GO:0060317	cardiac epithelial to mesenchymal transition	1/96	32/28564	0.102181813318518	0.192172259954222	0.128624006402521	Rtn4	1
GO:0031099	GO:0031099	regeneration	2/96	161/28564	0.102256798874723	0.192172259954222	0.128624006402521	Apoa2/Rtn4	2
GO:0051701	GO:0051701	biological process involved in interaction with host	2/96	161/28564	0.102256798874723	0.192172259954222	0.128624006402521	Lgals1/Bsg	2
GO:2000377	GO:2000377	regulation of reactive oxygen species metabolic process	2/96	161/28564	0.102256798874723	0.192172259954222	0.128624006402521	Cbr1/Cd36	2
GO:0010634	GO:0010634	positive regulation of epithelial cell migration	2/96	162/28564	0.103317252340898	0.192351169967641	0.128743753772495	Bsg/Rtn4	2
GO:0097530	GO:0097530	granulocyte migration	2/96	162/28564	0.103317252340898	0.192351169967641	0.128743753772495	Bsg/Rtn4	2
GO:0002833	GO:0002833	positive regulation of response to biotic stimulus	3/96	335/28564	0.103480594248611	0.192351169967641	0.128743753772495	Cd36/Rtn4/Hrg	3
GO:0046883	GO:0046883	regulation of hormone secretion	3/96	337/28564	0.10486300372092	0.192351169967641	0.128743753772495	Abat/Hadh/Slc25a22	3
GO:0002418	GO:0002418	immune response to tumor cell	1/96	33/28564	0.105202651182019	0.192351169967641	0.128743753772495	Hrg	1
GO:0009072	GO:0009072	aromatic amino acid metabolic process	1/96	33/28564	0.105202651182019	0.192351169967641	0.128743753772495	Hpd	1
GO:0009584	GO:0009584	detection of visible light	1/96	33/28564	0.105202651182019	0.192351169967641	0.128743753772495	Reep6	1
GO:0010574	GO:0010574	regulation of vascular endothelial growth factor production	1/96	33/28564	0.105202651182019	0.192351169967641	0.128743753772495	Bsg	1
GO:0015697	GO:0015697	quaternary ammonium group transport	1/96	33/28564	0.105202651182019	0.192351169967641	0.128743753772495	Slc25a20	1
GO:0033598	GO:0033598	mammary gland epithelial cell proliferation	1/96	33/28564	0.105202651182019	0.192351169967641	0.128743753772495	Rtn4	1
GO:0034389	GO:0034389	lipid droplet organization	1/96	33/28564	0.105202651182019	0.192351169967641	0.128743753772495	Plin2	1
GO:0042573	GO:0042573	retinoic acid metabolic process	1/96	33/28564	0.105202651182019	0.192351169967641	0.128743753772495	Rdh16	1
GO:0044273	GO:0044273	sulfur compound catabolic process	1/96	33/28564	0.105202651182019	0.192351169967641	0.128743753772495	Mat1a	1
GO:0044546	GO:0044546	NLRP3 inflammasome complex assembly	1/96	33/28564	0.105202651182019	0.192351169967641	0.128743753772495	Cd36	1
GO:0048714	GO:0048714	positive regulation of oligodendrocyte differentiation	1/96	33/28564	0.105202651182019	0.192351169967641	0.128743753772495	Aspa	1
GO:0051150	GO:0051150	regulation of smooth muscle cell differentiation	1/96	33/28564	0.105202651182019	0.192351169967641	0.128743753772495	Cth	1
GO:0051957	GO:0051957	positive regulation of amino acid transport	1/96	33/28564	0.105202651182019	0.192351169967641	0.128743753772495	Abat	1
GO:0072574	GO:0072574	hepatocyte proliferation	1/96	33/28564	0.105202651182019	0.192351169967641	0.128743753772495	Rtn4	1
GO:0072575	GO:0072575	epithelial cell proliferation involved in liver morphogenesis	1/96	33/28564	0.105202651182019	0.192351169967641	0.128743753772495	Rtn4	1
GO:0090312	GO:0090312	positive regulation of protein deacetylation	1/96	33/28564	0.105202651182019	0.192351169967641	0.128743753772495	Nnmt	1
GO:1904646	GO:1904646	cellular response to amyloid-beta	1/96	33/28564	0.105202651182019	0.192351169967641	0.128743753772495	Cd36	1
GO:1903900	GO:1903900	regulation of viral life cycle	2/96	164/28564	0.105447292800743	0.192550017910635	0.128876845921689	Lgals1/Bsg	2
GO:0010977	GO:0010977	negative regulation of neuron projection development	2/96	165/28564	0.106516816043828	0.194252674818667	0.13001646176995	Lgals1/Rtn4	2
GO:0002313	GO:0002313	mature B cell differentiation involved in immune response	1/96	34/28564	0.108213430526821	0.195833490718107	0.131074527457575	Lgals1	1
GO:0009225	GO:0009225	nucleotide-sugar metabolic process	1/96	34/28564	0.108213430526821	0.195833490718107	0.131074527457575	Entpd5	1
GO:0031294	GO:0031294	lymphocyte costimulation	1/96	34/28564	0.108213430526821	0.195833490718107	0.131074527457575	Lgals1	1
GO:0071404	GO:0071404	cellular response to low-density lipoprotein particle stimulus	1/96	34/28564	0.108213430526821	0.195833490718107	0.131074527457575	Cd36	1
GO:0090322	GO:0090322	regulation of superoxide metabolic process	1/96	34/28564	0.108213430526821	0.195833490718107	0.131074527457575	Cd36	1
GO:1901661	GO:1901661	quinone metabolic process	1/96	34/28564	0.108213430526821	0.195833490718107	0.131074527457575	Cbr1	1
GO:0015833	GO:0015833	peptide transport	3/96	342/28564	0.108351063318981	0.195833490718107	0.131074527457575	Abat/Hadh/Slc25a22	3
GO:0008037	GO:0008037	cell recognition	2/96	167/28564	0.108664710496732	0.196150184425311	0.131286495685626	Cd36/Rtn4	2
GO:0002719	GO:0002719	negative regulation of cytokine production involved in immune response	1/96	35/28564	0.111214184493502	0.198726985406422	0.133011190321425	Apoa2	1
GO:0043094	GO:0043094	cellular metabolic compound salvage	1/96	35/28564	0.111214184493502	0.198726985406422	0.133011190321425	Bhmt	1
GO:0045987	GO:0045987	positive regulation of smooth muscle contraction	1/96	35/28564	0.111214184493502	0.198726985406422	0.133011190321425	Abat	1
GO:0055094	GO:0055094	response to lipoprotein particle	1/96	35/28564	0.111214184493502	0.198726985406422	0.133011190321425	Cd36	1
GO:0072576	GO:0072576	liver morphogenesis	1/96	35/28564	0.111214184493502	0.198726985406422	0.133011190321425	Rtn4	1
GO:0097345	GO:0097345	mitochondrial outer membrane permeabilization	1/96	35/28564	0.111214184493502	0.198726985406422	0.133011190321425	Acaa2	1
GO:0150117	GO:0150117	positive regulation of cell-substrate junction organization	1/96	35/28564	0.111214184493502	0.198726985406422	0.133011190321425	Hrg	1
GO:1905476	GO:1905476	negative regulation of protein localization to membrane	1/96	35/28564	0.111214184493502	0.198726985406422	0.133011190321425	Lyplal1	1
GO:0032675	GO:0032675	regulation of interleukin-6 production	2/96	170/28564	0.111908203138552	0.199715269329129	0.133672664759162	Bsg/Cd36	2
GO:0000002	GO:0000002	mitochondrial genome maintenance	1/96	36/28564	0.114204946114611	0.201781058160105	0.135055330685477	Tymp	1
GO:0009112	GO:0009112	nucleobase metabolic process	1/96	36/28564	0.114204946114611	0.201781058160105	0.135055330685477	Tymp	1
GO:0032369	GO:0032369	negative regulation of lipid transport	1/96	36/28564	0.114204946114611	0.201781058160105	0.135055330685477	Apoa2	1
GO:0042168	GO:0042168	heme metabolic process	1/96	36/28564	0.114204946114611	0.201781058160105	0.135055330685477	Cpox	1
GO:0043537	GO:0043537	negative regulation of blood vessel endothelial cell migration	1/96	36/28564	0.114204946114611	0.201781058160105	0.135055330685477	Hrg	1
GO:0120033	GO:0120033	negative regulation of plasma membrane bounded cell projection assembly	1/96	36/28564	0.114204946114611	0.201781058160105	0.135055330685477	Hrg	1
GO:0140632	GO:0140632	inflammasome complex assembly	1/96	36/28564	0.114204946114611	0.201781058160105	0.135055330685477	Cd36	1
GO:1901186	GO:1901186	positive regulation of ERBB signaling pathway	1/96	36/28564	0.114204946114611	0.201781058160105	0.135055330685477	Rtn4	1
GO:0050878	GO:0050878	regulation of body fluid levels	3/96	354/28564	0.116904259033929	0.205256125293412	0.137381249407098	Abat/Cd36/Hrg	3
GO:0010573	GO:0010573	vascular endothelial growth factor production	1/96	37/28564	0.117185748315011	0.205256125293412	0.137381249407098	Bsg	1
GO:0010667	GO:0010667	negative regulation of cardiac muscle cell apoptotic process	1/96	37/28564	0.117185748315011	0.205256125293412	0.137381249407098	Acot1	1
GO:0030488	GO:0030488	tRNA methylation	1/96	37/28564	0.117185748315011	0.205256125293412	0.137381249407098	Hsd17b10	1
GO:0042403	GO:0042403	thyroid hormone metabolic process	1/96	37/28564	0.117185748315011	0.205256125293412	0.137381249407098	Sult1b1	1
GO:0051084	GO:0051084	'de novo' post-translational protein folding	1/96	37/28564	0.117185748315011	0.205256125293412	0.137381249407098	Entpd5	1
GO:0070542	GO:0070542	response to fatty acid	1/96	37/28564	0.117185748315011	0.205256125293412	0.137381249407098	Cd36	1
GO:0010594	GO:0010594	regulation of endothelial cell migration	2/96	177/28564	0.119573091712462	0.20814417614135	0.139314268620404	Bsg/Hrg	2
GO:0006458	GO:0006458	'de novo' protein folding	1/96	38/28564	0.120156623912226	0.20814417614135	0.139314268620404	Entpd5	1
GO:0006910	GO:0006910	phagocytosis, recognition	1/96	38/28564	0.120156623912226	0.20814417614135	0.139314268620404	Cd36	1
GO:0007031	GO:0007031	peroxisome organization	1/96	38/28564	0.120156623912226	0.20814417614135	0.139314268620404	Pex11a	1
GO:0045922	GO:0045922	negative regulation of fatty acid metabolic process	1/96	38/28564	0.120156623912226	0.20814417614135	0.139314268620404	Fmo1	1
GO:0051953	GO:0051953	negative regulation of amine transport	1/96	38/28564	0.120156623912226	0.20814417614135	0.139314268620404	Abat	1
GO:0071402	GO:0071402	cellular response to lipoprotein particle stimulus	1/96	38/28564	0.120156623912226	0.20814417614135	0.139314268620404	Cd36	1
GO:1902003	GO:1902003	regulation of amyloid-beta formation	1/96	38/28564	0.120156623912226	0.20814417614135	0.139314268620404	Rtn4	1
GO:1902110	GO:1902110	positive regulation of mitochondrial membrane permeability involved in apoptotic process	1/96	38/28564	0.120156623912226	0.20814417614135	0.139314268620404	Acaa2	1
GO:0006644	GO:0006644	phospholipid metabolic process	3/96	360/28564	0.121273984651681	0.209823243286242	0.140438095458087	Apoa4/Apoa2/Hmgcs2	3
GO:0032635	GO:0032635	interleukin-6 production	2/96	179/28564	0.121786851595504	0.21045362037906	0.140860017057187	Bsg/Cd36	2
GO:0006767	GO:0006767	water-soluble vitamin metabolic process	1/96	39/28564	0.123117605616791	0.210952414944369	0.141193868339246	Nnmt	1
GO:0014823	GO:0014823	response to activity	1/96	39/28564	0.123117605616791	0.210952414944369	0.141193868339246	Hadh	1
GO:0019934	GO:0019934	cGMP-mediated signaling	1/96	39/28564	0.123117605616791	0.210952414944369	0.141193868339246	Cd36	1
GO:0055090	GO:0055090	acylglycerol homeostasis	1/96	39/28564	0.123117605616791	0.210952414944369	0.141193868339246	Apoa4	1
GO:0070328	GO:0070328	triglyceride homeostasis	1/96	39/28564	0.123117605616791	0.210952414944369	0.141193868339246	Apoa4	1
GO:0070873	GO:0070873	regulation of glycogen metabolic process	1/96	39/28564	0.123117605616791	0.210952414944369	0.141193868339246	Khk	1
GO:1904645	GO:1904645	response to amyloid-beta	1/96	39/28564	0.123117605616791	0.210952414944369	0.141193868339246	Cd36	1
GO:0019730	GO:0019730	antimicrobial humoral response	2/96	181/28564	0.12401075249967	0.21171474252052	0.141704106534182	Gapdh/Hrg	2
GO:0045766	GO:0045766	positive regulation of angiogenesis	2/96	181/28564	0.12401075249967	0.21171474252052	0.141704106534182	Rtn4/Ddah1	2
GO:1904018	GO:1904018	positive regulation of vasculature development	2/96	181/28564	0.12401075249967	0.21171474252052	0.141704106534182	Rtn4/Ddah1	2
GO:0010664	GO:0010664	negative regulation of striated muscle cell apoptotic process	1/96	40/28564	0.126068726032594	0.213470817462149	0.142879475937597	Acot1	1
GO:0021799	GO:0021799	cerebral cortex radially oriented cell migration	1/96	40/28564	0.126068726032594	0.213470817462149	0.142879475937597	Rtn4	1
GO:0035640	GO:0035640	exploration behavior	1/96	40/28564	0.126068726032594	0.213470817462149	0.142879475937597	Abat	1
GO:0043001	GO:0043001	Golgi to plasma membrane protein transport	1/96	40/28564	0.126068726032594	0.213470817462149	0.142879475937597	Lyplal1	1
GO:0070570	GO:0070570	regulation of neuron projection regeneration	1/96	40/28564	0.126068726032594	0.213470817462149	0.142879475937597	Rtn4	1
GO:1902686	GO:1902686	mitochondrial outer membrane permeabilization involved in programmed cell death	1/96	40/28564	0.126068726032594	0.213470817462149	0.142879475937597	Acaa2	1
GO:0006479	GO:0006479	protein methylation	2/96	183/28564	0.12624456247938	0.213470817462149	0.142879475937597	Bhmt/Nnmt	2
GO:0008213	GO:0008213	protein alkylation	2/96	183/28564	0.12624456247938	0.213470817462149	0.142879475937597	Bhmt/Nnmt	2
GO:0045861	GO:0045861	negative regulation of proteolysis	3/96	368/28564	0.12719314251447	0.21456271778929	0.143610302513204	Gapdh/Serpina1b/Hrg	3
GO:0052548	GO:0052548	regulation of endopeptidase activity	3/96	368/28564	0.12719314251447	0.21456271778929	0.143610302513204	Gapdh/Serpina1b/Hrg	3
GO:0051170	GO:0051170	import into nucleus	2/96	184/28564	0.127365111600175	0.214597340234778	0.143633475876785	Cd36/Htatip2	2
GO:0031589	GO:0031589	cell-substrate adhesion	3/96	369/28564	0.127940325541931	0.215310500347881	0.144110805492286	Lgals1/Cd36/Hrg	3
GO:0010591	GO:0010591	regulation of lamellipodium assembly	1/96	41/28564	0.129010017657222	0.216596202630668	0.14497134685602	Hrg	1
GO:1901031	GO:1901031	regulation of response to reactive oxygen species	1/96	41/28564	0.129010017657222	0.216596202630668	0.14497134685602	Cd36	1
GO:0046486	GO:0046486	glycerolipid metabolic process	3/96	374/28564	0.131699993728135	0.220473023295071	0.147566165723626	Apoa4/Apoa2/G6pc	3
GO:0038084	GO:0038084	vascular endothelial growth factor signaling pathway	1/96	42/28564	0.131941512882301	0.220473023295071	0.147566165723626	Hrg	1
GO:0043618	GO:0043618	regulation of transcription from RNA polymerase II promoter in response to stress	1/96	42/28564	0.131941512882301	0.220473023295071	0.147566165723626	Cd36	1
GO:1900181	GO:1900181	negative regulation of protein localization to nucleus	1/96	42/28564	0.131941512882301	0.220473023295071	0.147566165723626	Cd36	1
GO:0002221	GO:0002221	pattern recognition receptor signaling pathway	2/96	189/28564	0.133003166219438	0.221724101803463	0.14840353283432	Cd36/Rtn4	2
GO:0050714	GO:0050714	positive regulation of protein secretion	2/96	189/28564	0.133003166219438	0.221724101803463	0.14840353283432	Bsg/Abat	2
GO:0050727	GO:0050727	regulation of inflammatory response	3/96	377/28564	0.133974518135383	0.222469402490419	0.148902374656515	Gpx4/Fabp4/Lgals1	3
GO:0002335	GO:0002335	mature B cell differentiation	1/96	43/28564	0.134863243993839	0.222469402490419	0.148902374656515	Lgals1	1
GO:0006778	GO:0006778	porphyrin-containing compound metabolic process	1/96	43/28564	0.134863243993839	0.222469402490419	0.148902374656515	Cpox	1
GO:0006953	GO:0006953	acute-phase response	1/96	43/28564	0.134863243993839	0.222469402490419	0.148902374656515	Serpina1b	1
GO:0009309	GO:0009309	amine biosynthetic process	1/96	43/28564	0.134863243993839	0.222469402490419	0.148902374656515	Nnmt	1
GO:0032735	GO:0032735	positive regulation of interleukin-12 production	1/96	43/28564	0.134863243993839	0.222469402490419	0.148902374656515	Cd36	1
GO:0035794	GO:0035794	positive regulation of mitochondrial membrane permeability	1/96	43/28564	0.134863243993839	0.222469402490419	0.148902374656515	Acaa2	1
GO:0042401	GO:0042401	biogenic amine biosynthetic process	1/96	43/28564	0.134863243993839	0.222469402490419	0.148902374656515	Nnmt	1
GO:0043277	GO:0043277	apoptotic cell clearance	1/96	43/28564	0.134863243993839	0.222469402490419	0.148902374656515	Cd36	1
GO:0035886	GO:0035886	vascular associated smooth muscle cell differentiation	1/96	44/28564	0.13777524317257	0.22569655442258	0.151062359718267	Cth	1
GO:0042220	GO:0042220	response to cocaine	1/96	44/28564	0.13777524317257	0.22569655442258	0.151062359718267	Abat	1
GO:0072348	GO:0072348	sulfur compound transport	1/96	44/28564	0.13777524317257	0.22569655442258	0.151062359718267	Slc25a10	1
GO:0140894	GO:0140894	endolysosomal toll-like receptor signaling pathway	1/96	44/28564	0.13777524317257	0.22569655442258	0.151062359718267	Rtn4	1
GO:1902108	GO:1902108	regulation of mitochondrial membrane permeability involved in apoptotic process	1/96	44/28564	0.13777524317257	0.22569655442258	0.151062359718267	Acaa2	1
GO:1902624	GO:1902624	positive regulation of neutrophil migration	1/96	44/28564	0.13777524317257	0.22569655442258	0.151062359718267	Rtn4	1
GO:0050792	GO:0050792	regulation of viral process	2/96	194/28564	0.13869752155825	0.226945020840693	0.151897978514626	Lgals1/Bsg	2
GO:0032781	GO:0032781	positive regulation of ATP-dependent activity	1/96	45/28564	0.140677542494289	0.228863464654889	0.153182024034509	Aldob	1
GO:0045494	GO:0045494	photoreceptor cell maintenance	1/96	45/28564	0.140677542494289	0.228863464654889	0.153182024034509	Bsg	1
GO:0046320	GO:0046320	regulation of fatty acid oxidation	1/96	45/28564	0.140677542494289	0.228863464654889	0.153182024034509	Fmo1	1
GO:0051180	GO:0051180	vitamin transport	1/96	45/28564	0.140677542494289	0.228863464654889	0.153182024034509	Ttpa	1
GO:1902991	GO:1902991	regulation of amyloid precursor protein catabolic process	1/96	45/28564	0.140677542494289	0.228863464654889	0.153182024034509	Rtn4	1
GO:0043434	GO:0043434	response to peptide hormone	3/96	386/28564	0.140879972479181	0.228929955278669	0.153226527286024	Serpina1b/Khk/Aldob	3
GO:1903532	GO:1903532	positive regulation of secretion by cell	3/96	389/28564	0.143208385124567	0.230918202564227	0.154557293399969	Bsg/Abat/Rtn4	3
GO:0002347	GO:0002347	response to tumor cell	1/96	46/28564	0.143570173930193	0.230918202564227	0.154557293399969	Hrg	1
GO:0006040	GO:0006040	amino sugar metabolic process	1/96	46/28564	0.143570173930193	0.230918202564227	0.154557293399969	Aldh1a7	1
GO:0009268	GO:0009268	response to pH	1/96	46/28564	0.143570173930193	0.230918202564227	0.154557293399969	Ttpa	1
GO:0009394	GO:0009394	2'-deoxyribonucleotide metabolic process	1/96	46/28564	0.143570173930193	0.230918202564227	0.154557293399969	Tymp	1
GO:0019692	GO:0019692	deoxyribose phosphate metabolic process	1/96	46/28564	0.143570173930193	0.230918202564227	0.154557293399969	Tymp	1
GO:0044275	GO:0044275	cellular carbohydrate catabolic process	1/96	46/28564	0.143570173930193	0.230918202564227	0.154557293399969	G6pc	1
GO:0051452	GO:0051452	intracellular pH reduction	1/96	46/28564	0.143570173930193	0.230918202564227	0.154557293399969	Ttpa	1
GO:1905710	GO:1905710	positive regulation of membrane permeability	1/96	46/28564	0.143570173930193	0.230918202564227	0.154557293399969	Acaa2	1
GO:0009749	GO:0009749	response to glucose	2/96	199/28564	0.144444781478854	0.232061514008544	0.155322530269062	Apoa2/Khk	2
GO:0042060	GO:0042060	wound healing	3/96	392/28564	0.145549745299411	0.233388699990529	0.156210837344625	Abat/Cd36/Hrg	3
GO:0002758	GO:0002758	innate immune response-activating signaling pathway	2/96	200/28564	0.145600289902348	0.233388699990529	0.156210837344625	Cd36/Rtn4	2
GO:0009261	GO:0009261	ribonucleotide catabolic process	1/96	47/28564	0.146453169347218	0.233698356942576	0.156418095758468	Entpd5	1
GO:0043114	GO:0043114	regulation of vascular permeability	1/96	47/28564	0.146453169347218	0.233698356942576	0.156418095758468	Ddah1	1
GO:0043620	GO:0043620	regulation of DNA-templated transcription in response to stress	1/96	47/28564	0.146453169347218	0.233698356942576	0.156418095758468	Cd36	1
GO:0120163	GO:0120163	negative regulation of cold-induced thermogenesis	1/96	47/28564	0.146453169347218	0.233698356942576	0.156418095758468	Pctp	1
GO:0006486	GO:0006486	protein glycosylation	2/96	202/28564	0.147917154667191	0.235239739801806	0.157449768273541	Serpina1b/Entpd5	2
GO:0009746	GO:0009746	response to hexose	2/96	202/28564	0.147917154667191	0.235239739801806	0.157449768273541	Apoa2/Khk	2
GO:0043413	GO:0043413	macromolecule glycosylation	2/96	202/28564	0.147917154667191	0.235239739801806	0.157449768273541	Serpina1b/Entpd5	2
GO:0002701	GO:0002701	negative regulation of production of molecular mediator of immune response	1/96	48/28564	0.149326560508373	0.235629995813323	0.157710972943435	Apoa2	1
GO:0008038	GO:0008038	neuron recognition	1/96	48/28564	0.149326560508373	0.235629995813323	0.157710972943435	Rtn4	1
GO:0030517	GO:0030517	negative regulation of axon extension	1/96	48/28564	0.149326560508373	0.235629995813323	0.157710972943435	Rtn4	1
GO:0032881	GO:0032881	regulation of polysaccharide metabolic process	1/96	48/28564	0.149326560508373	0.235629995813323	0.157710972943435	Khk	1
GO:0034205	GO:0034205	amyloid-beta formation	1/96	48/28564	0.149326560508373	0.235629995813323	0.157710972943435	Rtn4	1
GO:0045923	GO:0045923	positive regulation of fatty acid metabolic process	1/96	48/28564	0.149326560508373	0.235629995813323	0.157710972943435	Apoa4	1
GO:0090317	GO:0090317	negative regulation of intracellular protein transport	1/96	48/28564	0.149326560508373	0.235629995813323	0.157710972943435	Cd36	1
GO:0046578	GO:0046578	regulation of Ras protein signal transduction	2/96	204/28564	0.150241645367512	0.236810246369037	0.158500933758127	Rtn4/Fbp1	2
GO:0034284	GO:0034284	response to monosaccharide	2/96	205/28564	0.151406686762593	0.238028440559112	0.15931629086191	Apoa2/Khk	2
GO:0006739	GO:0006739	NADP metabolic process	1/96	49/28564	0.152190379073081	0.238028440559112	0.15931629086191	Fmo1	1
GO:0009409	GO:0009409	response to cold	1/96	49/28564	0.152190379073081	0.238028440559112	0.15931629086191	Acadm	1
GO:0018198	GO:0018198	peptidyl-cysteine modification	1/96	49/28564	0.152190379073081	0.238028440559112	0.15931629086191	Gapdh	1
GO:0042304	GO:0042304	regulation of fatty acid biosynthetic process	1/96	49/28564	0.152190379073081	0.238028440559112	0.15931629086191	Apoa4	1
GO:0062208	GO:0062208	positive regulation of pattern recognition receptor signaling pathway	1/96	49/28564	0.152190379073081	0.238028440559112	0.15931629086191	Rtn4	1
GO:1905521	GO:1905521	regulation of macrophage migration	1/96	49/28564	0.152190379073081	0.238028440559112	0.15931629086191	Rtn4	1
GO:0046879	GO:0046879	hormone secretion	3/96	404/28564	0.155040466177836	0.241161666738381	0.161413409895838	Abat/Hadh/Slc25a22	3
GO:0007157	GO:0007157	heterophilic cell-cell adhesion via plasma membrane cell adhesion molecules	1/96	50/28564	0.155044656597506	0.241161666738381	0.161413409895838	Lgals1	1
GO:0033628	GO:0033628	regulation of cell adhesion mediated by integrin	1/96	50/28564	0.155044656597506	0.241161666738381	0.161413409895838	Hrg	1
GO:0039531	GO:0039531	regulation of viral-induced cytoplasmic pattern recognition receptor signaling pathway	1/96	50/28564	0.155044656597506	0.241161666738381	0.161413409895838	Rtn4	1
GO:0090207	GO:0090207	regulation of triglyceride metabolic process	1/96	50/28564	0.155044656597506	0.241161666738381	0.161413409895838	Apoa4	1
GO:0002440	GO:0002440	production of molecular mediator of immune response	3/96	405/28564	0.155840138535328	0.242133197702369	0.162063671306938	Apoa2/Cd36/Rtn4	3
GO:0042594	GO:0042594	response to starvation	2/96	210/28564	0.157258849869745	0.243184037571676	0.162767015453018	Plin2/Acadm	2
GO:0000959	GO:0000959	mitochondrial RNA metabolic process	1/96	51/28564	0.157889424534892	0.243184037571676	0.162767015453018	Hsd17b10	1
GO:0003254	GO:0003254	regulation of membrane depolarization	1/96	51/28564	0.157889424534892	0.243184037571676	0.162767015453018	Got1	1
GO:0016601	GO:0016601	Rac protein signal transduction	1/96	51/28564	0.157889424534892	0.243184037571676	0.162767015453018	Rtn4	1
GO:0032350	GO:0032350	regulation of hormone metabolic process	1/96	51/28564	0.157889424534892	0.243184037571676	0.162767015453018	Rdh16	1
GO:0061462	GO:0061462	protein localization to lysosome	1/96	51/28564	0.157889424534892	0.243184037571676	0.162767015453018	Rtn4	1
GO:1902743	GO:1902743	regulation of lamellipodium organization	1/96	51/28564	0.157889424534892	0.243184037571676	0.162767015453018	Hrg	1
GO:1903426	GO:1903426	regulation of reactive oxygen species biosynthetic process	1/96	51/28564	0.157889424534892	0.243184037571676	0.162767015453018	Cd36	1
GO:0034655	GO:0034655	nucleobase-containing compound catabolic process	3/96	408/28564	0.158247011247035	0.243470157369217	0.162958520068094	Dera/Tymp/Entpd5	3
GO:0009311	GO:0009311	oligosaccharide metabolic process	1/96	52/28564	0.160724714235894	0.247014013093559	0.165330480107935	Fbp1	1
GO:0009914	GO:0009914	hormone transport	3/96	413/28564	0.162284187222557	0.249140512778292	0.166753780792067	Abat/Hadh/Slc25a22	3
GO:0033013	GO:0033013	tetrapyrrole metabolic process	1/96	53/28564	0.163550556948904	0.250541772104429	0.167691666356714	Cpox	1
GO:0046148	GO:0046148	pigment biosynthetic process	1/96	53/28564	0.163550556948904	0.250541772104429	0.167691666356714	Cpox	1
GO:0007617	GO:0007617	mating behavior	1/96	54/28564	0.166366983820389	0.253213765922117	0.169480075099972	Abat	1
GO:0009583	GO:0009583	detection of light stimulus	1/96	54/28564	0.166366983820389	0.253213765922117	0.169480075099972	Reep6	1
GO:0010823	GO:0010823	negative regulation of mitochondrion organization	1/96	54/28564	0.166366983820389	0.253213765922117	0.169480075099972	Acaa2	1
GO:0021795	GO:0021795	cerebral cortex cell migration	1/96	54/28564	0.166366983820389	0.253213765922117	0.169480075099972	Rtn4	1
GO:0032965	GO:0032965	regulation of collagen biosynthetic process	1/96	54/28564	0.166366983820389	0.253213765922117	0.169480075099972	Got1	1
GO:1902622	GO:1902622	regulation of neutrophil migration	1/96	54/28564	0.166366983820389	0.253213765922117	0.169480075099972	Rtn4	1
GO:0008654	GO:0008654	phospholipid biosynthetic process	2/96	220/28564	0.169088171122809	0.256384593255098	0.171602361195144	Apoa2/Hmgcs2	2
GO:0009743	GO:0009743	response to carbohydrate	2/96	220/28564	0.169088171122809	0.256384593255098	0.171602361195144	Apoa2/Khk	2
GO:0006110	GO:0006110	regulation of glycolytic process	1/96	55/28564	0.169174025895213	0.256384593255098	0.171602361195144	Fbp1	1
GO:0045933	GO:0045933	positive regulation of muscle contraction	1/96	55/28564	0.169174025895213	0.256384593255098	0.171602361195144	Abat	1
GO:0008217	GO:0008217	regulation of blood pressure	2/96	222/28564	0.171472414000532	0.25923821159973	0.173512334176248	Abat/Ddah1	2
GO:0010596	GO:0010596	negative regulation of endothelial cell migration	1/96	56/28564	0.17197171411697	0.25923821159973	0.173512334176248	Hrg	1
GO:0046580	GO:0046580	negative regulation of Ras protein signal transduction	1/96	56/28564	0.17197171411697	0.25923821159973	0.173512334176248	Fbp1	1
GO:0050435	GO:0050435	amyloid-beta metabolic process	1/96	56/28564	0.17197171411697	0.25923821159973	0.173512334176248	Rtn4	1
GO:0051568	GO:0051568	histone H3-K4 methylation	1/96	56/28564	0.17197171411697	0.25923821159973	0.173512334176248	Nnmt	1
GO:0070085	GO:0070085	glycosylation	2/96	224/28564	0.173862350444726	0.261218388616254	0.174837698728407	Serpina1b/Entpd5	2
GO:0006695	GO:0006695	cholesterol biosynthetic process	1/96	57/28564	0.174760079328306	0.261218388616254	0.174837698728407	Hmgcs2	1
GO:0009395	GO:0009395	phospholipid catabolic process	1/96	57/28564	0.174760079328306	0.261218388616254	0.174837698728407	Apoa2	1
GO:0010677	GO:0010677	negative regulation of cellular carbohydrate metabolic process	1/96	57/28564	0.174760079328306	0.261218388616254	0.174837698728407	Fbp1	1
GO:0019748	GO:0019748	secondary metabolic process	1/96	57/28564	0.174760079328306	0.261218388616254	0.174837698728407	Fmo1	1
GO:0048713	GO:0048713	regulation of oligodendrocyte differentiation	1/96	57/28564	0.174760079328306	0.261218388616254	0.174837698728407	Aspa	1
GO:0051955	GO:0051955	regulation of amino acid transport	1/96	57/28564	0.174760079328306	0.261218388616254	0.174837698728407	Abat	1
GO:1902653	GO:1902653	secondary alcohol biosynthetic process	1/96	57/28564	0.174760079328306	0.261218388616254	0.174837698728407	Hmgcs2	1
GO:0042886	GO:0042886	amide transport	3/96	429/28564	0.175408853973765	0.261911850453978	0.175301843969122	Abat/Hadh/Slc25a22	3
GO:0001895	GO:0001895	retina homeostasis	1/96	58/28564	0.177539152271249	0.264535203752218	0.177057696824833	Bsg	1
GO:0050922	GO:0050922	negative regulation of chemotaxis	1/96	58/28564	0.177539152271249	0.264535203752218	0.177057696824833	Hrg	1
GO:0001825	GO:0001825	blastocyst formation	1/96	59/28564	0.180308963587532	0.267257114438842	0.178879515737025	Rtn4	1
GO:0031640	GO:0031640	killing of cells of another organism	1/96	59/28564	0.180308963587532	0.267257114438842	0.178879515737025	Gapdh	1
GO:0032757	GO:0032757	positive regulation of interleukin-8 production	1/96	59/28564	0.180308963587532	0.267257114438842	0.178879515737025	Apoa2	1
GO:0042743	GO:0042743	hydrogen peroxide metabolic process	1/96	59/28564	0.180308963587532	0.267257114438842	0.178879515737025	Apoa4	1
GO:1905953	GO:1905953	negative regulation of lipid localization	1/96	59/28564	0.180308963587532	0.267257114438842	0.178879515737025	Apoa2	1
GO:0043542	GO:0043542	endothelial cell migration	2/96	230/28564	0.18106452085518	0.26809657894649	0.179441382929679	Bsg/Hrg	2
GO:0006893	GO:0006893	Golgi to plasma membrane transport	1/96	60/28564	0.183069543818916	0.269656490219755	0.18048545681239	Lyplal1	1
GO:0031646	GO:0031646	positive regulation of nervous system process	1/96	60/28564	0.183069543818916	0.269656490219755	0.18048545681239	Abat	1
GO:0035924	GO:0035924	cellular response to vascular endothelial growth factor stimulus	1/96	60/28564	0.183069543818916	0.269656490219755	0.18048545681239	Hrg	1
GO:0042987	GO:0042987	amyloid precursor protein catabolic process	1/96	60/28564	0.183069543818916	0.269656490219755	0.18048545681239	Rtn4	1
GO:0051930	GO:0051930	regulation of sensory perception of pain	1/96	60/28564	0.183069543818916	0.269656490219755	0.18048545681239	Rtn4	1
GO:0034249	GO:0034249	negative regulation of amide metabolic process	2/96	232/28564	0.183475441796118	0.269973728998026	0.180697789865335	Gapdh/Rtn4	2
GO:0001974	GO:0001974	blood vessel remodeling	1/96	61/28564	0.185820923407513	0.272368969449937	0.182300963098015	Hrg	1
GO:0046676	GO:0046676	negative regulation of insulin secretion	1/96	61/28564	0.185820923407513	0.272368969449937	0.182300963098015	Hadh	1
GO:0051931	GO:0051931	regulation of sensory perception	1/96	61/28564	0.185820923407513	0.272368969449937	0.182300963098015	Rtn4	1
GO:0002218	GO:0002218	activation of innate immune response	2/96	236/28564	0.188311540513028	0.272368969449937	0.182300963098015	Cd36/Rtn4	2
GO:0007160	GO:0007160	cell-matrix adhesion	2/96	236/28564	0.188311540513028	0.272368969449937	0.182300963098015	Cd36/Hrg	2
GO:0051056	GO:0051056	regulation of small GTPase mediated signal transduction	2/96	236/28564	0.188311540513028	0.272368969449937	0.182300963098015	Rtn4/Fbp1	2
GO:0010257	GO:0010257	NADH dehydrogenase complex assembly	1/96	62/28564	0.18856313269611	0.272368969449937	0.182300963098015	Ndufa12	1
GO:0010665	GO:0010665	regulation of cardiac muscle cell apoptotic process	1/96	62/28564	0.18856313269611	0.272368969449937	0.182300963098015	Acot1	1
GO:0010712	GO:0010712	regulation of collagen metabolic process	1/96	62/28564	0.18856313269611	0.272368969449937	0.182300963098015	Got1	1
GO:0010812	GO:0010812	negative regulation of cell-substrate adhesion	1/96	62/28564	0.18856313269611	0.272368969449937	0.182300963098015	Lgals1	1
GO:0032655	GO:0032655	regulation of interleukin-12 production	1/96	62/28564	0.18856313269611	0.272368969449937	0.182300963098015	Cd36	1
GO:0032981	GO:0032981	mitochondrial respiratory chain complex I assembly	1/96	62/28564	0.18856313269611	0.272368969449937	0.182300963098015	Ndufa12	1
GO:0044091	GO:0044091	membrane biogenesis	1/96	62/28564	0.18856313269611	0.272368969449937	0.182300963098015	Pex11a	1
GO:0046717	GO:0046717	acid secretion	1/96	62/28564	0.18856313269611	0.272368969449937	0.182300963098015	Abat	1
GO:0046902	GO:0046902	regulation of mitochondrial membrane permeability	1/96	62/28564	0.18856313269611	0.272368969449937	0.182300963098015	Acaa2	1
GO:0070527	GO:0070527	platelet aggregation	1/96	62/28564	0.18856313269611	0.272368969449937	0.182300963098015	Abat	1
GO:0090311	GO:0090311	regulation of protein deacetylation	1/96	62/28564	0.18856313269611	0.272368969449937	0.182300963098015	Nnmt	1
GO:1903409	GO:1903409	reactive oxygen species biosynthetic process	1/96	62/28564	0.18856313269611	0.272368969449937	0.182300963098015	Cd36	1
GO:0016126	GO:0016126	sterol biosynthetic process	1/96	63/28564	0.191296201928486	0.274915535631506	0.184005421092736	Hmgcs2	1
GO:0031102	GO:0031102	neuron projection regeneration	1/96	63/28564	0.191296201928486	0.274915535631506	0.184005421092736	Rtn4	1
GO:0032964	GO:0032964	collagen biosynthetic process	1/96	63/28564	0.191296201928486	0.274915535631506	0.184005421092736	Got1	1
GO:0045912	GO:0045912	negative regulation of carbohydrate metabolic process	1/96	63/28564	0.191296201928486	0.274915535631506	0.184005421092736	Fbp1	1
GO:0051058	GO:0051058	negative regulation of small GTPase mediated signal transduction	1/96	63/28564	0.191296201928486	0.274915535631506	0.184005421092736	Fbp1	1
GO:0003018	GO:0003018	vascular process in circulatory system	2/96	240/28564	0.193165520739029	0.276864620836729	0.185309975391964	Cd36/Ddah1	2
GO:0006909	GO:0006909	phagocytosis	2/96	240/28564	0.193165520739029	0.276864620836729	0.185309975391964	Apoa2/Cd36	2
GO:0031641	GO:0031641	regulation of myelination	1/96	64/28564	0.194020161249733	0.276864620836729	0.185309975391964	Tymp	1
GO:0032615	GO:0032615	interleukin-12 production	1/96	64/28564	0.194020161249733	0.276864620836729	0.185309975391964	Cd36	1
GO:0060193	GO:0060193	positive regulation of lipase activity	1/96	64/28564	0.194020161249733	0.276864620836729	0.185309975391964	Apoa4	1
GO:0070988	GO:0070988	demethylation	1/96	64/28564	0.194020161249733	0.276864620836729	0.185309975391964	Cyp3a25	1
GO:0071260	GO:0071260	cellular response to mechanical stimulus	1/96	64/28564	0.194020161249733	0.276864620836729	0.185309975391964	Got1	1
GO:0097529	GO:0097529	myeloid leukocyte migration	2/96	242/28564	0.195598801101936	0.278836520283142	0.186629799632367	Bsg/Rtn4	2
GO:0006911	GO:0006911	phagocytosis, engulfment	1/96	65/28564	0.196735040706576	0.279052605286505	0.186774428825273	Cd36	1
GO:0010662	GO:0010662	regulation of striated muscle cell apoptotic process	1/96	65/28564	0.196735040706576	0.279052605286505	0.186774428825273	Acot1	1
GO:0042776	GO:0042776	proton motive force-driven mitochondrial ATP synthesis	1/96	65/28564	0.196735040706576	0.279052605286505	0.186774428825273	Ndufa12	1
GO:0051893	GO:0051893	regulation of focal adhesion assembly	1/96	65/28564	0.196735040706576	0.279052605286505	0.186774428825273	Hrg	1
GO:0090109	GO:0090109	regulation of cell-substrate junction assembly	1/96	65/28564	0.196735040706576	0.279052605286505	0.186774428825273	Hrg	1
GO:0010659	GO:0010659	cardiac muscle cell apoptotic process	1/96	66/28564	0.199440870247689	0.282043625889197	0.188776367363345	Acot1	1
GO:0045776	GO:0045776	negative regulation of blood pressure	1/96	66/28564	0.199440870247689	0.282043625889197	0.188776367363345	Abat	1
GO:0060688	GO:0060688	regulation of morphogenesis of a branching structure	1/96	66/28564	0.199440870247689	0.282043625889197	0.188776367363345	Rtn4	1
GO:0097305	GO:0097305	response to alcohol	2/96	246/28564	0.200477129014848	0.282944314555816	0.18937921287731	Serpina1b/Abat	2
GO:2001234	GO:2001234	negative regulation of apoptotic signaling pathway	2/96	246/28564	0.200477129014848	0.282944314555816	0.18937921287731	Acaa2/Cth	2
GO:0032731	GO:0032731	positive regulation of interleukin-1 beta production	1/96	67/28564	0.202137679724011	0.284438025987014	0.190378978133417	Cd36	1
GO:0043470	GO:0043470	regulation of carbohydrate catabolic process	1/96	67/28564	0.202137679724011	0.284438025987014	0.190378978133417	Fbp1	1
GO:1905517	GO:1905517	macrophage migration	1/96	67/28564	0.202137679724011	0.284438025987014	0.190378978133417	Rtn4	1
GO:0002224	GO:0002224	toll-like receptor signaling pathway	1/96	68/28564	0.204825498889063	0.287079853536896	0.192147196104998	Cd36	1
GO:0019098	GO:0019098	reproductive behavior	1/96	68/28564	0.204825498889063	0.287079853536896	0.192147196104998	Abat	1
GO:0032387	GO:0032387	negative regulation of intracellular transport	1/96	68/28564	0.204825498889063	0.287079853536896	0.192147196104998	Cd36	1
GO:0060612	GO:0060612	adipose tissue development	1/96	68/28564	0.204825498889063	0.287079853536896	0.192147196104998	Pgrmc2	1
GO:0052547	GO:0052547	regulation of peptidase activity	3/96	466/28564	0.206815936046124	0.288551201604274	0.193131993199458	Gapdh/Serpina1b/Hrg	3
GO:0002227	GO:0002227	innate immune response in mucosa	1/96	69/28564	0.207504357399263	0.288551201604274	0.193131993199458	Apoa4	1
GO:0009123	GO:0009123	nucleoside monophosphate metabolic process	1/96	69/28564	0.207504357399263	0.288551201604274	0.193131993199458	Tymp	1
GO:0010658	GO:0010658	striated muscle cell apoptotic process	1/96	69/28564	0.207504357399263	0.288551201604274	0.193131993199458	Acot1	1
GO:0019933	GO:0019933	cAMP-mediated signaling	1/96	69/28564	0.207504357399263	0.288551201604274	0.193131993199458	Gapdh	1
GO:0022029	GO:0022029	telencephalon cell migration	1/96	69/28564	0.207504357399263	0.288551201604274	0.193131993199458	Rtn4	1
GO:0042440	GO:0042440	pigment metabolic process	1/96	69/28564	0.207504357399263	0.288551201604274	0.193131993199458	Cpox	1
GO:0061951	GO:0061951	establishment of protein localization to plasma membrane	1/96	69/28564	0.207504357399263	0.288551201604274	0.193131993199458	Lyplal1	1
GO:0006940	GO:0006940	regulation of smooth muscle contraction	1/96	70/28564	0.210174284814236	0.289861922396522	0.194009279856826	Abat	1
GO:0015695	GO:0015695	organic cation transport	1/96	70/28564	0.210174284814236	0.289861922396522	0.194009279856826	Slc25a20	1
GO:0015986	GO:0015986	proton motive force-driven ATP synthesis	1/96	70/28564	0.210174284814236	0.289861922396522	0.194009279856826	Ndufa12	1
GO:0031060	GO:0031060	regulation of histone methylation	1/96	70/28564	0.210174284814236	0.289861922396522	0.194009279856826	Nnmt	1
GO:0042149	GO:0042149	cellular response to glucose starvation	1/96	70/28564	0.210174284814236	0.289861922396522	0.194009279856826	Plin2	1
GO:0050771	GO:0050771	negative regulation of axonogenesis	1/96	70/28564	0.210174284814236	0.289861922396522	0.194009279856826	Rtn4	1
GO:0150116	GO:0150116	regulation of cell-substrate junction organization	1/96	70/28564	0.210174284814236	0.289861922396522	0.194009279856826	Hrg	1
GO:1901264	GO:1901264	carbohydrate derivative transport	1/96	70/28564	0.210174284814236	0.289861922396522	0.194009279856826	G6pc	1
GO:0001667	GO:0001667	ameboidal-type cell migration	3/96	470/28564	0.210287971929163	0.289861922396522	0.194009279856826	Bsg/Rtn4/Hrg	3
GO:0002697	GO:0002697	regulation of immune effector process	3/96	472/28564	0.212028968658444	0.291977695421783	0.195425401014023	Apoa2/Cd36/Rtn4	3
GO:0001510	GO:0001510	RNA methylation	1/96	71/28564	0.212835310597132	0.292236080538892	0.195598342358238	Hsd17b10	1
GO:0008347	GO:0008347	glial cell migration	1/96	71/28564	0.212835310597132	0.292236080538892	0.195598342358238	Rtn4	1
GO:0098900	GO:0098900	regulation of action potential	1/96	71/28564	0.212835310597132	0.292236080538892	0.195598342358238	Cd36	1
GO:0019058	GO:0019058	viral life cycle	2/96	257/28564	0.213964221132771	0.293501743799744	0.196445471279998	Lgals1/Bsg	2
GO:0021885	GO:0021885	forebrain cell migration	1/96	72/28564	0.215487464114932	0.294735267037508	0.1972710883637	Rtn4	1
GO:0050909	GO:0050909	sensory perception of taste	1/96	72/28564	0.215487464114932	0.294735267037508	0.1972710883637	Cd36	1
GO:0090278	GO:0090278	negative regulation of peptide hormone secretion	1/96	72/28564	0.215487464114932	0.294735267037508	0.1972710883637	Hadh	1
GO:0030032	GO:0030032	lamellipodium assembly	1/96	73/28564	0.218130774638762	0.297489227779717	0.199114358897244	Hrg	1
GO:0046579	GO:0046579	positive regulation of Ras protein signal transduction	1/96	73/28564	0.218130774638762	0.297489227779717	0.199114358897244	Rtn4	1
GO:0072665	GO:0072665	protein localization to vacuole	1/96	73/28564	0.218130774638762	0.297489227779717	0.199114358897244	Rtn4	1
GO:0002792	GO:0002792	negative regulation of peptide secretion	1/96	74/28564	0.220765271344202	0.299640219822542	0.200554052713376	Hadh	1
GO:0010633	GO:0010633	negative regulation of epithelial cell migration	1/96	74/28564	0.220765271344202	0.299640219822542	0.200554052713376	Hrg	1
GO:0032481	GO:0032481	positive regulation of type I interferon production	1/96	74/28564	0.220765271344202	0.299640219822542	0.200554052713376	Gapdh	1
GO:0043462	GO:0043462	regulation of ATP-dependent activity	1/96	74/28564	0.220765271344202	0.299640219822542	0.200554052713376	Aldob	1
GO:0099024	GO:0099024	plasma membrane invagination	1/96	74/28564	0.220765271344202	0.299640219822542	0.200554052713376	Cd36	1
GO:0007422	GO:0007422	peripheral nervous system development	1/96	75/28564	0.223390983311592	0.302666205912214	0.202579394218255	Aldh3a2	1
GO:0002831	GO:0002831	regulation of response to biotic stimulus	3/96	485/28564	0.223421913468014	0.302666205912214	0.202579394218255	Cd36/Rtn4/Hrg	3
GO:0032677	GO:0032677	regulation of interleukin-8 production	1/96	76/28564	0.226007939526345	0.304795016635602	0.204004241717994	Apoa2	1
GO:0042982	GO:0042982	amyloid precursor protein metabolic process	1/96	76/28564	0.226007939526345	0.304795016635602	0.204004241717994	Rtn4	1
GO:0090559	GO:0090559	regulation of membrane permeability	1/96	76/28564	0.226007939526345	0.304795016635602	0.204004241717994	Acaa2	1
GO:0098661	GO:0098661	inorganic anion transmembrane transport	1/96	76/28564	0.226007939526345	0.304795016635602	0.204004241717994	Slc25a10	1
GO:0042391	GO:0042391	regulation of membrane potential	3/96	488/28564	0.226068851435439	0.304795016635602	0.204004241717994	Got1/Abat/Cd36	3
GO:0032637	GO:0032637	interleukin-8 production	1/96	77/28564	0.228616168879247	0.307352098009386	0.20571573770119	Apoa2	1
GO:0042775	GO:0042775	mitochondrial ATP synthesis coupled electron transport	1/96	77/28564	0.228616168879247	0.307352098009386	0.20571573770119	Ndufa12	1
GO:0070972	GO:0070972	protein localization to endoplasmic reticulum	1/96	77/28564	0.228616168879247	0.307352098009386	0.20571573770119	Rtn4	1
GO:0045444	GO:0045444	fat cell differentiation	2/96	270/28564	0.23001166832065	0.308642551146175	0.206579458888462	Fabp4/Pex11a	2
GO:0050730	GO:0050730	regulation of peptidyl-tyrosine phosphorylation	2/96	270/28564	0.23001166832065	0.308642551146175	0.206579458888462	Cd36/Hrg	2
GO:0007568	GO:0007568	aging	1/96	78/28564	0.231215700166767	0.309379270194815	0.207072556881126	Abat	1
GO:0032732	GO:0032732	positive regulation of interleukin-1 production	1/96	78/28564	0.231215700166767	0.309379270194815	0.207072556881126	Cd36	1
GO:1901184	GO:1901184	regulation of ERBB signaling pathway	1/96	78/28564	0.231215700166767	0.309379270194815	0.207072556881126	Rtn4	1
GO:0006650	GO:0006650	glycerophospholipid metabolic process	2/96	272/28564	0.232488569925059	0.310788965645102	0.208016088880316	Apoa4/Apoa2	2
GO:0042306	GO:0042306	regulation of protein import into nucleus	1/96	79/28564	0.233806562091361	0.311375844439341	0.20840889636359	Cd36	1
GO:0042773	GO:0042773	ATP synthesis coupled electron transport	1/96	79/28564	0.233806562091361	0.311375844439341	0.20840889636359	Ndufa12	1
GO:0046496	GO:0046496	nicotinamide nucleotide metabolic process	1/96	79/28564	0.233806562091361	0.311375844439341	0.20840889636359	Fmo1	1
GO:0061180	GO:0061180	mammary gland epithelium development	1/96	79/28564	0.233806562091361	0.311375844439341	0.20840889636359	Rtn4	1
GO:0010001	GO:0010001	glial cell differentiation	2/96	274/28564	0.234967231960931	0.312627763087924	0.209246825793723	Aspa/Rtn4	2
GO:0051057	GO:0051057	positive regulation of small GTPase mediated signal transduction	1/96	80/28564	0.236388783261775	0.313929621257671	0.210118180554293	Rtn4	1
GO:1903578	GO:1903578	regulation of ATP metabolic process	1/96	80/28564	0.236388783261775	0.313929621257671	0.210118180554293	Fbp1	1
GO:0034599	GO:0034599	cellular response to oxidative stress	2/96	276/28564	0.237447520895328	0.314745684853769	0.210664385137797	Apoa4/Cd36	2
GO:0051091	GO:0051091	positive regulation of DNA-binding transcription factor activity	2/96	276/28564	0.237447520895328	0.314745684853769	0.210664385137797	Cd36/Cth	2
GO:0019362	GO:0019362	pyridine nucleotide metabolic process	1/96	81/28564	0.238962392193346	0.315867266546615	0.211415077932251	Fmo1	1
GO:0051149	GO:0051149	positive regulation of muscle cell differentiation	1/96	81/28564	0.238962392193346	0.315867266546615	0.211415077932251	Cth	1
GO:0051453	GO:0051453	regulation of intracellular pH	1/96	81/28564	0.238962392193346	0.315867266546615	0.211415077932251	Ttpa	1
GO:0010324	GO:0010324	membrane invagination	1/96	82/28564	0.241527417308307	0.318070957551925	0.212890044017594	Cd36	1
GO:0043279	GO:0043279	response to alkaloid	1/96	82/28564	0.241527417308307	0.318070957551925	0.212890044017594	Abat	1
GO:0045471	GO:0045471	response to ethanol	1/96	82/28564	0.241527417308307	0.318070957551925	0.212890044017594	Abat	1
GO:0051145	GO:0051145	smooth muscle cell differentiation	1/96	82/28564	0.241527417308307	0.318070957551925	0.212890044017594	Cth	1
GO:0002385	GO:0002385	mucosal immune response	1/96	83/28564	0.244083886936086	0.320841250267564	0.214744245805501	Apoa4	1
GO:0048844	GO:0048844	artery morphogenesis	1/96	83/28564	0.244083886936086	0.320841250267564	0.214744245805501	Rtn4	1
GO:0006400	GO:0006400	tRNA modification	1/96	84/28564	0.246631829313605	0.323889992713048	0.216784818507935	Hsd17b10	1
GO:0003407	GO:0003407	neural retina development	1/96	86/28564	0.251702244804824	0.330242667489292	0.221036766636595	Bsg	1
GO:0002251	GO:0002251	organ or tissue specific immune response	1/96	87/28564	0.254224773932527	0.332935771407016	0.222839304711749	Apoa4	1
GO:0034103	GO:0034103	regulation of tissue remodeling	1/96	87/28564	0.254224773932527	0.332935771407016	0.222839304711749	Hrg	1
GO:0009101	GO:0009101	glycoprotein biosynthetic process	2/96	290/28564	0.254844227854942	0.33343884660245	0.223176021088889	Serpina1b/Entpd5	2
GO:0048041	GO:0048041	focal adhesion assembly	1/96	88/28564	0.256738887838573	0.335298621260146	0.224420798392001	Hrg	1
GO:0051881	GO:0051881	regulation of mitochondrial membrane potential	1/96	88/28564	0.256738887838573	0.335298621260146	0.224420798392001	Got1	1
GO:0030641	GO:0030641	regulation of cellular pH	1/96	89/28564	0.259244614301823	0.338259317187554	0.226402440133704	Ttpa	1
GO:0007029	GO:0007029	endoplasmic reticulum organization	1/96	90/28564	0.261741981010411	0.340264575313534	0.227744591878687	Rtn4	1
GO:0033627	GO:0033627	cell adhesion mediated by integrin	1/96	90/28564	0.261741981010411	0.340264575313534	0.227744591878687	Hrg	1
GO:0051384	GO:0051384	response to glucocorticoid	1/96	90/28564	0.261741981010411	0.340264575313534	0.227744591878687	Sult1a1	1
GO:1900407	GO:1900407	regulation of cellular response to oxidative stress	1/96	90/28564	0.261741981010411	0.340264575313534	0.227744591878687	Cd36	1
GO:0045665	GO:0045665	negative regulation of neuron differentiation	1/96	91/28564	0.264231015562037	0.342871198765024	0.229489247176976	Rtn4	1
GO:0097581	GO:0097581	lamellipodium organization	1/96	91/28564	0.264231015562037	0.342871198765024	0.229489247176976	Hrg	1
GO:0006959	GO:0006959	humoral immune response	2/96	299/28564	0.266046513897276	0.344911171264812	0.230854633814653	Gapdh/Hrg	2
GO:0050709	GO:0050709	negative regulation of protein secretion	1/96	92/28564	0.266711745464261	0.345457535030035	0.231220323932743	Hadh	1
GO:0002753	GO:0002753	cytosolic pattern recognition receptor signaling pathway	1/96	94/28564	0.271648400901788	0.350889502349894	0.234856027647182	Rtn4	1
GO:0032410	GO:0032410	negative regulation of transporter activity	1/96	94/28564	0.271648400901788	0.350889502349894	0.234856027647182	Apoa2	1
GO:0051899	GO:0051899	membrane depolarization	1/96	94/28564	0.271648400901788	0.350889502349894	0.234856027647182	Got1	1
GO:0045089	GO:0045089	positive regulation of innate immune response	2/96	306/28564	0.274761274938198	0.35458718268436	0.237330944990237	Cd36/Rtn4	2
GO:0043535	GO:0043535	regulation of blood vessel endothelial cell migration	1/96	96/28564	0.276552165591694	0.356573629338881	0.238660505912664	Hrg	1
GO:0060326	GO:0060326	cell chemotaxis	2/96	308/28564	0.277250753680542	0.356824993610652	0.23882874809137	Bsg/Hrg	2
GO:0072659	GO:0072659	protein localization to plasma membrane	2/96	308/28564	0.277250753680542	0.356824993610652	0.23882874809137	Bsg/Lyplal1	2
GO:0002312	GO:0002312	B cell activation involved in immune response	1/96	98/28564	0.28142325637897	0.36186638320236	0.242203031805762	Lgals1	1
GO:0001570	GO:0001570	vasculogenesis	1/96	99/28564	0.283846616436148	0.363006006759947	0.24296580031253	Rtn4	1
GO:0006892	GO:0006892	post-Golgi vesicle-mediated transport	1/96	99/28564	0.283846616436148	0.363006006759947	0.24296580031253	Lyplal1	1
GO:0007044	GO:0007044	cell-substrate junction assembly	1/96	99/28564	0.283846616436148	0.363006006759947	0.24296580031253	Hrg	1
GO:0046888	GO:0046888	negative regulation of hormone secretion	1/96	99/28564	0.283846616436148	0.363006006759947	0.24296580031253	Hadh	1
GO:1900542	GO:1900542	regulation of purine nucleotide metabolic process	1/96	99/28564	0.283846616436148	0.363006006759947	0.24296580031253	Fbp1	1
GO:1902882	GO:1902882	regulation of response to oxidative stress	1/96	99/28564	0.283846616436148	0.363006006759947	0.24296580031253	Cd36	1
GO:0006140	GO:0006140	regulation of nucleotide metabolic process	1/96	100/28564	0.286261888694083	0.365106297281292	0.24437155877907	Fbp1	1
GO:0031960	GO:0031960	response to corticosteroid	1/96	100/28564	0.286261888694083	0.365106297281292	0.24437155877907	Sult1a1	1
GO:0033108	GO:0033108	mitochondrial respiratory chain complex assembly	1/96	100/28564	0.286261888694083	0.365106297281292	0.24437155877907	Ndufa12	1
GO:0019226	GO:0019226	transmission of nerve impulse	1/96	101/28564	0.288669099862063	0.367845426712718	0.246204902476068	Tymp	1
GO:0010721	GO:0010721	negative regulation of cell development	2/96	318/28564	0.289690063519594	0.368483680437401	0.246632096032461	Ttpa/Rtn4	2
GO:0050769	GO:0050769	positive regulation of neurogenesis	2/96	318/28564	0.289690063519594	0.368483680437401	0.246632096032461	Aspa/Rtn4	2
GO:0032651	GO:0032651	regulation of interleukin-1 beta production	1/96	102/28564	0.291068276562103	0.369904706626457	0.247583211878645	Cd36	1
GO:0090287	GO:0090287	regulation of cellular response to growth factor stimulus	2/96	320/28564	0.292175588272842	0.370979219160051	0.248302400522383	Got1/Hrg	2
GO:0031123	GO:0031123	RNA 3'-end processing	1/96	103/28564	0.293459445329232	0.371942785359143	0.248947330987325	Hsd17b10	1
GO:0034968	GO:0034968	histone lysine methylation	1/96	103/28564	0.293459445329232	0.371942785359143	0.248947330987325	Nnmt	1
GO:0006754	GO:0006754	ATP biosynthetic process	1/96	104/28564	0.295842632611773	0.374628248803291	0.250744755169754	Ndufa12	1
GO:0030593	GO:0030593	neutrophil chemotaxis	1/96	105/28564	0.298217864771621	0.377298852126238	0.252532233232359	Bsg	1
GO:0018108	GO:0018108	peptidyl-tyrosine phosphorylation	2/96	326/28564	0.299625697141645	0.378621283353512	0.253417357873576	Cd36/Hrg	2
GO:0006885	GO:0006885	regulation of pH	1/96	106/28564	0.300585168084524	0.378621283353512	0.253417357873576	Ttpa	1
GO:0090288	GO:0090288	negative regulation of cellular response to growth factor stimulus	1/96	106/28564	0.300585168084524	0.378621283353512	0.253417357873576	Hrg	1
GO:0150115	GO:0150115	cell-substrate junction organization	1/96	106/28564	0.300585168084524	0.378621283353512	0.253417357873576	Hrg	1
GO:0002699	GO:0002699	positive regulation of immune effector process	2/96	327/28564	0.30086631267188	0.378621283353512	0.253417357873576	Cd36/Rtn4	2
GO:0071496	GO:0071496	cellular response to external stimulus	2/96	327/28564	0.30086631267188	0.378621283353512	0.253417357873576	Got1/Plin2	2
GO:0018212	GO:0018212	peptidyl-tyrosine modification	2/96	328/28564	0.302106591136268	0.379844755670002	0.254236247712864	Cd36/Hrg	2
GO:0016525	GO:0016525	negative regulation of angiogenesis	1/96	108/28564	0.305296092843429	0.383174989866377	0.256465227403785	Hrg	1
GO:0032611	GO:0032611	interleukin-1 beta production	1/96	108/28564	0.305296092843429	0.383174989866377	0.256465227403785	Cd36	1
GO:0016032	GO:0016032	viral process	2/96	334/28564	0.309540536691275	0.388158354417289	0.259800674018481	Lgals1/Bsg	2
GO:2000181	GO:2000181	negative regulation of blood vessel morphogenesis	1/96	110/28564	0.309975615382099	0.388360253754584	0.259935808515307	Hrg	1
GO:0001822	GO:0001822	kidney development	2/96	336/28564	0.312015303151327	0.389212220014383	0.260506043333179	Cyp4a14/Cyp4a10	2
GO:0009895	GO:0009895	negative regulation of catabolic process	2/96	336/28564	0.312015303151327	0.389212220014383	0.260506043333179	Apoa2/Fbp1	2
GO:0007006	GO:0007006	mitochondrial membrane organization	1/96	111/28564	0.312303665600814	0.389212220014383	0.260506043333179	Acaa2	1
GO:0010595	GO:0010595	positive regulation of endothelial cell migration	1/96	111/28564	0.312303665600814	0.389212220014383	0.260506043333179	Bsg	1
GO:0032479	GO:0032479	regulation of type I interferon production	1/96	111/28564	0.312303665600814	0.389212220014383	0.260506043333179	Gapdh	1
GO:1901343	GO:1901343	negative regulation of vasculature development	1/96	111/28564	0.312303665600814	0.389212220014383	0.260506043333179	Hrg	1
GO:0051402	GO:0051402	neuron apoptotic process	2/96	337/28564	0.31325203329718	0.390051081882341	0.261067507169327	Gapdh/Gbe1	2
GO:0032386	GO:0032386	regulation of intracellular transport	2/96	338/28564	0.314488313439518	0.391246655086741	0.261867723680981	Cd36/Reep6	2
GO:0007265	GO:0007265	Ras protein signal transduction	2/96	340/28564	0.316959480332954	0.393975073361225	0.263693898227139	Rtn4/Fbp1	2
GO:0030516	GO:0030516	regulation of axon extension	1/96	114/28564	0.319241280978863	0.395656025498032	0.264818986720445	Rtn4	1
GO:0032024	GO:0032024	positive regulation of insulin secretion	1/96	114/28564	0.319241280978863	0.395656025498032	0.264818986720445	Abat	1
GO:0032760	GO:0032760	positive regulation of tumor necrosis factor production	1/96	114/28564	0.319241280978863	0.395656025498032	0.264818986720445	Cd36	1
GO:0016311	GO:0016311	dephosphorylation	2/96	342/28564	0.319428717833274	0.395656025498032	0.264818986720445	Lhpp/Fbp1	2
GO:0051222	GO:0051222	positive regulation of protein transport	2/96	343/28564	0.320662586518355	0.396837454232759	0.265609736109435	Bsg/Abat	2
GO:0009206	GO:0009206	purine ribonucleoside triphosphate biosynthetic process	1/96	115/28564	0.321538393000868	0.397574086284668	0.266102775873778	Ndufa12	1
GO:0002526	GO:0002526	acute inflammatory response	1/96	116/28564	0.323827834256164	0.39866554399738	0.266833306200378	Serpina1b	1
GO:0009145	GO:0009145	purine nucleoside triphosphate biosynthetic process	1/96	116/28564	0.323827834256164	0.39866554399738	0.266833306200378	Ndufa12	1
GO:0032606	GO:0032606	type I interferon production	1/96	116/28564	0.323827834256164	0.39866554399738	0.266833306200378	Gapdh	1
GO:0099565	GO:0099565	chemical synaptic transmission, postsynaptic	1/96	116/28564	0.323827834256164	0.39866554399738	0.266833306200378	Abat	1
GO:1903557	GO:1903557	positive regulation of tumor necrosis factor superfamily cytokine production	1/96	116/28564	0.323827834256164	0.39866554399738	0.266833306200378	Cd36	1
GO:0062197	GO:0062197	cellular response to chemical stress	2/96	347/28564	0.325592817031601	0.400430975597094	0.268014938166609	Apoa4/Cd36	2
GO:0006476	GO:0006476	protein deacetylation	1/96	117/28564	0.32610963009107	0.400430975597094	0.268014938166609	Nnmt	1
GO:1903076	GO:1903076	regulation of protein localization to plasma membrane	1/96	117/28564	0.32610963009107	0.400430975597094	0.268014938166609	Lyplal1	1
GO:0001892	GO:0001892	embryonic placenta development	1/96	118/28564	0.328383805769042	0.401830615522221	0.26895173983993	Ttpa	1
GO:0018022	GO:0018022	peptidyl-lysine methylation	1/96	118/28564	0.328383805769042	0.401830615522221	0.26895173983993	Nnmt	1
GO:0021987	GO:0021987	cerebral cortex development	1/96	118/28564	0.328383805769042	0.401830615522221	0.26895173983993	Rtn4	1
GO:0071346	GO:0071346	cellular response to type II interferon	1/96	118/28564	0.328383805769042	0.401830615522221	0.26895173983993	Gapdh	1
GO:0006939	GO:0006939	smooth muscle contraction	1/96	119/28564	0.330650386470939	0.403906549680449	0.270341196198109	Abat	1
GO:0060840	GO:0060840	artery development	1/96	119/28564	0.330650386470939	0.403906549680449	0.270341196198109	Rtn4	1
GO:0006913	GO:0006913	nucleocytoplasmic transport	2/96	352/28564	0.331743038683959	0.404195946530671	0.270534894197626	Cd36/Htatip2	2
GO:0051169	GO:0051169	nuclear transport	2/96	352/28564	0.331743038683959	0.404195946530671	0.270534894197626	Cd36/Htatip2	2
GO:0072001	GO:0072001	renal system development	2/96	352/28564	0.331743038683959	0.404195946530671	0.270534894197626	Cyp4a14/Cyp4a10	2
GO:0009201	GO:0009201	ribonucleoside triphosphate biosynthetic process	1/96	120/28564	0.332909397295294	0.404573427073269	0.270787548039235	Ndufa12	1
GO:0051897	GO:0051897	positive regulation of protein kinase B signaling	1/96	120/28564	0.332909397295294	0.404573427073269	0.270787548039235	Rtn4	1
GO:0090100	GO:0090100	positive regulation of transmembrane receptor protein serine/threonine kinase signaling pathway	1/96	120/28564	0.332909397295294	0.404573427073269	0.270787548039235	Got1	1
GO:0032963	GO:0032963	collagen metabolic process	1/96	121/28564	0.335160863258579	0.406960534050905	0.272385277405835	Got1	1
GO:0008033	GO:0008033	tRNA processing	1/96	122/28564	0.337404809295465	0.408285751299466	0.273272266776228	Hsd17b10	1
GO:0008637	GO:0008637	apoptotic mitochondrial changes	1/96	122/28564	0.337404809295465	0.408285751299466	0.273272266776228	Acaa2	1
GO:0032652	GO:0032652	regulation of interleukin-1 production	1/96	122/28564	0.337404809295465	0.408285751299466	0.273272266776228	Cd36	1
GO:0048709	GO:0048709	oligodendrocyte differentiation	1/96	122/28564	0.337404809295465	0.408285751299466	0.273272266776228	Aspa	1
GO:0038127	GO:0038127	ERBB signaling pathway	1/96	123/28564	0.339641260259098	0.410641353060701	0.274848909191169	Rtn4	1
GO:1904951	GO:1904951	positive regulation of establishment of protein localization	2/96	359/28564	0.34032766992829	0.41112046742403	0.275169588195261	Bsg/Abat	2
GO:0018205	GO:0018205	peptidyl-lysine modification	2/96	360/28564	0.341551433533188	0.411930383831253	0.275711678365679	Nnmt/Cth	2
GO:0043534	GO:0043534	blood vessel endothelial cell migration	1/96	124/28564	0.341870240921351	0.411930383831253	0.275711678365679	Hrg	1
GO:0045445	GO:0045445	myoblast differentiation	1/96	124/28564	0.341870240921351	0.411930383831253	0.275711678365679	Lgals1	1
GO:0009100	GO:0009100	glycoprotein metabolic process	2/96	362/28564	0.34399690799816	0.414140712517751	0.277191087158558	Serpina1b/Entpd5	2
GO:1903008	GO:1903008	organelle disassembly	1/96	126/28564	0.346305890024451	0.416373953540332	0.278685831549114	Plin2	1
GO:0051235	GO:0051235	maintenance of location	2/96	364/28564	0.346439584491215	0.416373953540332	0.278685831549114	Plin2/Cd36	2
GO:1901890	GO:1901890	positive regulation of cell junction assembly	1/96	127/28564	0.348512607605071	0.418510478793547	0.280115842508625	Hrg	1
GO:0002040	GO:0002040	sprouting angiogenesis	1/96	128/28564	0.350711953164374	0.420438948928865	0.281406598807642	Rtn4	1
GO:0032612	GO:0032612	interleukin-1 production	1/96	128/28564	0.350711953164374	0.420438948928865	0.281406598807642	Cd36	1
GO:0003073	GO:0003073	regulation of systemic arterial blood pressure	1/96	129/28564	0.352903951071823	0.421995695079134	0.282448554222263	Ddah1	1
GO:0048640	GO:0048640	negative regulation of developmental growth	1/96	129/28564	0.352903951071823	0.421995695079134	0.282448554222263	Rtn4	1
GO:0061387	GO:0061387	regulation of extent of cell growth	1/96	129/28564	0.352903951071823	0.421995695079134	0.282448554222263	Rtn4	1
GO:0009142	GO:0009142	nucleoside triphosphate biosynthetic process	1/96	130/28564	0.355088625617176	0.424250069561162	0.283957443579547	Ndufa12	1
GO:0071621	GO:0071621	granulocyte chemotaxis	1/96	131/28564	0.357266001010745	0.426491932124874	0.285457958507233	Bsg	1
GO:0060078	GO:0060078	regulation of postsynaptic membrane potential	1/96	132/28564	0.359436101383656	0.428721343148687	0.286950139417574	Abat	1
GO:0045807	GO:0045807	positive regulation of endocytosis	1/96	133/28564	0.3615989507881	0.430576229635914	0.288191644989012	Cd36	1
GO:0046822	GO:0046822	regulation of nucleocytoplasmic transport	1/96	133/28564	0.3615989507881	0.430576229635914	0.288191644989012	Cd36	1
GO:0042063	GO:0042063	gliogenesis	2/96	378/28564	0.363454043664989	0.432421813495625	0.289426924161169	Aspa/Rtn4	2
GO:0051962	GO:0051962	positive regulation of nervous system development	2/96	379/28564	0.36466335668219	0.433496624512301	0.290146312584469	Aspa/Rtn4	2
GO:0003158	GO:0003158	endothelium development	1/96	135/28564	0.365902992507234	0.434241658612018	0.290644975975507	Bsg	1
GO:0016571	GO:0016571	histone methylation	1/96	135/28564	0.365902992507234	0.434241658612018	0.290644975975507	Nnmt	1
GO:0009791	GO:0009791	post-embryonic development	1/96	136/28564	0.368044232533943	0.436052405936954	0.291856938490655	Acadm	1
GO:0017015	GO:0017015	regulation of transforming growth factor beta receptor signaling pathway	1/96	136/28564	0.368044232533943	0.436052405936954	0.291856938490655	Got1	1
GO:0045088	GO:0045088	regulation of innate immune response	2/96	385/28564	0.371901221345589	0.440253993856892	0.294669129342985	Cd36/Rtn4	2
GO:0050900	GO:0050900	leukocyte migration	2/96	386/28564	0.373104457016768	0.441309695820334	0.295375727767427	Bsg/Rtn4	2
GO:1903844	GO:1903844	regulation of cellular response to transforming growth factor beta stimulus	1/96	139/28564	0.374425113918532	0.442502407358265	0.29617402891936	Got1	1
GO:0009582	GO:0009582	detection of abiotic stimulus	1/96	140/28564	0.376537873428253	0.444459853490221	0.297484179322281	Reep6	1
GO:1990778	GO:1990778	protein localization to cell periphery	2/96	389/28564	0.376708739620152	0.444459853490221	0.297484179322281	Bsg/Lyplal1	2
GO:0006997	GO:0006997	nucleus organization	1/96	141/28564	0.378643571575977	0.445999950892069	0.298514991459907	Rtn4	1
GO:0009581	GO:0009581	detection of external stimulus	1/96	141/28564	0.378643571575977	0.445999950892069	0.298514991459907	Reep6	1
GO:0002757	GO:0002757	immune response-activating signaling pathway	2/96	391/28564	0.379106999745862	0.446174932425155	0.298632109434361	Cd36/Rtn4	2
GO:0002698	GO:0002698	negative regulation of immune effector process	1/96	143/28564	0.382833877121819	0.450187223138272	0.301317600599921	Apoa2	1
GO:0010821	GO:0010821	regulation of mitochondrion organization	1/96	144/28564	0.384918530997344	0.451888615097959	0.302456369797765	Acaa2	1
GO:0048675	GO:0048675	axon extension	1/96	144/28564	0.384918530997344	0.451888615097959	0.302456369797765	Rtn4	1
GO:0006119	GO:0006119	oxidative phosphorylation	1/96	145/28564	0.386996216466178	0.453951687692528	0.303837217703055	Ndufa12	1
GO:0034341	GO:0034341	response to type II interferon	1/96	146/28564	0.389066956577345	0.456003207171297	0.305210332920803	Gapdh	1
GO:0002764	GO:0002764	immune response-regulating signaling pathway	2/96	402/28564	0.39222897281964	0.459329301227628	0.307436541548931	Cd36/Rtn4	2
GO:0090277	GO:0090277	positive regulation of peptide hormone secretion	1/96	148/28564	0.393187692545871	0.460071808701486	0.307933513828354	Abat	1
GO:0032535	GO:0032535	regulation of cellular component size	2/96	404/28564	0.39460188731598	0.461345605880152	0.308786086913061	Rtn4/Pex11a	2
GO:1904375	GO:1904375	regulation of protein localization to cell periphery	1/96	149/28564	0.395237734125108	0.461708053796602	0.309028679174489	Lyplal1	1
GO:0042326	GO:0042326	negative regulation of phosphorylation	2/96	405/28564	0.395786809146157	0.461968623196132	0.30920308249431	Fabp4/Fbp1	2
GO:0009451	GO:0009451	RNA modification	1/96	150/28564	0.397280921790919	0.462949889948793	0.30985986022647	Hsd17b10	1
GO:0015698	GO:0015698	inorganic anion transport	1/96	150/28564	0.397280921790919	0.462949889948793	0.30985986022647	Slc25a10	1
GO:0031623	GO:0031623	receptor internalization	1/96	151/28564	0.399317278217612	0.464940495673259	0.311192204881779	Cd36	1
GO:0002793	GO:0002793	positive regulation of peptide secretion	1/96	152/28564	0.401346826005284	0.466536876496708	0.312260688425164	Abat	1
GO:0019233	GO:0019233	sensory perception of pain	1/96	152/28564	0.401346826005284	0.466536876496708	0.312260688425164	Rtn4	1
GO:0098876	GO:0098876	vesicle-mediated transport to the plasma membrane	1/96	153/28564	0.403369587680051	0.468503857166092	0.313577220448426	Lyplal1	1
GO:0001508	GO:0001508	action potential	1/96	154/28564	0.405385585694296	0.470459766526468	0.314886342265236	Cd36	1
GO:1900180	GO:1900180	regulation of protein localization to nucleus	1/96	156/28564	0.409397380183494	0.474726749361711	0.31774230299365	Cd36	1
GO:0022612	GO:0022612	gland morphogenesis	1/96	157/28564	0.411393221196673	0.475872811784233	0.318509381137016	Rtn4	1
GO:0043271	GO:0043271	negative regulation of monoatomic ion transport	1/96	157/28564	0.411393221196673	0.475872811784233	0.318509381137016	Maob	1
GO:0055007	GO:0055007	cardiac muscle cell differentiation	1/96	157/28564	0.411393221196673	0.475872811784233	0.318509381137016	Acadm	1
GO:0001837	GO:0001837	epithelial to mesenchymal transition	1/96	158/28564	0.413382387626254	0.477453060971906	0.319567067515275	Rtn4	1
GO:0007159	GO:0007159	leukocyte cell-cell adhesion	2/96	420/28564	0.413433243339823	0.477453060971906	0.319567067515275	Apoa4/Lgals1	2
GO:0031056	GO:0031056	regulation of histone modification	1/96	160/28564	0.417340785011371	0.481573202248463	0.322324744809914	Nnmt	1
GO:2001233	GO:2001233	regulation of apoptotic signaling pathway	2/96	424/28564	0.4180970868523	0.482053354003018	0.322646118156758	Acaa2/Cth	2
GO:0001824	GO:0001824	blastocyst development	1/96	161/28564	0.419310059924725	0.48266641341457	0.323056448751274	Rtn4	1
GO:0051147	GO:0051147	regulation of muscle cell differentiation	1/96	161/28564	0.419310059924725	0.48266641341457	0.323056448751274	Cth	1
GO:0007264	GO:0007264	small GTPase mediated signal transduction	2/96	428/28564	0.42274259624572	0.486222612727423	0.325436670554848	Rtn4/Fbp1	2
GO:0007601	GO:0007601	visual perception	1/96	163/28564	0.423228871548365	0.486387113531251	0.325546773607441	Reep6	1
GO:0032102	GO:0032102	negative regulation of response to external stimulus	2/96	429/28564	0.423901068106479	0.486764840767326	0.32579959256499	Abat/Hrg	2
GO:0002687	GO:0002687	positive regulation of leukocyte migration	1/96	164/28564	0.42517845178608	0.487836328891397	0.326516756922445	Rtn4	1
GO:0030879	GO:0030879	mammary gland development	1/96	165/28564	0.427121510540606	0.489669239834982	0.327743553906563	Rtn4	1
GO:0046474	GO:0046474	glycerophospholipid biosynthetic process	1/96	166/28564	0.429058069397893	0.491491741581903	0.328963383846744	Apoa2	1
GO:0043254	GO:0043254	regulation of protein-containing complex assembly	2/96	435/28564	0.4308270884225	0.492508232556715	0.329643737721353	Cd36/Hrg	2
GO:0050953	GO:0050953	sensory perception of light stimulus	1/96	167/28564	0.430988149873201	0.492508232556715	0.329643737721353	Reep6	1
GO:0140053	GO:0140053	mitochondrial gene expression	1/96	167/28564	0.430988149873201	0.492508232556715	0.329643737721353	Hsd17b10	1
GO:0006937	GO:0006937	regulation of muscle contraction	1/96	168/28564	0.432911773411327	0.494307802517205	0.330848219045427	Abat	1
GO:0006457	GO:0006457	protein folding	1/96	170/28564	0.436739735104281	0.498277137393531	0.333504959173622	Entpd5	1
GO:0009266	GO:0009266	response to temperature stimulus	1/96	171/28564	0.438644115798441	0.500047234180523	0.334689713625266	Acadm	1
GO:0021543	GO:0021543	pallium development	1/96	173/28564	0.442433782708472	0.503557164737273	0.337038967000916	Rtn4	1
GO:0050768	GO:0050768	negative regulation of neurogenesis	1/96	173/28564	0.442433782708472	0.503557164737273	0.337038967000916	Rtn4	1
GO:0051090	GO:0051090	regulation of DNA-binding transcription factor activity	2/96	447/28564	0.444548119371885	0.505557532223083	0.338377845361214	Cd36/Cth	2
GO:0006399	GO:0006399	tRNA metabolic process	1/96	176/28564	0.448070862281012	0.508339801322814	0.340240063136987	Hsd17b10	1
GO:0050830	GO:0050830	defense response to Gram-positive bacterium	1/96	176/28564	0.448070862281012	0.508339801322814	0.340240063136987	Cd36	1
GO:0051896	GO:0051896	regulation of protein kinase B signaling	1/96	176/28564	0.448070862281012	0.508339801322814	0.340240063136987	Rtn4	1
GO:0051961	GO:0051961	negative regulation of nervous system development	1/96	178/28564	0.451797545177243	0.512157697212923	0.342795442698692	Rtn4	1
GO:0006606	GO:0006606	protein import into nucleus	1/96	179/28564	0.453651537837815	0.513848304649227	0.343926993640348	Cd36	1
GO:0030183	GO:0030183	B cell differentiation	1/96	180/28564	0.455499325485078	0.515117752763253	0.344776655825644	Lgals1	1
GO:0042552	GO:0042552	myelination	1/96	180/28564	0.455499325485078	0.515117752763253	0.344776655825644	Tymp	1
GO:0042692	GO:0042692	muscle cell differentiation	2/96	460/28564	0.4592076807505	0.518448432686134	0.347005933848536	Acadm/Cth	2
GO:0010563	GO:0010563	negative regulation of phosphorus metabolic process	2/96	461/28564	0.460326253823281	0.518448432686134	0.347005933848536	Fabp4/Fbp1	2
GO:0045936	GO:0045936	negative regulation of phosphate metabolic process	2/96	461/28564	0.460326253823281	0.518448432686134	0.347005933848536	Fabp4/Fbp1	2
GO:0070997	GO:0070997	neuron death	2/96	461/28564	0.460326253823281	0.518448432686134	0.347005933848536	Gapdh/Gbe1	2
GO:0001890	GO:0001890	placenta development	1/96	183/28564	0.461005663503549	0.518448432686134	0.347005933848536	Ttpa	1
GO:0007272	GO:0007272	ensheathment of neurons	1/96	183/28564	0.461005663503549	0.518448432686134	0.347005933848536	Tymp	1
GO:0008366	GO:0008366	axon ensheathment	1/96	183/28564	0.461005663503549	0.518448432686134	0.347005933848536	Tymp	1
GO:0002244	GO:0002244	hematopoietic progenitor cell differentiation	1/96	184/28564	0.462828835918321	0.519673898966927	0.34782615828043	Dhtkd1	1
GO:0007219	GO:0007219	Notch signaling pathway	1/96	184/28564	0.462828835918321	0.519673898966927	0.34782615828043	Got1	1
GO:0009612	GO:0009612	response to mechanical stimulus	1/96	185/28564	0.464645905395131	0.520888645526029	0.348639207828958	Got1	1
GO:0032680	GO:0032680	regulation of tumor necrosis factor production	1/96	185/28564	0.464645905395131	0.520888645526029	0.348639207828958	Cd36	1
GO:0060041	GO:0060041	retina development in camera-type eye	1/96	186/28564	0.466456892148789	0.522505467331884	0.349721372852972	Bsg	1
GO:0009267	GO:0009267	cellular response to starvation	1/96	187/28564	0.468261816327861	0.523286272662918	0.350243978508553	Plin2	1
GO:0050770	GO:0050770	regulation of axonogenesis	1/96	187/28564	0.468261816327861	0.523286272662918	0.350243978508553	Rtn4	1
GO:0071356	GO:0071356	cellular response to tumor necrosis factor	1/96	187/28564	0.468261816327861	0.523286272662918	0.350243978508553	Fabp4	1
GO:1903555	GO:1903555	regulation of tumor necrosis factor superfamily cytokine production	1/96	188/28564	0.47006069801488	0.524882591873195	0.351312420813244	Cd36	1
GO:0034248	GO:0034248	regulation of amide metabolic process	2/96	473/28564	0.473645267021272	0.528468774306411	0.353712710804945	Gapdh/Rtn4	2
GO:0030534	GO:0030534	adult behavior	1/96	191/28564	0.47542128796293	0.530033017343408	0.354759684007288	Abat	1
GO:0032640	GO:0032640	tumor necrosis factor production	1/96	192/28564	0.477196199193873	0.531175973493887	0.35552468307246	Cd36	1
GO:0050731	GO:0050731	positive regulation of peptidyl-tyrosine phosphorylation	1/96	192/28564	0.477196199193873	0.531175973493887	0.35552468307246	Cd36	1
GO:0046887	GO:0046887	positive regulation of hormone secretion	1/96	193/28564	0.478965167362398	0.532726563698994	0.35656251821327	Abat	1
GO:0050767	GO:0050767	regulation of neurogenesis	2/96	480/28564	0.481324563611419	0.534930907166573	0.358037921002178	Aspa/Rtn4	2
GO:0071706	GO:0071706	tumor necrosis factor superfamily cytokine production	1/96	195/28564	0.482485353210869	0.535800740987305	0.358620114868003	Cd36	1
GO:0002253	GO:0002253	activation of immune response	2/96	482/28564	0.483506239616282	0.536513971445788	0.359097491566805	Cd36/Rtn4	2
GO:0035051	GO:0035051	cardiocyte differentiation	1/96	196/28564	0.484236610078991	0.536881240164153	0.359343310469042	Acadm	1
GO:0048732	GO:0048732	gland development	2/96	483/28564	0.484594993768491	0.536881240164153	0.359343310469042	Acadm/Rtn4	2
GO:1902075	GO:1902075	cellular response to salt	1/96	197/28564	0.485982002261465	0.537997263441012	0.360090282925641	Fabp4	1
GO:0009152	GO:0009152	purine ribonucleotide biosynthetic process	1/96	199/28564	0.489455270241212	0.540996971865677	0.362098036363685	Ndufa12	1
GO:0043524	GO:0043524	negative regulation of neuron apoptotic process	1/96	199/28564	0.489455270241212	0.540996971865677	0.362098036363685	Gbe1	1
GO:0007179	GO:0007179	transforming growth factor beta receptor signaling pathway	1/96	202/28564	0.494621670848685	0.546281299760395	0.365634922619408	Got1	1
GO:1905475	GO:1905475	regulation of protein localization to membrane	1/96	205/28564	0.499736329773442	0.551500295396392	0.369128080936114	Lyplal1	1
GO:0007409	GO:0007409	axonogenesis	2/96	498/28564	0.500757492987407	0.552079282131289	0.369515606136234	Bsg/Rtn4	2
GO:0006469	GO:0006469	negative regulation of protein kinase activity	1/96	206/28564	0.5014298067064	0.552079282131289	0.369515606136234	Fabp4	1
GO:0120032	GO:0120032	regulation of plasma membrane bounded cell projection assembly	1/96	206/28564	0.5014298067064	0.552079282131289	0.369515606136234	Hrg	1
GO:0034612	GO:0034612	response to tumor necrosis factor	1/96	207/28564	0.50311761044983	0.553507495347367	0.370471532376019	Fabp4	1
GO:0031334	GO:0031334	positive regulation of protein-containing complex assembly	1/96	208/28564	0.504799759809664	0.554497100504104	0.371133891137093	Cd36	1
GO:0098739	GO:0098739	import across plasma membrane	1/96	208/28564	0.504799759809664	0.554497100504104	0.371133891137093	Cd36	1
GO:0017148	GO:0017148	negative regulation of translation	1/96	209/28564	0.506476273530156	0.554618917768339	0.371215425405247	Gapdh	1
GO:0043491	GO:0043491	protein kinase B signaling	1/96	209/28564	0.506476273530156	0.554618917768339	0.371215425405247	Rtn4	1
GO:0060491	GO:0060491	regulation of cell projection assembly	1/96	209/28564	0.506476273530156	0.554618917768339	0.371215425405247	Hrg	1
GO:1990138	GO:1990138	neuron projection extension	1/96	209/28564	0.506476273530156	0.554618917768339	0.371215425405247	Rtn4	1
GO:0009260	GO:0009260	ribonucleotide biosynthetic process	1/96	211/28564	0.509812468722937	0.5569809315192	0.372796359468706	Ndufa12	1
GO:0022408	GO:0022408	negative regulation of cell-cell adhesion	1/96	211/28564	0.509812468722937	0.5569809315192	0.372796359468706	Abat	1
GO:0098742	GO:0098742	cell-cell adhesion via plasma-membrane adhesion molecules	1/96	211/28564	0.509812468722937	0.5569809315192	0.372796359468706	Lgals1	1
GO:0048771	GO:0048771	tissue remodeling	1/96	212/28564	0.511472187377139	0.558363705326199	0.373721872375965	Hrg	1
GO:0045017	GO:0045017	glycerolipid biosynthetic process	1/96	213/28564	0.513126344756223	0.559738283694818	0.374641899943566	Apoa2	1
GO:0007204	GO:0007204	positive regulation of cytosolic calcium ion concentration	1/96	218/28564	0.521314355771717	0.567795881728304	0.380034980824724	Cd36	1
GO:0008361	GO:0008361	regulation of cell size	1/96	218/28564	0.521314355771717	0.567795881728304	0.380034980824724	Rtn4	1
GO:0046390	GO:0046390	ribose phosphate biosynthetic process	1/96	220/28564	0.524551271973267	0.570882605519293	0.382100975056928	Ndufa12	1
GO:0002285	GO:0002285	lymphocyte activation involved in immune response	1/96	223/28564	0.529366075176465	0.575680528415235	0.385312302568159	Lgals1	1
GO:0033157	GO:0033157	regulation of intracellular protein transport	1/96	227/28564	0.535710830698121	0.581242149386858	0.38903478557186	Cd36	1
GO:0035264	GO:0035264	multicellular organism growth	1/96	227/28564	0.535710830698121	0.581242149386858	0.38903478557186	G6pc	1
GO:0050866	GO:0050866	negative regulation of cell activation	1/96	227/28564	0.535710830698121	0.581242149386858	0.38903478557186	Abat	1
GO:0070374	GO:0070374	positive regulation of ERK1 and ERK2 cascade	1/96	228/28564	0.53728374809421	0.58250273224904	0.389878514100498	Cd36	1
GO:2000113	GO:2000113	negative regulation of cellular macromolecule biosynthetic process	1/96	229/28564	0.538851392087115	0.583755674761041	0.390717128819001	Gapdh	1
GO:0030595	GO:0030595	leukocyte chemotaxis	1/96	230/28564	0.540413780171097	0.58455444771179	0.391251760493498	Bsg	1
GO:0033673	GO:0033673	negative regulation of kinase activity	1/96	230/28564	0.540413780171097	0.58455444771179	0.391251760493498	Fabp4	1
GO:0031669	GO:0031669	cellular response to nutrient levels	1/96	232/28564	0.543522858302421	0.587021257785465	0.392902836433313	Plin2	1
GO:0050920	GO:0050920	regulation of chemotaxis	1/96	232/28564	0.543522858302421	0.587021257785465	0.392902836433313	Hrg	1
GO:0006164	GO:0006164	purine nucleotide biosynthetic process	1/96	233/28564	0.545069583051925	0.588243411412474	0.393720843652371	Ndufa12	1
GO:0002685	GO:0002685	regulation of leukocyte migration	1/96	236/28564	0.549678707054654	0.592315382430757	0.396446279812883	Rtn4	1
GO:0048545	GO:0048545	response to steroid hormone	1/96	236/28564	0.549678707054654	0.592315382430757	0.396446279812883	Sult1a1	1
GO:0050679	GO:0050679	positive regulation of epithelial cell proliferation	1/96	237/28564	0.551204788815554	0.593508499811276	0.397244852601835	Rtn4	1
GO:0072522	GO:0072522	purine-containing compound biosynthetic process	1/96	241/28564	0.55725810535786	0.59957079369179	0.40130244409338	Ndufa12	1
GO:0046777	GO:0046777	protein autophosphorylation	1/96	242/28564	0.55875876637137	0.599819069657751	0.401468619218983	Htatip2	1
GO:0071560	GO:0071560	cellular response to transforming growth factor beta stimulus	1/96	242/28564	0.55875876637137	0.599819069657751	0.401468619218983	Got1	1
GO:1901888	GO:1901888	regulation of cell junction assembly	1/96	242/28564	0.55875876637137	0.599819069657751	0.401468619218983	Hrg	1
GO:0045664	GO:0045664	regulation of neuron differentiation	1/96	244/28564	0.561745004180827	0.602568259594422	0.403308696575103	Rtn4	1
GO:0006813	GO:0006813	potassium ion transport	1/96	245/28564	0.563230614336146	0.603704826410226	0.404069419155082	Cpox	1
GO:0071559	GO:0071559	response to transforming growth factor beta	1/96	246/28564	0.564711240806845	0.604834337281406	0.404825419077032	Got1	1
GO:0030100	GO:0030100	regulation of endocytosis	1/96	248/28564	0.567657608812289	0.60753083964276	0.406630231785556	Cd36	1
GO:0001763	GO:0001763	morphogenesis of a branching structure	1/96	249/28564	0.569123383270335	0.608180870357515	0.407065307872169	Rtn4	1
GO:0048762	GO:0048762	mesenchymal cell differentiation	1/96	249/28564	0.569123383270335	0.608180870357515	0.407065307872169	Rtn4	1
GO:0001906	GO:0001906	cell killing	1/96	250/28564	0.570584239890714	0.609282492784583	0.407802641606738	Gapdh	1
GO:0050870	GO:0050870	positive regulation of T cell activation	1/96	252/28564	0.573491264872008	0.6119255439184	0.409571678542865	Lgals1	1
GO:0007411	GO:0007411	axon guidance	1/96	253/28564	0.57493746572579	0.613007064660229	0.410295557893895	Bsg	1
GO:0097485	GO:0097485	neuron projection guidance	1/96	254/28564	0.576378813727992	0.614081788761327	0.41101488814319	Bsg	1
GO:0006814	GO:0006814	sodium ion transport	1/96	259/28564	0.583513323082316	0.621215911951646	0.415789872353329	Cpox	1
GO:0090150	GO:0090150	establishment of protein localization to membrane	1/96	260/28564	0.584925890508004	0.622252242379761	0.416483505095394	Lyplal1	1
GO:0030522	GO:0030522	intracellular receptor signaling pathway	1/96	261/28564	0.586333716769706	0.622814750121944	0.416860000638764	Rtn4	1
GO:0090257	GO:0090257	regulation of muscle system process	1/96	261/28564	0.586333716769706	0.622814750121944	0.416860000638764	Abat	1
GO:0032868	GO:0032868	response to insulin	1/96	262/28564	0.58773681761379	0.62383750603651	0.41754454773903	Khk	1
GO:0031668	GO:0031668	cellular response to extracellular stimulus	1/96	264/28564	0.590528905776025	0.625863470070776	0.418900558283824	Plin2	1
GO:0098657	GO:0098657	import into cell	1/96	264/28564	0.590528905776025	0.625863470070776	0.418900558283824	Cd36	1
GO:0009165	GO:0009165	nucleotide biosynthetic process	1/96	266/28564	0.593302279933818	0.628332833083871	0.420553342947345	Ndufa12	1
GO:0051348	GO:0051348	negative regulation of transferase activity	1/96	269/28564	0.597427523700231	0.632229127022574	0.423161195592868	Fabp4	1
GO:0007626	GO:0007626	locomotory behavior	1/96	270/28564	0.598793381898668	0.633201658321203	0.423812126544147	Abat	1
GO:1901293	GO:1901293	nucleoside phosphate biosynthetic process	1/96	271/28564	0.600154654088451	0.634167893246335	0.424458843230656	Ndufa12	1
GO:0006898	GO:0006898	receptor-mediated endocytosis	1/96	273/28564	0.602863501337762	0.63560831949078	0.425422943848155	Cd36	1
GO:0090092	GO:0090092	regulation of transmembrane receptor protein serine/threonine kinase signaling pathway	1/96	273/28564	0.602863501337762	0.63560831949078	0.425422943848155	Got1	1
GO:1901215	GO:1901215	negative regulation of neuron death	1/96	273/28564	0.602863501337762	0.63560831949078	0.425422943848155	Gbe1	1
GO:0021537	GO:0021537	telencephalon development	1/96	274/28564	0.604211106720095	0.636555493102137	0.426056902488597	Rtn4	1
GO:0048738	GO:0048738	cardiac muscle tissue development	1/96	276/28564	0.606892756433688	0.638905673006342	0.427629915966804	Acadm	1
GO:0001894	GO:0001894	tissue homeostasis	1/96	278/28564	0.609556424746065	0.640282767876333	0.428551627869536	Bsg	1
GO:0060249	GO:0060249	anatomical structure homeostasis	1/96	278/28564	0.609556424746065	0.640282767876333	0.428551627869536	Bsg	1
GO:1903039	GO:1903039	positive regulation of leukocyte cell-cell adhesion	1/96	278/28564	0.609556424746065	0.640282767876333	0.428551627869536	Lgals1	1
GO:0048193	GO:0048193	Golgi vesicle transport	1/96	279/28564	0.610881553192094	0.641199378424591	0.429165130156785	Lyplal1	1
GO:0051258	GO:0051258	protein polymerization	1/96	281/28564	0.613518472865508	0.643490507809345	0.430698620165821	Gpx4	1
GO:0048588	GO:0048588	developmental cell growth	1/96	287/28564	0.621323593016692	0.651194919604033	0.435855307776425	Rtn4	1
GO:0060560	GO:0060560	developmental growth involved in morphogenesis	1/96	290/28564	0.625167452055988	0.65473930492486	0.438227622283771	Rtn4	1
GO:0003007	GO:0003007	heart morphogenesis	1/96	291/28564	0.626440138078576	0.655587648195969	0.438795432176628	Rtn4	1
GO:0043523	GO:0043523	regulation of neuron apoptotic process	1/96	294/28564	0.630232594887477	0.659069805871258	0.441126096712851	Gbe1	1
GO:0042593	GO:0042593	glucose homeostasis	1/96	295/28564	0.631488260642369	0.659744050266707	0.441577379408166	G6pc	1
GO:0001818	GO:0001818	negative regulation of cytokine production	1/96	296/28564	0.632739706642523	0.659744050266707	0.441577379408166	Apoa2	1
GO:0014706	GO:0014706	striated muscle tissue development	1/96	296/28564	0.632739706642523	0.659744050266707	0.441577379408166	Acadm	1
GO:0033500	GO:0033500	carbohydrate homeostasis	1/96	296/28564	0.632739706642523	0.659744050266707	0.441577379408166	G6pc	1
GO:0061448	GO:0061448	connective tissue development	1/96	307/28564	0.646231089170972	0.673315774525932	0.450661154290283	Pgrmc2	1
GO:0071222	GO:0071222	cellular response to lipopolysaccharide	1/96	308/28564	0.64743297951459	0.674072396746637	0.451167573798403	Cd36	1
GO:0060485	GO:0060485	mesenchyme development	1/96	310/28564	0.649824650954578	0.676065734510012	0.452501747051607	Rtn4	1
GO:1990830	GO:1990830	cellular response to leukemia inhibitory factor	1/96	311/28564	0.651014458893572	0.676806667829928	0.452997665724299	Cth	1
GO:0030336	GO:0030336	negative regulation of cell migration	1/96	312/28564	0.652200266133378	0.677045990557506	0.453157848302428	Hrg	1
GO:1990823	GO:1990823	response to leukemia inhibitory factor	1/96	312/28564	0.652200266133378	0.677045990557506	0.453157848302428	Cth	1
GO:0002366	GO:0002366	leukocyte activation involved in immune response	1/96	317/28564	0.658069756203036	0.681847819990371	0.456371790522099	Lgals1	1
GO:0032409	GO:0032409	regulation of transporter activity	1/96	317/28564	0.658069756203036	0.681847819990371	0.456371790522099	Apoa2	1
GO:0006936	GO:0006936	muscle contraction	1/96	318/28564	0.659231837252511	0.681847819990371	0.456371790522099	Abat	1
GO:0042113	GO:0042113	B cell activation	1/96	318/28564	0.659231837252511	0.681847819990371	0.456371790522099	Lgals1	1
GO:0071219	GO:0071219	cellular response to molecule of bacterial origin	1/96	318/28564	0.659231837252511	0.681847819990371	0.456371790522099	Cd36	1
GO:0002263	GO:0002263	cell activation involved in immune response	1/96	321/28564	0.662694681768074	0.684929514270868	0.458434418421463	Lgals1	1
GO:0034504	GO:0034504	protein localization to nucleus	1/96	325/28564	0.667257693796714	0.688641043051671	0.460918604753969	Cd36	1
GO:2000146	GO:2000146	negative regulation of cell motility	1/96	325/28564	0.667257693796714	0.688641043051671	0.460918604753969	Hrg	1
GO:0009416	GO:0009416	response to light stimulus	1/96	327/28564	0.66951623897625	0.690469076149451	0.462142136916878	Reep6	1
GO:0070372	GO:0070372	regulation of ERK1 and ERK2 cascade	1/96	329/28564	0.671759612512048	0.692278815221507	0.463353424592042	Cd36	1
GO:0022409	GO:0022409	positive regulation of cell-cell adhesion	1/96	330/28564	0.672875641454809	0.692924988329552	0.463785918719999	Lgals1	1
GO:1901653	GO:1901653	cellular response to peptide	1/96	334/28564	0.677302330600326	0.696977053348338	0.466498031472609	Cd36	1
GO:0051146	GO:0051146	striated muscle cell differentiation	1/96	342/28564	0.685978633942428	0.704881598474562	0.471788671563778	Acadm	1
GO:0051251	GO:0051251	positive regulation of lymphocyte activation	1/96	342/28564	0.685978633942428	0.704881598474562	0.471788671563778	Lgals1	1
GO:0071216	GO:0071216	cellular response to biotic stimulus	1/96	345/28564	0.689172385293344	0.707650195623673	0.473641738481543	Cd36	1
GO:0071214	GO:0071214	cellular response to abiotic stimulus	1/96	349/28564	0.693380769307133	0.710941063754129	0.475844369826892	Got1	1
GO:0104004	GO:0104004	cellular response to environmental stimulus	1/96	349/28564	0.693380769307133	0.710941063754129	0.475844369826892	Got1	1
GO:0070371	GO:0070371	ERK1 and ERK2 cascade	1/96	353/28564	0.697532760369961	0.714681071181659	0.478347617378951	Cd36	1
GO:0001933	GO:0001933	negative regulation of protein phosphorylation	1/96	354/28564	0.698562034589396	0.715218499286976	0.478707326715125	Fabp4	1
GO:0040013	GO:0040013	negative regulation of locomotion	1/96	360/28564	0.704665292970757	0.720946368331814	0.482541082247123	Hrg	1
GO:0032956	GO:0032956	regulation of actin cytoskeleton organization	1/96	362/28564	0.706672411159966	0.722478215449979	0.483566372336241	Hrg	1
GO:0043010	GO:0043010	camera-type eye development	1/96	378/28564	0.72225085106313	0.737872715181294	0.493870160367229	Bsg	1
GO:1903037	GO:1903037	regulation of leukocyte cell-cell adhesion	1/96	380/28564	0.724139659816922	0.739269378934134	0.494804970040229	Lgals1	1
GO:0010639	GO:0010639	negative regulation of organelle organization	1/96	381/28564	0.725079291971959	0.739695721183777	0.495090327813827	Acaa2	1
GO:0050863	GO:0050863	regulation of T cell activation	1/96	384/28564	0.727879226639178	0.742017887876054	0.496644591595532	Lgals1	1
GO:0042742	GO:0042742	defense response to bacterium	1/96	386/28564	0.729730153462624	0.743369969415197	0.497549561670759	Cd36	1
GO:0008544	GO:0008544	epidermis development	1/96	388/28564	0.731568620804864	0.744707425057824	0.498444742396538	Aldh3a2	1
GO:0032496	GO:0032496	response to lipopolysaccharide	1/96	394/28564	0.73701009315107	0.749708041633213	0.501791736070665	Cd36	1
GO:0060562	GO:0060562	epithelial tube morphogenesis	1/96	397/28564	0.739689750245473	0.751894100500599	0.503254900680489	Bsg	1
GO:0034470	GO:0034470	ncRNA processing	1/96	403/28564	0.744968268017552	0.756716871527506	0.506482859448266	Hsd17b10	1
GO:0048638	GO:0048638	regulation of developmental growth	1/96	405/28564	0.746704126013948	0.757394235190955	0.50693622992018	Rtn4	1
GO:1901214	GO:1901214	regulation of neuron death	1/96	405/28564	0.746704126013948	0.757394235190955	0.50693622992018	Gbe1	1
GO:0002696	GO:0002696	positive regulation of leukocyte activation	1/96	408/28564	0.749286013443936	0.7594694428112	0.508325199994719	Lgals1	1
GO:0007178	GO:0007178	transmembrane receptor protein serine/threonine kinase signaling pathway	1/96	409/28564	0.750140841640746	0.759792403577511	0.508541362866944	Got1	1
GO:0006417	GO:0006417	regulation of translation	1/96	411/28564	0.751841854635388	0.760428199870339	0.508966911624392	Gapdh	1
GO:0032970	GO:0032970	regulation of actin filament-based process	1/96	411/28564	0.751841854635388	0.760428199870339	0.508966911624392	Hrg	1
GO:0002237	GO:0002237	response to molecule of bacterial origin	1/96	414/28564	0.754371909606134	0.762442935743147	0.510315406978848	Cd36	1
GO:0030900	GO:0030900	forebrain development	1/96	416/28564	0.756044414482252	0.763588692317428	0.511082280413032	Rtn4	1
GO:0001654	GO:0001654	eye development	1/96	426/28564	0.764239378270068	0.770766689685898	0.515886630321282	Bsg	1
GO:0016570	GO:0016570	histone modification	1/96	426/28564	0.764239378270068	0.770766689685898	0.515886630321282	Nnmt	1
GO:0050678	GO:0050678	regulation of epithelial cell proliferation	1/96	427/28564	0.765043736066858	0.771029142252303	0.516062294075196	Rtn4	1
GO:0150063	GO:0150063	visual system development	1/96	429/28564	0.766644313384168	0.772093100259678	0.516774418403573	Bsg	1
GO:0050867	GO:0050867	positive regulation of cell activation	1/96	430/28564	0.767440551021102	0.77234606590689	0.516943732408801	Lgals1	1
GO:0048880	GO:0048880	sensory system development	1/96	433/28564	0.769813167915731	0.774184002084166	0.518173892863228	Bsg	1
GO:0003012	GO:0003012	muscle system process	1/96	436/28564	0.77216182850661	0.775995256024019	0.519386194463946	Abat	1
GO:0031331	GO:0031331	positive regulation of cellular catabolic process	1/96	438/28564	0.773714411479294	0.777004479848448	0.520061684317091	Apoa4	1
GO:0072594	GO:0072594	establishment of protein localization to organelle	1/96	439/28564	0.774486772159732	0.777229289058314	0.520212152762724	Cd36	1
GO:0009314	GO:0009314	response to radiation	1/96	444/28564	0.778309616582996	0.780512899290945	0.522409926279495	Reep6	1
GO:0022411	GO:0022411	cellular component disassembly	1/96	450/28564	0.782812458840511	0.784473305641445	0.52506069040073	Plin2	1
GO:0034329	GO:0034329	cell junction assembly	1/96	477/28564	0.8019806817512	0.803114223350849	0.537537358570081	Hrg	1
GO:0030098	GO:0030098	lymphocyte differentiation	1/96	478/28564	0.802657502150385	0.803224350668852	0.537611068567868	Lgals1	1
GO:2000112	GO:2000112	regulation of cellular macromolecule biosynthetic process	1/96	497/28564	0.815090731676026	0.815090731676026	0.545553429588158	Gapdh	1
