# Supplementary material for: Synthesis and biological evaluation of the novel chrysin prodrug for non-alcoholic fatty liver disease treatment
Source: Front Pharmacol. 2024 Apr 19;15:1336232. doi: 10.3389/fphar.2024.1336232 (PMC11066169; doi:10.3389/fphar.2024.1336232)
Supplement: Supplementary file 1 [file DataSheet1.ZIP › Raw data/KEGG_up_m&H.csv]

	ID	Description	GeneRatio	BgRatio	pvalue	p.adjust	qvalue	geneID	Count
mmu00280	mmu00280	Valine, leucine and isoleucine degradation - Mus musculus (house mouse)	12/81	57/9370	3.87298244485403e-14	4.33774033823652e-12	2.77224006579026e-12	15108/11364/11671/12039/15360/268860/15107/12040/52538/235674/72039/72535	12
mmu00340	mmu00340	Histidine metabolism - Mus musculus (house mouse)	7/81	26/9370	1.596977890967e-09	8.10417608306257e-08	5.17936065458886e-08	15109/11671/109731/11484/243537/140483/72535	7
mmu05204	mmu05204	Chemical carcinogenesis - DNA adducts - Mus musculus (house mouse)	10/81	84/9370	2.17076145082033e-09	8.10417608306257e-08	5.17936065458886e-08	56388/14857/14863/14864/12408/20887/14865/103140/13849/76263	10
mmu00071	mmu00071	Fatty acid degradation - Mus musculus (house mouse)	8/81	52/9370	1.21304424649694e-08	3.39652389019143e-07	2.17071075688926e-07	13119/13117/11364/11671/15107/52538/235674/72535	8
mmu03320	mmu03320	PPAR signaling pathway - Mus musculus (house mouse)	9/81	89/9370	6.22096811114353e-08	1.39349685689615e-06	8.90580698016337e-07	13119/13117/11770/11807/11520/11364/15360/12491/235674	9
mmu00982	mmu00982	Drug metabolism - cytochrome P450 - Mus musculus (house mouse)	8/81	71/9370	1.50260814466669e-07	2.80486853671115e-06	1.79258515504096e-06	14857/14863/14864/14261/109731/14865/103140/76263	8
mmu00980	mmu00980	Metabolism of xenobiotics by cytochrome P450 - Mus musculus (house mouse)	8/81	73/9370	1.87225367204728e-07	2.99560587527565e-06	1.91448495788293e-06	14857/14863/14864/12408/14865/103140/13849/76263	8
mmu00480	mmu00480	Glutathione metabolism - Mus musculus (house mouse)	7/81	72/9370	2.59967061131317e-06	3.63953885583844e-05	2.32602107328021e-05	625249/14857/14863/14864/14865/103140/76263	7
mmu01230	mmu01230	Biosynthesis of amino acids - Mus musculus (house mouse)	7/81	79/9370	4.87336641453755e-06	6.06463376031339e-05	3.87589375659127e-05	14718/14433/108682/231691/107869/11720/230163	7
mmu00640	mmu00640	Propanoate metabolism - Mus musculus (house mouse)	5/81	31/9370	6.07091345883625e-06	6.7994230738966e-05	4.34549594948279e-05	12039/268860/380660/12040/20917	5
mmu01210	mmu01210	2-Oxocarboxylic acid metabolism - Mus musculus (house mouse)	5/81	34/9370	9.7423075135629e-06	9.91944037744586e-05	6.33949197054811e-05	209692/14718/12039/12040/108682	5
mmu00310	mmu00310	Lysine degradation - Mus musculus (house mouse)	6/81	64/9370	1.73988840762026e-05	0.000162389584711224	0.000103782817296647	209692/11671/15107/170442/30956/72535	6
mmu00260	mmu00260	Glycine, serine and threonine metabolism - Mus musculus (house mouse)	5/81	40/9370	2.21221336483494e-05	0.000181495435522692	0.000115993323454352	12116/109731/231691/107869/192166	5
mmu00010	mmu00010	Glycolysis / Gluconeogenesis - Mus musculus (house mouse)	6/81	67/9370	2.26869294403365e-05	0.000181495435522692	0.000115993323454352	14433/14377/11671/230163/72535/14121	6
mmu01200	mmu01200	Carbon metabolism - Mus musculus (house mouse)	7/81	121/9370	7.93647606173038e-05	0.000564010941444047	0.000360458120471759	14718/14433/108682/231691/230163/14121/20917	7
mmu00380	mmu00380	Tryptophan metabolism - Mus musculus (house mouse)	5/81	52/9370	8.05729916348639e-05	0.000564010941444047	0.000360458120471759	209692/11671/15107/109731/72535	5
mmu00330	mmu00330	Arginine and proline metabolism - Mus musculus (house mouse)	5/81	54/9370	9.67295208664604e-05	0.000622996050633828	0.00039815537070583	14718/18242/11671/109731/72535	5
mmu00062	mmu00062	Fatty acid elongation - Mus musculus (house mouse)	4/81	29/9370	0.000104428370218033	0.000622996050633828	0.00039815537070583	26897/15107/171282/52538	4
mmu00270	mmu00270	Cysteine and methionine metabolism - Mus musculus (house mouse)	5/81	55/9370	0.000105686830018239	0.000622996050633828	0.00039815537070583	12116/14718/231691/107869/11720	5
mmu00983	mmu00983	Drug metabolism - other enzymes - Mus musculus (house mouse)	6/81	90/9370	0.00012088377700684	0.000676949151238306	0.000432636675603429	14857/14863/14864/14865/103140/72962	6
mmu00830	mmu00830	Retinol metabolism - Mus musculus (house mouse)	6/81	97/9370	0.000182873666123991	0.000975326219327951	0.00062332878678854	56388/13119/26358/19683/13117/67442	6
mmu00250	mmu00250	Alanine, aspartate and glutamate metabolism - Mus musculus (house mouse)	4/81	39/9370	0.000338676292360448	0.00172417021565319	0.0011019132957182	14718/268860/108682/11484	4
mmu00785	mmu00785	Lipoic acid metabolism - Mus musculus (house mouse)	3/81	19/9370	0.00054578744059309	0.00265774753680113	0.00169856045585035	209692/12039/12040	3
mmu01524	mmu01524	Platinum drug resistance - Mus musculus (house mouse)	5/81	80/9370	0.000617132562721276	0.00285168925456057	0.00182250817020788	14857/14863/14864/14865/103140	5
mmu05208	mmu05208	Chemical carcinogenesis - reactive oxygen species - Mus musculus (house mouse)	8/81	222/9370	0.000636537780035841	0.00285168925456057	0.00182250817020788	14857/14863/14864/12408/66414/14865/103140/13849	8
mmu00360	mmu00360	Phenylalanine metabolism - Mus musculus (house mouse)	3/81	21/9370	0.00073984433006295	0.00318702172950194	0.00203681839855387	14718/15445/109731	3
mmu00650	mmu00650	Butanoate metabolism - Mus musculus (house mouse)	3/81	27/9370	0.00156748786500405	0.00650217188446124	0.00415552338480606	15360/268860/15107	3
mmu01212	mmu01212	Fatty acid metabolism - Mus musculus (house mouse)	4/81	62/9370	0.00197628162474224	0.00790512649896895	0.00505214851437865	11364/15107/52538/235674	4
mmu00410	mmu00410	beta-Alanine metabolism - Mus musculus (house mouse)	3/81	32/9370	0.00257678190702419	0.00995170943402447	0.00636011505182015	11671/268860/72535	3
mmu00030	mmu00030	Pentose phosphate pathway - Mus musculus (house mouse)	3/81	34/9370	0.00307044557035195	0.0110932227057877	0.00708965360896205	230163/232449/14121	3
mmu01040	mmu01040	Biosynthesis of unsaturated fatty acids - Mus musculus (house mouse)	3/81	34/9370	0.00307044557035195	0.0110932227057877	0.00708965360896205	26897/171282/235674	3
mmu05207	mmu05207	Chemical carcinogenesis - receptor activation - Mus musculus (house mouse)	7/81	225/9370	0.00323190090093073	0.0113116531532575	0.00722925201523979	56388/14857/14863/14864/14865/103140/13849	7
mmu00051	mmu00051	Fructose and mannose metabolism - Mus musculus (house mouse)	3/81	36/9370	0.00361847646871711	0.0122808898332217	0.00784868899115674	16548/230163/14121	3
mmu00350	mmu00350	Tyrosine metabolism - Mus musculus (house mouse)	3/81	40/9370	0.00488462995850986	0.0160905457456795	0.0102834314915997	14718/15445/109731	3
mmu00590	mmu00590	Arachidonic acid metabolism - Mus musculus (house mouse)	4/81	85/9370	0.00617640012188479	0.0197644803900313	0.0126314348357343	13119/625249/13117/12408	4
mmu05418	mmu05418	Fluid shear stress and atherosclerosis - Mus musculus (house mouse)	5/81	147/9370	0.00875355840662858	0.0272332928206223	0.0174047360131796	14857/14863/14864/14865/103140	5
mmu04979	mmu04979	Cholesterol metabolism - Mus musculus (house mouse)	3/81	50/9370	0.00910999212068457	0.0275761923653154	0.0176238823387354	11808/11807/12491	3
mmu01240	mmu01240	Biosynthesis of cofactors - Mus musculus (house mouse)	5/81	152/9370	0.0100310929278853	0.0295653265242936	0.0188951334929696	12892/11671/15445/11720/72535	5
mmu00220	mmu00220	Arginine biosynthesis - Mus musculus (house mouse)	2/81	20/9370	0.0126782904227983	0.0364094494193182	0.0232691969973086	14718/108682	2
mmu00770	mmu00770	Pantothenate and CoA biosynthesis - Mus musculus (house mouse)	2/81	21/9370	0.0139349689588757	0.0390179130848519	0.0249362602421986	11671/72535	2
mmu05225	mmu05225	Hepatocellular carcinoma - Mus musculus (house mouse)	5/81	174/9370	0.0171821509618238	0.0469366075054699	0.0299970799846988	14857/14863/14864/14865/103140	5
mmu00053	mmu00053	Ascorbate and aldarate metabolism - Mus musculus (house mouse)	2/81	31/9370	0.0291892824151364	0.0778380864403639	0.0497461454694055	11671/72535	2
mmu00500	mmu00500	Starch and sucrose metabolism - Mus musculus (house mouse)	2/81	34/9370	0.0346361600033744	0.0902151144273938	0.0576562761378081	14377/74185	2
mmu04146	mmu04146	Peroxisome - Mus musculus (house mouse)	3/81	87/9370	0.0392853901810868	0.0999991750064026	0.063909247184543	235674/76263/18631	3
mmu04975	mmu04975	Fat digestion and absorption - Mus musculus (house mouse)	2/81	43/9370	0.0530556291775234	0.132049565952947	0.0843925797443647	11808/12491	2
mmu00620	mmu00620	Pyruvate metabolism - Mus musculus (house mouse)	2/81	44/9370	0.0552779028836148	0.134589676586193	0.086015958720499	11671/72535	2
mmu00240	mmu00240	Pyrimidine metabolism - Mus musculus (house mouse)	2/81	56/9370	0.0842772477566784	0.200830888271234	0.128350567692142	72962/12499	2
mmu00130	mmu00130	Ubiquinone and other terpenoid-quinone biosynthesis - Mus musculus (house mouse)	1/81	11/9370	0.091131930419077	0.208301555243604	0.133125054103056	15445	1
mmu00920	mmu00920	Sulfur metabolism - Mus musculus (house mouse)	1/81	11/9370	0.091131930419077	0.208301555243604	0.133125054103056	211389	1
mmu04152	mmu04152	AMPK signaling pathway - Mus musculus (house mouse)	3/81	127/9370	0.0971098264908906	0.217526011339595	0.139020383186959	14377/12491/14121	3
mmu00561	mmu00561	Glycerolipid metabolism - Mus musculus (house mouse)	2/81	63/9370	0.102895109831166	0.221620236559435	0.141636993289864	11671/72535	2
mmu04913	mmu04913	Ovarian steroidogenesis - Mus musculus (house mouse)	2/81	63/9370	0.102895109831166	0.221620236559435	0.141636993289864	26897/171282	2
mmu04936	mmu04936	Alcoholic liver disease - Mus musculus (house mouse)	3/81	141/9370	0.122563189866432	0.259001457830951	0.165527247485946	11364/11671/72535	3
mmu04920	mmu04920	Adipocytokine signaling pathway - Mus musculus (house mouse)	2/81	71/9370	0.125390977498457	0.260070175552355	0.166210262571054	14377/12491	2
mmu00450	mmu00450	Selenocompound metabolism - Mus musculus (house mouse)	1/81	17/9370	0.137330800776041	0.27965544885303	0.178727166560207	107869	1
mmu00120	mmu00120	Primary bile acid biosynthesis - Mus musculus (house mouse)	1/81	18/9370	0.144801794589485	0.289603589178971	0.185085000603102	208665	1
mmu01232	mmu01232	Nucleotide metabolism - Mus musculus (house mouse)	2/81	84/9370	0.164069408229243	0.322381995117109	0.206033605901912	72962/12499	2
mmu00430	mmu00430	Taurine and hypotaurine metabolism - Mus musculus (house mouse)	1/81	22/9370	0.174052053889904	0.330403898909649	0.211160386521204	14261	1
mmu04964	mmu04964	Proximal tubule bicarbonate reclamation - Mus musculus (house mouse)	1/81	22/9370	0.174052053889904	0.330403898909649	0.211160386521204	27376	1
mmu00900	mmu00900	Terpenoid backbone biosynthesis - Mus musculus (house mouse)	1/81	23/9370	0.181208855733605	0.33825653070273	0.216178985787459	15360	1
mmu04977	mmu04977	Vitamin digestion and absorption - Mus musculus (house mouse)	1/81	24/9370	0.188304403255332	0.345739232206511	0.220961163440251	11808	1
mmu00140	mmu00140	Steroid hormone biosynthesis - Mus musculus (house mouse)	2/81	93/9370	0.191945210040225	0.346739734266213	0.221600582049836	56388/208665	2
mmu00592	mmu00592	alpha-Linolenic acid metabolism - Mus musculus (house mouse)	1/81	25/9370	0.195339214226476	0.347269714180403	0.221939291017551	235674	1
mmu00790	mmu00790	Folate biosynthesis - Mus musculus (house mouse)	1/81	26/9370	0.202313802096745	0.354049153669304	0.226272015502938	12408	1
mmu04922	mmu04922	Glucagon signaling pathway - Mus musculus (house mouse)	2/81	104/9370	0.226773483294483	0.390748155830494	0.249726265004451	14377/14121	2
mmu00020	mmu00020	Citrate cycle (TCA cycle) - Mus musculus (house mouse)	1/81	32/9370	0.242924861764805	0.405138294438136	0.258922970129636	20917	1
mmu00052	mmu00052	Galactose metabolism - Mus musculus (house mouse)	1/81	32/9370	0.242924861764805	0.405138294438136	0.258922970129636	14377	1
mmu04931	mmu04931	Insulin resistance - Mus musculus (house mouse)	2/81	110/9370	0.245976821623154	0.405138294438136	0.258922970129636	14377/12491	2
mmu04066	mmu04066	HIF-1 signaling pathway - Mus musculus (house mouse)	2/81	114/9370	0.258819059434537	0.420112096473452	0.268492693234913	14433/230163	2
mmu00040	mmu00040	Pentose and glucuronate interconversions - Mus musculus (house mouse)	1/81	36/9370	0.268857349615542	0.430171759384867	0.274921801110629	68631	1
mmu05415	mmu05415	Diabetic cardiomyopathy - Mus musculus (house mouse)	3/81	211/9370	0.275027532111705	0.433846247838183	0.277270158392823	14433/12491/66414	3
mmu04216	mmu04216	Ferroptosis - Mus musculus (house mouse)	1/81	40/9370	0.29391215273686	0.454905461445391	0.290729054307205	625249	1
mmu05219	mmu05219	Bladder cancer - Mus musculus (house mouse)	1/81	41/9370	0.300042175848147	0.454905461445391	0.290729054307205	72962	1
mmu04750	mmu04750	Inflammatory mediator regulation of TRP channels - Mus musculus (house mouse)	2/81	127/9370	0.300562537026419	0.454905461445391	0.290729054307205	13119/13117	2
mmu00760	mmu00760	Nicotinate and nicotinamide metabolism - Mus musculus (house mouse)	1/81	42/9370	0.306119631497874	0.457138649703492	0.29215627988569	18113	1
mmu00860	mmu00860	Porphyrin metabolism - Mus musculus (house mouse)	1/81	43/9370	0.312144964886454	0.460003106148458	0.293986947538488	12892	1
mmu00190	mmu00190	Oxidative phosphorylation - Mus musculus (house mouse)	2/81	135/9370	0.326099782061049	0.474326955725162	0.303141287493525	66414/76429	2
mmu04910	mmu04910	Insulin signaling pathway - Mus musculus (house mouse)	2/81	139/9370	0.338786070679859	0.478107169430791	0.305557213545995	14377/14121	2
mmu04973	mmu04973	Carbohydrate digestion and absorption - Mus musculus (house mouse)	1/81	48/9370	0.341505121021994	0.478107169430791	0.305557213545995	14377	1
mmu05030	mmu05030	Cocaine addiction - Mus musculus (house mouse)	1/81	48/9370	0.341505121021994	0.478107169430791	0.305557213545995	109731	1
mmu00591	mmu00591	Linoleic acid metabolism - Mus musculus (house mouse)	1/81	50/9370	0.352899497966019	0.484256569833273	0.309487281472392	56388	1
mmu04270	mmu04270	Vascular smooth muscle contraction - Mus musculus (house mouse)	2/81	144/9370	0.354544988627932	0.484256569833273	0.309487281472392	13119/13117	2
mmu04978	mmu04978	Mineral absorption - Mus musculus (house mouse)	1/81	54/9370	0.375107224186528	0.506168784444472	0.323491328404362	17750	1
mmu04148	mmu04148	Efferocytosis - Mus musculus (house mouse)	2/81	155/9370	0.388739967710645	0.509557587483338	0.325657104782585	12215/12491	2
mmu04923	mmu04923	Regulation of lipolysis in adipocytes - Mus musculus (house mouse)	1/81	57/9370	0.391267433246135	0.509557587483338	0.325657104782585	11770	1
mmu05144	mmu05144	Malaria - Mus musculus (house mouse)	1/81	57/9370	0.391267433246135	0.509557587483338	0.325657104782585	12491	1
mmu05010	mmu05010	Alzheimer disease - Mus musculus (house mouse)	4/81	383/9370	0.423746074219942	0.545512187501534	0.348635608553612	15108/14433/66414/68585	4
mmu05031	mmu05031	Amphetamine addiction - Mus musculus (house mouse)	1/81	69/9370	0.451882302420693	0.575122930353609	0.367559767519224	109731	1
mmu04512	mmu04512	ECM-receptor interaction - Mus musculus (house mouse)	1/81	89/9370	0.539932761237598	0.671916325095677	0.429420207767914	12491	1
mmu04727	mmu04727	GABAergic synapse - Mus musculus (house mouse)	1/81	89/9370	0.539932761237598	0.671916325095677	0.429420207767914	268860	1
mmu04610	mmu04610	Complement and coagulation cascades - Mus musculus (house mouse)	1/81	94/9370	0.559665756551453	0.675441494613548	0.431673135655275	20701	1
mmu04640	mmu04640	Hematopoietic cell lineage - Mus musculus (house mouse)	1/81	94/9370	0.559665756551453	0.675441494613548	0.431673135655275	12491	1
mmu05417	mmu05417	Lipid and atherosclerosis - Mus musculus (house mouse)	2/81	216/9370	0.560857669634464	0.675441494613548	0.431673135655275	11808/12491	2
mmu00564	mmu00564	Glycerophospholipid metabolism - Mus musculus (house mouse)	1/81	98/9370	0.574848261093668	0.684925587686073	0.437734398145235	71760	1
mmu04976	mmu04976	Bile secretion - Mus musculus (house mouse)	1/81	100/9370	0.582244445337684	0.686435556608639	0.438699415877701	13849	1
mmu04714	mmu04714	Thermogenesis - Mus musculus (house mouse)	2/81	231/9370	0.597687372303479	0.697301934354058	0.445644093384173	66414/57279	2
mmu05012	mmu05012	Parkinson disease - Mus musculus (house mouse)	2/81	264/9370	0.67056152928618	0.768368910464355	0.491062837514813	66414/109731	2
mmu04068	mmu04068	FoxO signaling pathway - Mus musculus (house mouse)	1/81	131/9370	0.681892568105144	0.768368910464355	0.491062837514813	14377	1
mmu04726	mmu04726	Serotonergic synapse - Mus musculus (house mouse)	1/81	131/9370	0.681892568105144	0.768368910464355	0.491062837514813	109731	1
mmu00230	mmu00230	Purine metabolism - Mus musculus (house mouse)	1/81	134/9370	0.690187037686205	0.768368910464355	0.491062837514813	12499	1
mmu04728	mmu04728	Dopaminergic synapse - Mus musculus (house mouse)	1/81	135/9370	0.692904106758034	0.768368910464355	0.491062837514813	109731	1
mmu04723	mmu04723	Retrograde endocannabinoid signaling - Mus musculus (house mouse)	1/81	148/9370	0.726155747826612	0.797347487809613	0.509582980930956	66414	1
mmu04932	mmu04932	Non-alcoholic fatty liver disease - Mus musculus (house mouse)	1/81	156/9370	0.744823505246726	0.809905170753721	0.517608567774934	66414	1
mmu04145	mmu04145	Phagosome - Mus musculus (house mouse)	1/81	182/9370	0.79723123859528	0.858556718487225	0.548701662191083	12491	1
mmu05034	mmu05034	Alcoholism - Mus musculus (house mouse)	1/81	205/9370	0.834634632229693	0.890276941045006	0.568973984878387	109731	1
mmu05132	mmu05132	Salmonella infection - Mus musculus (house mouse)	1/81	253/9370	0.892127738363809	0.942625534874968	0.602429853115581	14433	1
mmu05020	mmu05020	Prion disease - Mus musculus (house mouse)	1/81	267/9370	0.904805768600616	0.947086411993169	0.605280789619694	66414	1
mmu05022	mmu05022	Pathways of neurodegeneration - multiple diseases - Mus musculus (house mouse)	2/81	471/9370	0.919806927568826	0.953873850812116	0.609618626458871	15108/66414	2
mmu05016	mmu05016	Huntington disease - Mus musculus (house mouse)	1/81	302/9370	0.930418317525471	0.95602616112709	0.610994163126336	66414	1
mmu04151	mmu04151	PI3K-Akt signaling pathway - Mus musculus (house mouse)	1/81	364/9370	0.96018238871369	0.96881247569132	0.619165867923024	14377	1
mmu05014	mmu05014	Amyotrophic lateral sclerosis - Mus musculus (house mouse)	1/81	369/9370	0.961941450232522	0.96881247569132	0.619165867923024	66414	1
mmu04080	mmu04080	Neuroactive ligand-receptor interaction - Mus musculus (house mouse)	1/81	391/9370	0.96881247569132	0.96881247569132	0.619165867923024	70804	1
