# Supplementary material for: Synthesis and biological evaluation of the novel chrysin prodrug for non-alcoholic fatty liver disease treatment
Source: Front Pharmacol. 2024 Apr 19;15:1336232. doi: 10.3389/fphar.2024.1336232 (PMC11066169; doi:10.3389/fphar.2024.1336232)
Supplement: Supplementary file 1 [file DataSheet1.ZIP › Raw data/heatmap_data.csv]

	m1	m2	m3	m4	H1	H2	H3	H4
A2ATU0	0.145137267	0.185403259	0.071263854	0.351701737	1.05613078	1.131684507	1.356153099	1.325825426
A2BIM8;P02762;P04938	7.729698963	7.506705308	7.245546766	7.363503853	3.274989295	3.798338755	2.71091325	4.98298456
B9EKR1	1.649916961	1.553141583	1.59471568	1.913779436	1.402192781	1.078279203	0.924420657	0.784671813
C0HKG6;C0HKG5	-1.017402757	-1.208053396	-1.108929322	-1.757567242	-2.204902622	-2.100249386	-1.840346408	-2.363272574
E9Q5K4	1.416610753	1.547250714	1.297095527	1.509948897	0.527599491	0.269678753	0.954489424	0.843804771
O08756	2.758291695	2.807209227	2.88526836	2.625980494	3.557645843	3.424241797	3.658138324	3.691987313
O08807	5.166332692	4.999941572	5.149860768	5.146741763	4.285216317	4.246930986	4.330142811	4.329174447
O09158	-2.217327293	-2.497579647	-2.237447628	-2.523877484	-1.355704955	-1.192484854	-0.993711965	-0.784655238
O35490;Q91WS4;REV__Q5ND52	6.818165963	7.125368429	6.856503129	7.045859754	7.780431841	7.681905975	8.013908924	7.818064121
O35728	-2.646666801	-2.355502151	-2.203680117	-2.555763544	3.439366155	2.040203173	2.619204093	2.712301355
O35945	3.404962116	3.446346669	3.376922634	3.291799294	4.292862117	4.271639973	3.994831294	4.424304855
O35969	1.333495988	1.375579954	1.34343404	1.284703611	0.66625402	1.00061326	0.553393925	0.698599658
O54909	1.976301089	1.684611482	1.331954098	1.437250121	2.489538091	2.662522197	2.303706567	2.737092296
O55023	-0.801493704	-0.937824889	-0.809193155	-0.818939044	-1.811316378	-1.434066564	-1.456326548	-1.464864931
O55137	0.248883308	0.719093614	0.364524092	0.670576154	3.088394422	1.845404707	1.954314111	2.480252709
O55239	-0.544398515	-0.327761302	-0.096558732	-0.386192756	1.090203233	1.60275747	1.312846099	0.492793243
O70325	-0.088739713	-0.230032885	-0.176765796	-0.308306398	0.560197566	0.265748296	0.149138131	0.784769879
O88455	0.018304749	-0.836191715	-0.029311035	-0.545298434	-1.285909117	-1.629708267	-2.038297414	-1.304338898
O88587	3.012137533	2.834392114	2.841865121	3.044540884	1.845548421	2.332944486	1.820795884	2.017443155
O88833	-2.076916642	-2.0820383	-2.274472853	-1.791898835	2.069988641	0.510334556	1.018899837	1.045236033
O89112	-1.323545657	-1.110454893	-1.149125421	-1.202562867	-2.180719038	-1.710340442	-1.701867237	-1.631628061
P00186	2.356473485	2.022974343	1.953880591	1.882762795	0.218128352	0.664790194	0.900142772	0.422556983
P00493	0.027015893	0.131573348	-0.125577707	-0.040145659	0.714396386	0.664237353	0.328723401	0.928793175
P01029	0.592021616	0.404824554	0.613072623	0.449569611	-0.276793734	0.318489011	-0.330189854	-0.475912945
P01902;P14432	0.338753433	0.619336668	0.408714124	0.231649726	-0.739294545	-0.244956724	-0.771010329	-0.343759479
P02798	-2.472697952	-3.125877042	-2.048643213	-2.92639584	2.152285	1.981590857	1.216763986	-1.96081824
P04117	-0.445375847	-0.504917337	-0.60688976	-0.415052311	0.91592589	0.704747238	0.711432019	0.454963055
P04939;P11590	2.337861691	2.110788929	2.281924649	2.3312737	-0.647098712	-0.773572359	-1.13346654	0.789469216
P05201	3.059956886	3.30508827	3.230134366	3.630364824	4.94803636	5.004871508	5.320589837	4.281843517
P06728	-0.912250394	-2.064051536	-1.501170371	-1.469607658	0.607841995	-0.398310413	-0.278798175	-0.35982133
P07759;Q03734;P29621;Q5I2A0;Q80X76	3.096227667	2.321843108	2.822336364	2.646848054	2.26058592	1.959703476	1.914654857	2.068441138
P07901	2.411965776	2.347300962	2.311607148	2.451520605	1.569877277	1.610009667	1.402155827	1.684740307
P08113	3.661219671	3.355361476	3.583946322	3.537135806	2.896681075	3.224325185	2.68103078	2.470531417
P09813	0.363699405	-0.026155915	0.413169182	1.210990983	2.061801387	1.911789395	1.84801578	2.753344283
P10711;Q9QVN7	-2.578705168	-2.493601647	-2.627032656	-2.44239815	-3.007160059	-3.131047594	-3.174245877	-3.183956212
P10922	1.710760437	2.267845697	2.296361731	2.178043729	1.228745893	0.992091913	1.691875683	1.56725598
P11589	4.907556958	4.94181788	4.456103277	4.562895176	1.82364165	2.550077392	1.303998968	3.247389461
P11714	2.353396471	2.351403463	2.190720351	2.371277838	-0.477002411	0.430724805	0.982354617	1.055514238
P13516;Q99PL7;P13011;Q6T707	-1.277625512	-1.67627815	-1.392426878	-0.755660335	0.408983378	-0.372102802	0.109460838	0.692915129
P13745	-0.836832538	0.183159449	-0.83598936	0.188473202	3.033485174	2.250692039	3.167819104	2.46250772
P14131	2.240301048	1.719403338	2.05846097	2.054502093	1.747452909	1.561908568	1.188796897	1.166551572
P14211	4.392700264	4.153314444	4.390452175	4.325788834	3.706574806	3.942605692	3.62051667	3.443455091
P15626	1.963246116	1.954876025	1.985223795	2.241455806	2.828009363	3.260984663	3.189858298	3.092012173
P15864;Q07133	-0.181318369	-0.360556142	-0.173470421	-0.282026279	-1.014500474	-0.523967289	-0.775844552	-1.183975404
P16015	7.093364311	7.153159215	6.858871722	6.946179948	6.188859323	5.681837696	5.47937126	6.596021021
P16045	-1.609582892	-1.672290967	-2.208790373	-1.67420053	-0.535475723	-1.110448884	-1.254522466	-0.100748958
P16675	0.529496584	0.598552451	0.488526145	0.40482566	-0.358662826	-0.156352059	-0.09467862	-0.450410831
P16858;Q64467;REV__Q9Z2B5	5.635330844	5.687566151	5.702416079	5.578768955	6.588478654	6.470806085	6.142219039	6.396498749
P17717	4.89622959	4.430275182	4.449321306	4.769511487	3.834611522	3.681223042	3.664515258	4.038065346
P18572	0.00573198	-0.05147313	0.30281332	0.315952461	0.946852862	0.773871284	0.861867862	0.881295165
P19157;P46425	7.113596712	6.913518295	6.873295113	6.947116552	4.389719505	4.357885377	4.184776985	4.307453269
P19639	0.697573363	0.47718412	0.319694421	0.901390831	1.55444983	1.678843914	1.703526536	1.695421168
P20029	4.609282724	4.303281513	4.505315297	4.436971144	3.858810972	4.083757123	3.631111617	3.339141725
P20852;P15392	0.338282393	-0.247582306	-0.614755449	-0.391662145	0.809335409	0.86948968	1.383038435	0.651946143
P22599	0.929557492	-0.198972058	0.617499704	0.445790191	1.229509486	0.904458351	1.679308159	1.406523
P24369	1.246303226	0.057887123	0.414457936	0.830147205	-0.800893886	-0.235744147	-1.224860313	-1.270076244
P24456	3.030685602	3.038800071	2.894071665	2.936315971	2.036957103	2.172959552	2.367635705	2.448369578
P26231	1.735245809	1.736311066	1.751162789	1.774631019	1.304404867	0.978058622	1.292499201	1.058234658
P27773	3.618421983	3.397020313	3.495149554	3.558413759	2.655924249	3.034717431	2.535004081	2.542835461
P28063	0.006155667	0.288223555	-0.184549441	-0.184170098	-0.898757624	-0.267352121	-0.932148651	-0.524174507
P28352	-0.937270581	-1.83989857	-2.043396527	-1.140314599	-2.425631662	-1.781940361	-2.65950405	-2.50261579
P28665	1.166218955	1.165574803	1.170096679	1.567002822	-0.046753887	0.420023626	0.766838073	0.807053205
P29758	1.314121538	1.335798643	1.016515924	1.595543743	3.423854494	3.912313281	3.871033111	3.091417656
P30416	1.143404993	1.020211521	0.977854828	1.126811544	0.140113016	0.306847767	0.163237854	-0.000844966
P33267	3.415526667	3.240105675	3.159356181	3.098038894	1.711393102	1.649704829	1.835410362	2.517271636
P35492	2.8991981	3.254870554	2.999484844	2.926763978	3.372409104	3.759980356	4.042305405	3.297478661
P35564	1.92104467	1.777200304	2.007705351	1.906330597	1.110159226	1.226667299	1.173892348	1.314967744
P35576	-0.973451831	-1.394471259	-1.016611665	-0.653670916	-0.025736487	-0.777337211	-0.230269854	-0.043301678
P36552	0.241489089	0.435688914	0.453033778	0.455544319	1.084769982	1.158782632	1.20645937	0.91541952
P39054;P39053;Q8BZ98	-1.002086143	-1.354024158	-1.348198031	-0.923645357	-1.76817929	-1.477108739	-1.776950133	-1.983387479
P41317	-0.477713065	-0.87252853	-0.655281009	-0.521630295	-1.651675269	-1.091427941	-0.992258265	-1.486833124
P43883	-1.609582892	-2.822811098	-1.531497489	-2.106414193	0.564743018	-1.41183973	-0.616343004	0.289137966
P45952	2.200795694	2.421545351	2.185823151	2.332544626	3.15512113	2.940723804	3.279875594	3.170478655
P46656	1.614203574	1.649393331	1.545070843	1.744765162	1.023349256	0.961414538	0.998810499	1.01550148
P46735;O88329	-0.535738112	-0.503711877	-0.606236217	-0.399729426	-0.965212419	-1.087344549	-1.19103717	-1.417884192
P46978	1.697704521	1.51136144	1.83097608	1.726324077	1.122133238	1.082133521	1.021412368	0.982920453
P47740;P47739	2.145194974	1.965642864	1.356869278	1.770338868	3.584082122	2.836746603	2.928219283	3.604761383
P48758;Q8K354	1.896366733	1.852272833	1.823501022	1.90143841	3.001766598	3.002823215	3.091060356	2.54028194
P49312	-0.502571248	-0.26514356	-0.33365038	-0.45080361	-0.843974894	-0.906956318	-1.067582597	-1.295582597
P49429	3.941347371	4.263922927	3.998249866	4.205172784	4.736193426	4.791963378	5.119458499	4.451392112
P50136	0.609638255	0.78390391	0.682058141	0.856400363	1.364731443	1.391516037	1.532525487	1.238269914
P50285	1.424842307	1.377118514	1.401810721	1.344930311	1.920449005	2.159822314	2.501440832	2.268265685
P51410	2.220555802	1.619115362	1.936178863	1.998488393	1.651771541	1.48845305	1.160998734	0.984970464
P51658	1.175365036	0.750297346	1.052720331	0.935758569	-1.162973984	-0.796553775	-1.037913723	-0.383317622
P51863	-1.1776952	-1.209860817	-1.016681137	-1.156547626	-2.065344831	-1.915096081	-2.259719178	-1.773002771
P52840	2.74477245	3.244775177	2.991843262	3.244759746	4.417292883	3.929208078	4.616956123	3.901728588
P53702	-0.596323708	-0.494822637	-0.555015452	-0.983484812	-1.488735059	-1.373123858	-1.106827664	-1.296246296
P53808	-0.814453736	-0.816556142	-1.059015307	-0.755660335	0.202423604	-0.259778349	-0.291007817	0.396482705
P54869	4.765786232	4.942812956	4.850162842	5.006644481	5.958552266	5.769826602	5.771948248	5.809850716
P56657	1.953041683	1.744247346	1.652326403	2.285651721	1.093562441	1.127118252	1.158680052	1.206118583
P56959	-1.074531354	-1.296279695	-0.90351444	-1.265245444	-2.081997874	-2.088387605	-1.415247007	-2.118631464
P57759	-0.676192704	-0.792392665	-0.789606832	-0.834449162	-1.438819403	-1.236735038	-1.513130096	-1.647551283
P58044	0.820465444	0.881144241	1.079492718	0.824186371	-1.166143994	-1.455391094	-0.696654715	-2.222662757
P58710	3.49631327	3.433739794	3.532721861	3.463558235	2.781514301	2.826406424	2.981774172	2.9275502
P59242	-0.964225639	-0.575348874	-1.226197465	-0.682192533	-2.3613508	-2.464962725	-2.251364875	-1.475654505
P60867	2.560751729	2.10109571	2.559806759	2.495254835	1.88148208	1.895583378	1.461553292	0.980439463
P61922	1.468172926	1.641270348	1.429355819	1.862058718	2.30726488	2.214446573	2.663309159	2.154250406
P62082	2.370461561	1.606556094	1.954523035	2.203369674	1.76233015	1.58396905	1.166646781	1.21072445
P62270	2.108591662	1.908974041	2.130592158	2.107102457	1.702400561	1.48037316	1.065743093	1.594728111
P62274	0.369836156	0.152215539	0.754932013	0.485433175	-0.117231045	-0.179783816	-1.044818298	-0.832109389
P62281	2.182580405	1.931405912	2.047351405	2.106442203	1.737207231	1.529402096	1.246312952	1.32518503
P62843	1.262105239	1.135369611	1.382975205	1.193261492	0.798415365	0.706251837	0.360757114	0.698183205
P62852	0.541238287	-0.193616655	0.343704651	0.690482595	-0.407687195	-0.082957081	-0.86452849	-1.24848091
P68433;P84244;P02301;P84228	2.70904381	3.330655039	3.169409845	2.623242521	2.47694071	1.782531849	2.503074748	2.527548657
P83882	1.766617949	1.798684795	2.069751488	1.905239604	1.40709468	1.131284536	1.025840507	1.297959708
P84089	-0.166058722	0.025439668	0.129081883	0.093797994	-0.647939934	-0.513171818	-0.337897949	-0.825537555
P97328	3.136455024	3.579129293	3.391556889	3.166053904	4.421517469	4.308856408	3.927158909	4.217324268
P97351	3.306229502	3.113560527	3.297776574	3.334448918	2.842432044	2.768428696	2.512869333	2.57317287
P99025	1.28770319	1.062207671	1.045626625	1.230438204	1.800241122	1.851925044	1.87660621	1.535117581
Q01279;Q61527;P70424	0.689470974	0.810944079	1.065204854	1.130023	-1.623300224	-1.339139576	-2.22008419	-2.857567142
Q04857	-2.390941794	-2.007600594	-1.518797974	-2.102592279	-3.219001272	-3.561288151	-2.141500736	-2.941838361
Q05117	-1.099876062	-1.729421741	-1.10460323	-1.222022171	-2.679099763	-2.884522783	-2.400239688	-1.475654505
Q05816	0.464693546	1.04323993	1.517540324	0.987907377	-1.817265515	-1.158756437	-1.415247007	-1.135457377
Q05920	3.156346628	3.329556487	3.254266028	3.359948459	3.974240734	4.023715295	3.762514096	4.144062041
Q08857	-0.335112851	-1.729900887	-0.512024631	-0.308306398	0.697496897	0.05409074	-0.087802599	0.633659967
Q14DH7	-3.008833508	-3.066790482	-2.274472853	-0.084311349	0.816823859	-0.014265916	0.676574248	0.735292081
Q3THW5;P0C0S6	-0.397068847	-0.000765062	0.195207392	-0.122403574	-0.551652236	-1.093109404	-0.415972025	-0.834351854
Q3UFF7	-1.063285901	-1.209055056	-1.167962654	-1.219060629	-0.554672763	-0.345805872	-0.517597399	-0.156430575
Q3UMF0	-2.096760856	-3.445729423	-3.616412707	-3.318333283	-2.133495792	-1.866005831	-0.613351614	-2.076300938
Q3UNZ8	-1.384818433	-1.187932507	-1.278174046	-1.070863091	-0.355224015	-0.315174721	-0.773650449	-0.330846267
Q3UTJ2	-1.519937546	-1.505616966	-1.650988114	-1.337407828	-2.391746955	-2.271005933	-2.628502271	-2.425260945
Q571I9	0.212775984	0.387972636	0.263091634	0.132416774	1.176245941	0.884614058	1.077582274	0.494053318
Q5FW60	4.151519079	4.164257701	4.039813709	4.346905684	-0.457452728	0.649621045	0.525816361	2.588562139
Q5RL79	-0.298758722	-0.759894325	-0.630218	-1.153183592	-1.16089119	-1.385707966	-1.064488629	-1.714974272
Q60864	1.284423385	1.290622571	1.173183393	1.234749614	0.600954205	0.601343077	0.650462136	0.748626145
Q60872;Q8BMJ3	-0.065047249	-0.060750376	0.331954098	-0.221918518	-0.578933679	-0.684535729	-0.665472607	-0.689657154
Q61081	0.300022869	0.195680075	0.196706218	0.454312437	-0.32632041	-0.558910961	-0.158747124	-0.176242527
Q61425	4.061537475	4.106374845	3.870964769	3.982981105	4.749197844	4.741198347	4.766607205	4.704060962
Q61490	-1.167854616	-0.895268118	-0.936223533	-1.003550337	-1.708576044	-1.979777818	-1.676045216	-1.217644477
Q61545	-1.353954648	-0.671153792	-1.197642489	-1.45667036	-2.05824494	-1.844730358	-1.827689513	-1.966353262
Q61696;P17879	-0.061579979	-8.50E-05	-0.269849325	-0.740866396	-1.275774827	-1.300444914	-1.282842809	-0.390829374
Q61699	2.355243467	2.11799187	2.140789167	2.132173521	1.172478541	1.079813875	1.317930883	1.435419507
Q61830	-1.141016792	-0.87252853	-1.403557303	-1.023212339	-2.390150846	-1.810486611	-2.003963147	-2.372297758
Q62186	1.932681175	1.805945921	2.148748081	2.079318613	1.421099745	1.480749974	1.286836594	1.376124944
Q62261	-0.582751929	-0.425385965	-0.555015452	-0.620637512	-1.167832156	-1.179069345	-1.251910886	-1.488680972
Q62446	0.076916122	-0.457000989	-0.508967425	-0.118056795	-1.116609872	-0.851592348	-1.351985552	-1.259743759
Q62452;Q6ZQM8	-1.395993613	-1.678887986	-1.248541429	-1.205039879	0.085571514	-1.174176801	0.180127547	-0.042953538
Q63836	5.906280676	5.94951183	5.829373657	6.031258274	3.252531906	3.276712236	3.235839393	3.012071072
Q63880	4.732438243	4.537578881	4.594822258	4.61256536	1.052251638	1.347773077	1.38316868	2.546209036
Q64674	-0.479254216	-0.482065364	-0.470872662	-0.486840576	-1.110722024	-1.059499905	-1.343770835	-1.292475571
Q64735	-1.683198142	-1.776248469	-1.603651092	-1.68196439	-2.47997033	-2.166210012	-2.441856809	-2.273135352
Q64FW2	-1.167491436	-1.270484645	-1.09615493	-1.214475001	0.938471033	-0.104746375	0.250495457	0.067574878
Q6GSS7;Q8R1M2;Q64523;C0HKE6;C0HKE8;C0HKE1;C0HKE2;C0HKE3;C0HKE4;C0HKE7;C0HKE5;C0HKE9;Q8CGP5;Q8CGP6;Q8BFU2;Q8CGP7;Q64522;P27661	4.268317849	4.639157408	4.491185266	4.645854413	3.894817011	3.201931001	4.255582103	3.958525124
Q6P3A8	0.644021249	0.813654276	0.423575131	0.582516463	1.128820086	1.26403447	1.332033188	1.080174915
Q6ZWN5	2.07814581	1.757880881	1.991282002	2.005233911	1.584664127	1.299817664	1.205170707	1.339442186
Q6ZWU9	-0.737717393	-1.567796207	-0.941192844	-0.919016826	-1.861300889	-1.650657833	-1.846808385	-1.596105023
Q6ZWY3	2.005965023	1.330536774	1.282877517	1.830347142	1.315559362	1.232608552	0.670450632	0.626728774
Q71KT5	-0.511398057	-1.21454707	-0.411094068	-0.730020738	-2.085488419	-1.736439926	-1.66175952	-1.71129071
Q71RI9	0.275699181	0.287666691	-0.284621786	0.47152788	1.83085514	1.634347157	2.406919875	0.88747276
Q78PY7	1.691500841	1.579740686	1.785533495	1.780256478	1.073841705	1.253010154	1.095101215	1.029597355
Q7TMF3	0.24974231	0.110710225	0.676966239	0.697240218	1.183948338	0.90609589	1.071371747	0.999324067
Q7TNE1	-1.508780658	-1.994876053	-1.818488825	-1.433849285	-1.154441617	-0.75024362	-1.162677529	-1.119255237
Q7TPR4	0.386855442	0.510437008	0.49591067	0.42647865	-0.311249755	-0.190143612	-0.129466158	-0.33467615
Q80UM7	0.048401825	-0.365365129	-0.600627939	-0.214165687	-0.855200141	-0.756950956	-1.265975958	-1.13014119
Q80UU9	-2.59593784	-2.629039026	-2.298343131	-2.709050347	-1.85419664	-2.087158369	-2.261021287	-1.496739613
Q80XL6	0.575158423	0.303729111	0.500529632	0.740223496	1.467634373	0.860541064	0.932096959	1.270315777
Q8BG05	1.560059346	1.667323935	1.620322573	1.763052052	1.187057129	1.221190175	0.987589552	0.854916365
Q8BGL3	2.899540227	2.836416281	2.767543108	3.01108843	0.254446465	-0.327327261	0.211639214	0.683110291
Q8BGT5	2.206816706	2.230503796	2.250464458	2.177552686	3.100132235	2.916091265	3.011251615	3.248011983
Q8BH69	-1.420929034	-1.401122061	-1.178319169	-1.150872894	-1.825775335	-2.079545577	-2.338713989	-2.36784351
Q8BH86	-0.149542393	0.016981527	-0.407218304	-0.369448598	0.452212684	0.717006887	0.305477262	0.427590158
Q8BMA6	-0.525903752	-0.239432886	-0.304627365	-0.336083441	-0.944859565	-0.564213329	-1.093862641	-1.227975538
Q8BTY1	0.924679965	0.952484642	0.932202978	0.670911119	-0.234375754	0.165634629	-0.527234513	0.048261837
Q8BTZ7	-0.513825815	-0.494822637	-0.373353045	-0.371171768	-1.222860895	-0.861636392	-1.414771412	-1.156863712
Q8BW75	1.543779504	1.590645248	1.617471727	1.586368947	2.372357248	2.331883176	2.750196186	2.461695224
Q8BWN8	-2.076916642	-2.302512913	-2.10130269	-1.962377867	-0.168113708	-0.913164088	-0.691433527	-0.368955783
Q8BWP5;REV__Q7TQF2	0.956246551	1.08614248	1.207600729	1.125142017	2.070287035	2.159214289	2.071735437	2.096937233
Q8BWT1	4.923429963	5.040014646	4.821031074	4.989905628	5.680442479	5.423343608	5.553686873	5.504552292
Q8BWU8	-1.277625512	-1.389052408	-1.535349151	-0.622962345	-0.603609563	-0.369043963	0.180277461	-0.076407814
Q8JZK9	0.154264638	-0.654202872	0.204028042	-0.963261292	-1.487931497	-2.706045595	-1.86460581	-2.590243198
Q8K0R6	-1.623646622	-1.309636621	-1.847512827	-1.082616387	-2.429001659	-2.240746835	-1.856771259	-2.418561461
Q8K370	-0.1480331	0.342985769	-0.029924408	0.252688306	0.667945009	0.570637585	0.883251821	0.642453275
Q8QZR3	2.869001591	2.524935832	2.643615806	2.592128452	1.141249635	1.221227761	1.080235766	1.604594732
Q8QZY1	-0.51552768	-0.803592898	-0.576360867	-0.615590496	-1.328386729	-1.196415469	-1.273676139	-1.442858762
Q8R059	-0.871361115	-0.695995513	-0.817293332	-0.730551504	-1.484897068	-1.075735722	-1.884129548	-1.263936848
Q8R086	1.790057965	1.863619957	1.635570813	1.762004324	2.455985719	2.453444628	2.830236886	2.287547076
Q8R0N6	-0.932796852	-0.832736519	-0.978375656	-0.67977035	-0.304159786	-0.273800049	-0.114677688	-0.196911175
Q8R0W0	-0.861015946	-0.240235721	-0.44809124	-0.295815454	-1.609606037	-1.052721886	-0.902031274	-1.213035192
Q8R1B4	-0.590930929	-0.992456147	-0.929733312	-0.593832423	-1.557699627	-1.260953883	-1.335495459	-2.275178367
Q8R1G2	1.874534866	2.035860188	1.898038727	2.015139525	2.587808862	2.515140448	2.616852286	2.477252176
Q8R3P0	-2.096760856	-1.782403806	-2.100823909	-2.385333504	-1.366257186	-1.324010745	-1.124402535	-1.460511151
Q8R5I6	-0.898227136	-1.166847602	-1.386355015	-1.354486421	-0.094691487	-0.207239738	-0.326457687	-0.141538469
Q8VBT2	2.358183794	2.633484898	2.761732403	3.062630335	4.267480311	4.457606224	4.414880902	4.235196278
Q8VC12	3.592275609	3.862183062	3.581725413	3.409717632	4.459765181	4.46734413	4.559551385	4.42477689
Q8VC30	3.746231545	3.797707359	3.842343985	3.48514749	4.857792718	4.762952588	4.040293673	4.606253437
Q8VCH0	4.127866228	4.01739092	3.605052549	3.74615667	6.381305018	5.249743482	4.167724597	6.208944162
Q8VCI0	-1.322970789	-1.689210355	-1.19797725	-1.295771816	-2.152152272	-2.455222893	-2.400239688	-2.590243198
Q8VCN5	2.685693626	2.851566553	2.652927082	2.85057188	3.73097888	4.074528987	4.484293485	3.508807019
Q8VCR2	1.426869143	1.373810218	1.508064411	1.329524347	2.17775015	1.73517689	2.215319911	2.084821922
Q8VCU1	3.363071061	3.328964612	3.22921924	3.246352694	-0.650185592	-0.483220309	-0.370356021	0.474123771
Q8VCX1	2.902046687	3.148386728	3.182233886	3.056874895	4.122862913	4.157251171	4.201260862	3.761775824
Q8VDD5;O08638	0.674888263	0.859667974	0.951418938	0.842392068	0.171048321	-0.05738291	0.049421917	0.247834147
Q8VE09	-0.029353869	0.071052863	0.526269101	0.602262357	-2.327038794	-2.608497323	-1.856094674	-1.475654505
Q91V04	-0.196643632	-0.994757501	-0.672143694	-0.397386437	-1.339261083	-1.228826906	-1.950200614	-1.803432318
Q91VF2	-1.140885444	-0.830498094	-0.728065324	-0.935681499	0.07099015	0.042225708	0.014198039	0.242703039
Q91W64	1.623622485	1.086062419	1.315078675	1.517884276	-2.25918377	-1.79538228	-1.996623765	-2.086669024
Q91WQ3	-0.689030098	-0.833917629	-0.949540888	-0.739114922	-1.531718534	-1.41454687	-1.583926734	-1.469302056
Q91X83	3.647501818	4.066606615	4.260549944	4.212334007	6.110065934	6.167113323	6.229696027	5.759859636
Q91XD7	-2.036736428	-1.70799546	-2.215592455	-2.015394397	-2.699419747	-2.352928322	-2.795050322	-2.497359542
Q91Y97	5.805624793	5.979183397	5.935000718	5.800568885	6.9183461	6.570519578	6.345138422	6.783132533
Q91YP3	-2.225979045	-2.59070185	-2.112544334	-1.72177477	-0.527583994	-1.028710064	-0.612961889	-1.46065064
Q920A5	0.260721018	0.141700278	0.26816162	0.360381194	-0.957266163	-0.663147581	-0.787070558	-1.314786808
Q920E5	3.839467757	3.723603851	3.870143122	3.761899509	2.456866306	2.396367622	2.205852001	2.423549279
Q922Q1;Q9QX96	1.803210092	1.7895444	1.715770283	2.093964539	2.631693551	2.308706078	2.427257889	2.509504414
Q922Q8	0.459876324	-0.510112326	-0.178513458	0.173342502	0.956801086	0.80294178	0.777133312	0.866313774
Q922R8	2.205304582	2.071942492	2.301629784	2.292416242	1.240877282	1.704612823	1.234847385	1.368751422
Q923D4	-1.977098593	-1.329639756	-1.692559335	-1.346125181	-2.380238269	-2.432055377	-2.126292359	-2.255119182
Q924Y0	0.23065257	0.398906853	0.21516344	0.250448791	0.96718486	0.885989793	0.841300279	0.828617122
Q99K67	1.859794558	2.154145234	1.87741602	2.137152035	3.433910475	3.485608329	3.833517163	3.006195361
Q99KF1	-0.320694859	-0.287685324	0.069056085	-0.047382739	-0.898507334	-1.031268843	-1.157060526	-1.027476838
Q99KP3	-1.613951704	-1.783076357	-1.72863421	-1.624413845	-0.684584483	-0.302367082	-0.393151033	-0.859006637
Q99KV1	-0.495596465	-1.099960658	-0.708855472	-0.779504327	-1.667765865	-1.588647548	-2.207123936	-1.717972369
Q99L20	0.584948319	0.816745421	0.404893786	0.267677865	2.890297192	2.699279876	3.150707339	2.745178182
Q99LB7	3.191698173	3.471004759	3.157337013	3.289710603	4.174432869	4.060680178	4.4691119	3.853923558
Q99MR8	0.714057909	1.046411731	0.685638495	1.027115982	1.646120622	1.356080827	1.591797254	1.507218074
Q99N42	-2.628189803	-1.258337324	-1.608328596	-1.372989069	-0.455242265	-0.526868194	-0.138880036	-0.446031341
Q99NB9	-2.064869238	-1.842212582	-1.958170995	-1.601794812	-2.159171148	-2.636830285	-2.474053869	-3.258955119
Q99P30	3.177002933	2.951188568	3.006338515	3.105492559	0.777629954	0.622841583	-0.124735854	1.220472426
Q99P72	-1.288766549	-0.846301615	-1.134822531	-0.747744396	0.052381111	-0.251096526	-0.299658281	0.516548462
Q99PL5	2.627813483	2.549604143	2.675408282	2.661671119	1.924627961	2.171540333	1.497400572	1.497408145
Q99PT1	1.318904335	1.208019403	1.27399501	1.386178597	0.338816484	0.555751774	0.553798973	0.041136999
Q9CPT4	0.681694193	0.335798643	0.379646959	0.59286519	-0.212743544	-0.202492864	-0.084556939	-0.290717889
Q9CQC6	-1.336036231	-1.689594087	-1.898288962	-1.607416411	-2.471506707	-2.464962725	-1.856771259	-3.258955119
Q9CWS0	-0.109243888	0.366445823	-0.710821188	-0.021172709	1.495581534	1.54914945	1.824709175	1.501889032
Q9CXI5	2.35133036	1.494358903	1.907062273	2.257063977	1.114464793	1.458252152	0.623648211	0.479041123
Q9CYN2	-0.136482839	-0.355328191	-0.051380472	-0.219847019	-0.76947556	-0.794834895	-0.896044585	-1.23301009
Q9CZS1	1.184416062	1.998639609	1.904725702	1.641872993	3.652867765	3.834659921	3.940108931	3.551146563
Q9D1L0	-0.979495751	-0.54093927	-0.420829275	-0.419918867	0.133192821	0.122497252	0.131957025	0.099541305
Q9D1Q6	1.628969379	1.59295717	1.510687795	1.513408487	0.705861646	0.930944181	1.086408333	0.56839573
Q9D2R0	0.699251281	0.676924159	0.62353002	0.212525765	-0.292931674	-0.630630516	0.180127547	-0.022560527
Q9D379	2.389001294	2.059539426	2.006381248	2.165420091	3.196421622	3.07176984	2.896178133	3.181507344
Q9D6M3;Q9DB41	-1.424236321	-1.300815982	-1.249847405	-0.846895321	0.408444002	-0.028674309	0.361748862	-0.024277613
Q9D6Y9	2.52684148	2.783212728	2.693170917	2.532350795	3.436806208	3.27680265	3.015458952	3.36765523
Q9D7I5	-0.412501297	-0.353481158	-0.725650057	-0.125017943	1.008077346	1.22999592	1.034075708	0.690980415
Q9D8U8	-1.060177658	-0.982279551	-0.658664918	-0.919722769	-1.509556963	-1.463608717	-1.515677677	-1.598277391
Q9DBE0	2.834585536	2.223260215	2.398476851	2.37896958	-0.084785837	-0.971317452	-1.041160875	-0.187838198
Q9DBG1	2.172649942	2.325136934	2.215736441	2.523104002	1.632357715	1.349871693	1.54142273	1.803282462
Q9DBH5	-0.00909036	-0.141597075	0.06921974	0.000844032	-1.401100833	-1.259610494	-1.384100595	-1.333483541
Q9DBW0	0.033265484	-0.473780113	-0.393960125	-0.312604564	-1.085545401	-1.385479014	-0.980597307	-0.99519312
Q9DCF9	0.528317141	0.409054959	0.904863252	0.797130296	0.092135733	0.172493114	-0.376076207	0.036779269
Q9DCH4	1.214060255	1.144278616	1.214275765	1.20606868	0.780081699	0.745562451	0.72197438	0.10009308
Q9DCM2	0.766867996	1.082695848	0.806152605	1.302287723	1.664532814	1.443378545	1.851714849	1.71206933
Q9DCQ2	2.160501617	2.209728964	2.064219911	2.241004681	1.108582827	1.730299308	1.689376187	1.371822864
Q9DCY0	1.794627036	1.665637308	1.084318535	1.693288378	-0.484872017	-0.58220488	-0.497434715	-0.233884006
Q9EQU5	0.202016703	0.319682761	0.597781983	0.501906871	-0.268791957	-0.353846302	-0.248920467	-0.336701584
Q9ESB3	-1.970781162	-1.260025698	-1.441221473	-1.982360643	-0.634677851	-0.466172735	-1.086431318	-1.279949845
Q9ESP1	-0.247151302	-0.75371944	-0.342657419	-1.072226582	-1.819759479	-1.823267841	-2.271603699	-2.50261579
Q9ET22	-1.494948801	-1.336641429	-1.377272567	-1.223536354	-3.960780816	-3.203541891	-3.788991659	-3.896663598
Q9JIL4	0.323671328	0.150149243	0.179147541	0.306282166	-0.309252177	-0.449683236	-0.290592234	-0.456773206
Q9JIY7	-1.255517006	-2.027316007	-2.186111222	-1.846016433	-2.784798477	-2.396279228	-3.192841642	-2.50261579
Q9JIZ0	0.843693594	0.429328842	0.666674125	0.367356254	-0.049993299	0.039158861	-0.060001735	-0.40563551
Q9JKR6	2.215819684	1.828589663	2.045252305	2.063948719	1.347283856	1.680047641	1.386518455	1.007834572
Q9JM62	2.053555669	2.048282704	1.877813157	1.814087074	2.497183568	2.503628744	2.353031244	2.982129566
Q9QWG7	-1.258567446	-0.86620966	-1.375133326	-1.050435012	-0.24441322	-0.480405771	-0.035074097	-0.533069906
Q9QWR8	-1.119282791	-0.96985866	-1.293768864	-0.974201592	-1.653222787	-2.114408561	-1.625616618	-2.317710672
Q9QXD6;P70695	4.965568147	5.259803154	5.071815269	5.079234493	6.119365344	6.147469482	5.759428786	5.847937658
Q9QXT0	1.239364327	1.351336848	1.185577854	1.264611013	0.394621344	0.45809269	0.50765184	0.561829839
Q9QXZ6;Q91YY5	0.997445125	1.746756491	2.036323055	1.591981059	-2.904275012	-2.333320688	-3.170570609	-3.475349135
Q9QZ85	0.906320399	0.953231003	0.710560149	0.718513915	-0.597773355	-0.174631682	-0.448517122	-0.476030433
Q9QZD8	-0.391477432	-0.294756863	-0.238925934	-0.248699791	0.895767383	0.325009281	0.538443583	1.233284276
Q9R1J0	0.15502902	0.201604301	0.330589461	-0.000755605	-0.707435631	-0.67835234	-0.683637005	-1.007248973
Q9WU19	1.240337064	0.922981555	1.583330541	1.569819592	-0.098423711	-0.205318908	-0.179468586	0.718757298
Q9WUU7	1.33018341	1.661935887	1.648853948	1.609910974	0.814332025	0.564251352	0.426752522	0.605788637
Q9WUZ9	0.251530258	0.267333869	0.027380312	0.14444704	1.815781881	1.508857331	1.151778013	1.529715261
Q9WV32	-0.192165023	0.254282851	0.322099773	0.156377818	-0.749084307	-0.5780129	-1.151937039	-1.762733003
Q9WVD5	0.222799567	-0.183930201	0.051768235	0.238520974	1.029939122	0.904083795	1.103267734	0.831420641
Q9Z211	-0.416470511	-1.361363805	-1.25489877	-1.08107382	1.175929065	0.156465176	-0.341552248	1.108736233
Q9Z2G9	-2.646666801	-2.116228108	-1.99055381	-2.166467604	-1.144138381	-1.911234678	-1.715134896	-1.07895736
Q9Z2I8	1.983763694	1.827153359	2.135777807	1.797104724	2.622319394	2.506330233	2.631180162	2.675091195
Q9Z2Z6	0.713383449	0.595968384	0.786379869	0.83956408	1.579732036	1.143672022	1.342017742	1.615221756
