# Supplementary material for: Synthesis and biological evaluation of the novel chrysin prodrug for non-alcoholic fatty liver disease treatment
Source: Front Pharmacol. 2024 Apr 19;15:1336232. doi: 10.3389/fphar.2024.1336232 (PMC11066169; doi:10.3389/fphar.2024.1336232)
Supplement: Supplementary file 1 [file DataSheet1.ZIP › Raw data/volcanoplot_data.csv]

	p.value	Fold Change	FDR	bonferroni	hommel	BY	group	Log2FC	Log10p
A0JNU3	0.76043448363544	-0.0427568887390606	0.834791920352493	1	0.996042521890555	1	normal	-0.0427568887390606	0.118938197286578
A2ADY9;Q9DAF3	0.762500336898064	0.0336007283104925	0.835065475347286	1	0.996042521890555	1	normal	0.0336007283104925	0.117759960095356
A2AJL3	0.005578125508988	-0.420622649104356	0.0325418741929179	1	0.996042521890555	0.264997198160011	normal	-0.420622649104356	2.25351171824356
A2AKK5	0.964791034257941	-0.00688026384670382	0.976336958415076	1	0.996042521890555	1	normal	-0.00688026384670382	0.0155667410563229
A2AS89	0.0522931788991581	0.312733997376353	0.122994066326765	1	0.996042521890555	1	normal	0.312733997376353	1.28155495663278
A2ASS6	0.300133167179343	0.11715250306296	0.4261449601642	1	0.996042521890555	1	normal	0.11715250306296	0.522686008816927
A2ATU0	4.62989167810272e-05	1.02907192383127	0.00525901225318609	0.0894032083041636	0.0793100444458997	0.0428255454471266	up	1.02907192383127	4.33442916970614
A2BIM8;P02762;P04938	0.00343639724195723	-3.769557257874	0.0245766039785904	1	0.996042521890555	0.200133869241988	down	-3.769557257874	2.4638966381999
A3KMP2	0.0250985051926097	0.328807696625491	0.0759670993117411	1	0.996042521890555	0.618620438104202	normal	0.328807696625491	1.60035214329716
A6X935;CON__Q3T052	0.0568339638732295	1.37548126909904	0.129570701581117	1	0.996042521890555	1	normal	1.37548126909904	1.2453920531188
A7MCT6	0.796837164909512	0.0385815261976362	0.858645404821578	1	0.996042521890555	1	normal	0.0385815261976362	0.0986304183861716
B2RX12	0.534205427843115	-0.191974685130955	0.642700413531766	1	0.996042521890555	1	normal	-0.191974685130955	0.272291703603418
B9EKR1	0.00988994228782345	-0.630497301382197	0.0447205310285571	1	0.996042521890555	0.364171262925433	down	-0.630497301382197	2.00480624269533
C0HKG6;C0HKG5	0.00713443962632986	-0.854204568043815	0.0372340619417377	1	0.996042521890555	0.303206939839505	down	-0.854204568043815	2.14664013281564
E9PV24;CON__P02672	0.797767216786728	0.0945035560602516	0.85868923947334	1	0.996042521890555	1	normal	0.0945035560602516	0.0981238144302356
E9Q414	0.0316709107221958	0.176025011813015	0.0891494586072304	1	0.996042521890555	0.725967920850094	normal	0.176025011813015	1.49933944796572
E9Q4Z2	0.0275069924630626	0.402260671135235	0.0808807789938637	1	0.996042521890555	0.658633847925006	normal	0.402260671135235	1.56055689154776
E9Q5K4	0.0100260363919397	-0.793833362803939	0.0450104447322487	1	0.996042521890555	0.36653210787035	down	-0.793833362803939	1.99887072334256
E9Q912	0.251577977573378	0.525033414192226	0.376003927781882	1	0.996042521890555	1	normal	0.525033414192226	0.599327378477009
F6ZDS4	0.475690991423662	0.154600696225723	0.589321577378018	1	0.996042521890555	1	normal	0.154600696225723	0.322675073116653
G3X8U3	0.134099963990159	-0.282458792731216	0.238881024414204	1	0.996042521890555	1	normal	-0.282458792731216	0.87257133876941
O08529	0.056938974743044	-0.257536963760322	0.129657028571719	1	0.996042521890555	1	normal	-0.257536963760322	1.24459035713018
O08547	0.918182224356086	-0.0108577036086069	0.948640917726914	1	0.996042521890555	1	normal	-0.0108577036086069	0.0370711192576374
O08553;P97427;Q62188	0.06397671008004	-0.258914565636482	0.140705042328653	1	0.996042521890555	1	normal	-0.258914565636482	1.19397809671238
O08573	0.569640000152532	0.0615558511083156	0.671535311535128	1	0.996042521890555	1	normal	0.0615558511083156	0.244399522117724
O08583;Q9JJW6	0.162481972593382	-0.562814231112902	0.271647349850927	1	0.996042521890555	1	normal	-0.562814231112902	0.789194817069888
O08585	0.0943608753288748	-0.253940860104697	0.183641347008964	1	0.996042521890555	1	normal	-0.253940860104697	1.02520803908003
O08600	0.210943205782611	0.471568302888954	0.328758135888799	1	0.996042521890555	1	normal	0.471568302888954	0.675834458140073
O08601;Q8CGW4	0.809637231949289	-0.0358451000003175	0.866861574276214	1	0.996042521890555	1	normal	-0.0358451000003175	0.0917095285942796
O08677;CON__P01044-1	0.0464336510261048	0.298431380212971	0.113786015395188	1	0.996042521890555	0.926590001877612	normal	0.298431380212971	1.33316716690132
O08705	0.121360684488182	0.129047283217518	0.220727968768952	1	0.996042521890555	1	normal	0.129047283217518	0.915921982743723
O08709	0.0108470246838177	0.190711204780631	0.0472812746375893	1	0.996042521890555	0.385024084049896	normal	0.190711204780631	1.9646893715484
O08738	0.502668220047917	-0.110786355837486	0.613709551557115	1	0.996042521890555	1	normal	-0.110786355837486	0.298718571095994
O08749	0.0610116101611999	0.206544843015426	0.136344963856761	1	0.996042521890555	1	normal	0.206544843015426	1.21458751336368
O08756	6.0330422142173e-05	0.813815874990268	0.00550548648506497	0.116498045156536	0.0999675094895807	0.0448326511374546	up	0.813815874990268	4.21946363584098
O08795	0.000461837602374119	-0.489100067105567	0.0106167667879098	0.891808410184423	0.518403978701598	0.0864551757417415	normal	-0.489100067105567	3.33551071013958
O08807	1.98973401756711e-05	-0.817853058520111	0.00349288762538372	0.038421763879221	0.0364320298616538	0.0284435195320097	down	-0.817853058520111	4.70120497505934
O08914	0.0184888703562365	-0.337454761618313	0.0645718955139229	1	0.996042521890555	0.525826241280059	normal	-0.337454761618313	1.7330896228073
O08917	0.924877550572813	0.0151837592016659	0.952500560083254	1	0.996042521890555	1	normal	0.0151837592016659	0.0339157619968765
O08997	0.0958140181170088	0.204105038349975	0.185549667607252	1	0.996042521890555	1	normal	0.204105038349975	1.01857094660529
O09012	0.950238138162654	-0.0068405682077346	0.967165289222356	1	0.996042521890555	1	normal	-0.0068405682077346	0.0221675429957431
O09044	0.56684252995863	-0.166779026000059	0.668940557043938	1	0.996042521890555	1	normal	-0.166779026000059	0.246537572268237
O09061	0.524406265221495	-0.0538042577426715	0.63487680134339	1	0.996042521890555	1	normal	-0.0538042577426715	0.280332128318969
O09111	0.0774568903019362	0.437858027963355	0.160310026980749	1	0.996042521890555	1	normal	0.437858027963355	1.11093994282398
O09131;Q8K2Q2	0.261750033578937	0.164766771847177	0.385504169114216	1	0.996042521890555	1	normal	0.164766771847177	0.582113253935094
O09158	0.000271574171816849	1.2874187600265	0.00832396390124341	0.524409725778335	0.347071791581933	0.0677842676896168	up	1.2874187600265	3.56611153619862
O09159	0.0406583967527286	-0.459544637579129	0.105243115455119	1	0.996042521890555	0.857022879380029	normal	-0.459544637579129	1.39084975051773
O09167	0.00874057210772345	-0.435712103562505	0.0417773384653812	1	0.996042521890555	0.340204057525299	normal	-0.435712103562505	2.05846014000911
O09172	0.0259250234493331	-0.206966884890989	0.0773743744677932	1	0.996042521890555	0.630080256650091	normal	-0.206966884890989	1.58628084211688
O09173	0.00126460602630188	0.513662055679308	0.0163924989546726	1	0.937966585750257	0.133488509852777	normal	0.513662055679308	2.89804475294869
O09174	0.00230840772383169	-0.32781583078971	0.0212760391007561	1	0.996042521890555	0.173256485358493	normal	-0.32781583078971	2.63668748123053
O35114	0.23139354843814	-0.133228787665319	0.353218135995295	1	0.996042521890555	1	normal	-0.133228787665319	0.635648753926945
O35129	0.557689614067549	0.0904288470078169	0.661079585490753	1	0.996042521890555	1	normal	0.0904288470078169	0.253607443360605
O35215	0.0621432201271953	-0.362114942862647	0.137455392973212	1	0.996042521890555	1	normal	-0.362114942862647	1.20660624629768
O35226	0.194530705732843	0.236110723852423	0.309932997335083	1	0.996042521890555	1	normal	0.236110723852423	0.711011837639957
O35295	0.176744329063547	-0.147333168392198	0.287042303971161	1	0.996042521890555	1	normal	-0.147333168392198	0.752654511878555
O35309	0.546650502786054	-0.0992883342714461	0.65401618394044	1	0.996042521890555	1	normal	-0.0992883342714461	0.262290248113319
O35343	0.342786352398113	-0.139838003367736	0.466798622341858	1	0.996042521890555	1	normal	-0.139838003367736	0.464976477286117
O35344	0.0855508481282871	-0.219698888923957	0.171190349985204	1	0.996042521890555	1	normal	-0.219698888923957	1.0677756806219
O35381;Q64G17	0.0131633368013401	-0.478287551730989	0.0517711812177156	1	0.996042521890555	0.421586595990053	normal	-0.478287551730989	1.88063400656407
O35386	0.433888898895851	0.109884796238986	0.551573050538439	1	0.996042521890555	1	normal	0.109884796238986	0.362621461209689
O35403	0.34802089950822	0.355693440003254	0.471268132503768	1	0.996042521890555	1	normal	0.355693440003254	0.458394674821939
O35423	0.0502083916168445	0.519792516558593	0.119546737622844	1	0.996042521890555	0.973501106033966	normal	0.519792516558593	1.29922369065746
O35459	0.00566395333254854	0.404527728936926	0.0327457900753031	1	0.996042521890555	0.26665773981081	normal	0.404527728936926	2.24688033361987
O35465	0.0583410128206374	-0.385681790692926	0.131916271377811	1	0.996042521890555	1	normal	-0.385681790692926	1.23402603564288
O35488	0.27141553933969	0.171979123408967	0.396147699519986	1	0.996042521890555	1	normal	0.171979123408967	0.56636529132519
O35490;Q91WS4;REV__Q5ND52	0.000148846594750787	0.86210339673171	0.00748646934141158	0.28742277446377	0.216125255578143	0.0609643251591406	up	0.86210339673171	3.82726109650842
P28076;O35522	0.205711234961066	-0.240583129589507	0.322425645056671	1	0.996042521890555	1	normal	-0.240583129589507	0.686741988575808
O35593	0.921463107958136	0.00737067519434964	0.951012967112325	1	0.996042521890555	1	normal	0.00737067519434964	0.0355220476732689
O35643	0.202866095094681	-0.0902730155583665	0.320044468650188	1	0.996042521890555	1	normal	-0.0902730155583665	0.692790530313562
O35658	0.789056167549275	0.0292266132964774	0.853117278576512	1	0.996042521890555	1	normal	0.0292266132964774	0.102892081215806
O35660	0.320974825285088	0.121713861857548	0.445580436826387	1	0.996042521890555	1	normal	0.121713861857548	0.493529028867766
O35678	0.122692828593287	0.596347486242891	0.222669033847404	1	0.996042521890555	1	normal	0.596347486242891	0.911180821082145
O35685	0.00896795298997278	-0.506600628056465	0.042340139911094	1	0.996042521890555	0.344787100448707	normal	-0.506600628056465	2.04730667697965
O35728	0.000119100291698929	5.14317184734649	0.00748646934141158	0.229982663270631	0.178769537840092	0.0609643251591406	up	5.14317184734649	3.92408717484737
O35737	0.0323431872601554	-0.431388395961409	0.0903911468519714	1	0.996042521890555	0.736079320823369	normal	-0.431388395961409	1.49021718476072
O35857	0.309468823940489	-0.206975443088986	0.434923070617965	1	0.996042521890555	1	normal	-0.206975443088986	0.509383095505199
O35864	0.040342361399623	-0.313429878628769	0.104705779385312	1	0.996042521890555	0.852647207833728	normal	-0.313429878628769	1.39423868438774
O35887	0.0623851622084797	-0.417060878697407	0.137832663872511	1	0.996042521890555	1	normal	-0.417060878697407	1.20491869136313
O35945	0.00109100736495812	0.865901881301807	0.0151563685016844	1	0.877362760063936	0.123422368466445	up	0.865901881301807	2.96217231765192
O35955	0.10834619116611	-0.441886795441551	0.203517991383033	1	0.996042521890555	1	normal	-0.441886795441551	0.965186351391843
O35969	0.00673009262112629	-0.604588182617858	0.0363475339047837	1	0.996042521890555	0.295987704570805	down	-0.604588182617858	2.17197895887153
O54734	0.013280358897631	-0.54054125982731	0.0520169838363598	1	0.996042521890555	0.423588232553915	normal	-0.54054125982731	1.87679018813407
O54749;O54750	0.170570683062885	-0.104299233277705	0.280502602652075	1	0.996042521890555	1	normal	-0.104299233277705	0.768095611375579
O54754	0.905679230227204	0.0250513661389103	0.939745617178254	1	0.996042521890555	1	normal	0.0250513661389103	0.0430255917373592
O54909	0.00243883172733832	0.940685590083193	0.0213978285382254	1	0.996042521890555	0.174248249370103	up	0.940685590083193	2.61281816377381
O54983	0.221785420885666	0.302459132780143	0.341793813032897	1	0.996042521890555	1	normal	0.302459132780143	0.654067005693655
O54984	0.140558558503108	-0.164624842851446	0.245627671013124	1	0.996042521890555	1	normal	-0.164624842851446	0.852142705392641
O55013	0.11117360226649	-0.32267892022619	0.207139953576692	1	0.996042521890555	1	normal	-0.32267892022619	0.953998322025341
O55022	0.391639403181241	0.111168562106117	0.512108054752717	1	0.996042521890555	1	normal	0.111168562106117	0.40711361992483
O55023	0.00237377921295512	-0.699780907119322	0.0213978285382254	1	0.996042521890555	0.174248249370103	down	-0.699780907119322	2.62455967756945
O55029	0.0297390103613098	-0.341058525825406	0.0852018234535448	1	0.996042521890555	0.693821270387278	normal	-0.341058525825406	1.52667348779031
O55060	0.724896665754593	-0.0240125455764577	0.804931260248488	1	0.996042521890555	1	normal	-0.0240125455764577	0.139723897830482
O55125	0.990337050534827	0.00324062603776087	0.992392757956799	1	0.996042521890555	1	normal	0.00324062603776087	0.00421697280115432
O55131;Q9DA97	0.436312176004648	-0.133381466005362	0.553423140723619	1	0.996042521890555	1	normal	-0.133381466005362	0.360202667146471
O55135	0.075185817339192	0.286451302899202	0.157151346592162	1	0.996042521890555	1	normal	0.286451302899202	1.12386407473062
O55137	0.00404449857533887	1.84132219544685	0.0265257354613804	1	0.996042521890555	0.216006168997151	up	1.84132219544685	2.39313531322645
O55142	0.00496344323959611	-0.402651555943149	0.0302230120947306	1	0.996042521890555	0.246114082968299	normal	-0.402651555943149	2.30421694021363
O55143;Q8R429;Q64518	0.182458402889564	-0.168997876948594	0.294341834569548	1	0.996042521890555	1	normal	-0.168997876948594	0.738836130959043
O55222	0.016060009238983	-0.456856167243931	0.0597531364941738	1	0.996042521890555	0.486585795838238	normal	-0.456856167243931	1.79425420921685
O55229	0.754806284184404	0.036559410579001	0.830975447411678	1	0.996042521890555	1	normal	0.036559410579001	0.122164492747635
O55234	0.0195590743868772	0.345775816589257	0.066611239225855	1	0.996042521890555	0.54243316338121	normal	0.345775816589257	1.70865170160278
O55239	0.00475214675097688	1.46337783766032	0.0294468982525132	1	0.996042521890555	0.239793980062684	up	1.46337783766032	2.323110156378
O55242	0.101080709197327	-0.487566714277251	0.192267973685799	1	0.996042521890555	1	normal	-0.487566714277251	0.995331719666593
O70133	0.00240222909849248	-0.386998268111745	0.0213978285382254	1	0.996042521890555	0.174248249370103	normal	-0.386998268111745	2.61938557667228
O70194	0.0564434078553699	-0.638658368433116	0.129211476964908	1	0.996042521890555	1	normal	-0.638658368433116	1.24838677294564
O70251	0.192895752935867	-0.110014046024109	0.308204464823202	1	0.996042521890555	1	normal	-0.110014046024109	0.714677334288839
O70252	0.0447791470381147	-0.304715665819585	0.111860974036998	1	0.996042521890555	0.910913874459801	normal	-0.304715665819585	1.3489241832038
O70325	0.0164225770910858	0.640924666211985	0.0607509508867562	1	0.996042521890555	0.49471126570978	up	0.640924666211985	1.78455869078433
O70378	0.637900209456343	0.118886875438188	0.733205538369166	1	0.996042521890555	1	normal	0.118886875438188	0.195247255247691
O70400	0.119948882504141	0.261689315129819	0.219130834546353	1	0.996042521890555	1	normal	0.261689315129819	0.921003793753225
O70435	0.0252013726437882	-0.180630386615527	0.0761562606809938	1	0.996042521890555	0.620160829802447	normal	-0.180630386615527	1.59857580384592
O70439	0.835459781643165	-0.0441875932619156	0.884954930528224	1	0.996042521890555	1	normal	-0.0441875932619156	0.0780744518518012
O70475	0.263636172818517	0.132978497941154	0.3876036354989	1	0.996042521890555	1	normal	0.132978497941154	0.578995001598182
O70492	0.383472208009226	-0.127709227911772	0.506834246177833	1	0.996042521890555	1	normal	-0.127709227911772	0.416266105888676
O70493	0.195114714380762	0.197686288263336	0.310607183404165	1	0.996042521890555	1	normal	0.197686288263336	0.709709977487072
O70503	0.265936902542407	-0.331439603642925	0.389328399400598	1	0.996042521890555	1	normal	-0.331439603642925	0.575221393926325
O70570	0.394868655429069	0.138122729423849	0.515545215438494	1	0.996042521890555	1	normal	0.138122729423849	0.403547339078011
O88342	0.265478855149704	-0.121245956638483	0.388952708113868	1	0.996042521890555	1	normal	-0.121245956638483	0.575970063876304
O88428;Q60967	0.108254724847746	0.312028308206169	0.203517991383033	1	0.996042521890555	1	normal	0.312028308206169	0.965553139496323
O88441	0.666786430518593	0.0902504978234246	0.756500938502586	1	0.996042521890555	1	normal	0.0902504978234246	0.176013246892715
O88451	0.0234077010481837	-0.301327022337516	0.0732105475590926	1	0.996042521890555	0.596173098817459	normal	-0.301327022337516	1.63064123778204
O88455	0.00447587819790316	-1.2164393154738	0.028393347051062	1	0.996042521890555	0.231214630426964	down	-1.2164393154738	2.34912174044089
O88456;Q9D7J7	0.273292965811425	-0.249761742273321	0.397765395013729	1	0.996042521890555	1	normal	-0.249761742273321	0.56337154631172
O88487	0.585399691716914	-0.0425298032187171	0.685095033154764	1	0.996042521890555	1	normal	-0.0425298032187171	0.232547510610253
O88531	0.0123950114171517	-0.478768522700483	0.0510789805699761	1	0.996042521890555	0.415949820703908	normal	-0.478768522700483	1.90675306886359
O88533	0.366100333282468	-0.135222144974446	0.489231656448752	1	0.996042521890555	1	normal	-0.135222144974446	0.436399875754713
O88543	0.173669932643945	0.31209202742335	0.283240405350893	1	0.996042521890555	1	normal	0.31209202742335	0.760275364150044
O88544	0.761863701346227	-0.047391634601198	0.835065475347286	1	0.996042521890555	1	normal	-0.047391634601198	0.118122717699557
O88545	0.13154973014595	-0.170241263633592	0.23520604528873	1	0.996042521890555	1	normal	-0.170241263633592	0.880910038465737
O88569	0.0169569572679697	-0.321369590979469	0.0617690821919397	1	0.996042521890555	0.503002181642684	normal	-0.321369590979469	1.77065207426576
O88587	0.00160920675987564	-0.929050926679133	0.0177538979774776	1	0.995360285791873	0.144574746757338	down	-0.929050926679133	2.79338815173431
O88668	0.413415159998758	0.182143490991411	0.534340477883268	1	0.996042521890555	1	normal	0.182143490991411	0.383613601769958
O88685	0.978875707165842	-0.00241156842337298	0.984494100670899	1	0.996042521890555	1	normal	-0.00241156842337298	0.00927244927848452
O88696	0.00458527464319611	-0.560790724316973	0.0288409294332629	1	0.996042521890555	0.234859413653826	normal	-0.560790724316973	2.33863464637294
O88736	0.326973616104929	-0.185660010597545	0.452282272706747	1	0.996042521890555	1	normal	-0.185660010597545	0.485487289670977
O88833	0.0012350498329916	3.21744642408592	0.0163348029281287	1	0.928757867195382	0.133018675654277	up	3.21744642408592	2.90831551871472
O88844	0.340927267567309	-0.0913096193304233	0.464922707395814	1	0.996042521890555	1	normal	-0.0913096193304233	0.467338262248864
O88851	0.413781298307634	-0.134572101257245	0.534455977947854	1	0.996042521890555	1	normal	-0.134572101257245	0.383229142054383
O88962	0.135340891807401	-0.535005267907297	0.240426184066321	1	0.996042521890555	1	normal	-0.535005267907297	0.868570966128322
O88974	0.60813304770974	-0.0878439847703723	0.705712088417974	1	0.996042521890555	1	normal	-0.0878439847703723	0.216001395127049
O88986	0.00178735885390842	-0.576299355336167	0.0185717983627205	1	0.996042521890555	0.151235128675676	normal	-0.576299355336167	2.74778824401025
O89017	0.0364022760699284	-0.516590300323096	0.0983116015259186	1	0.996042521890555	0.800577704791867	normal	-0.516590300323096	1.43887146102932
O89023	0.00333457258517912	-0.532463036469445	0.0242527359877889	1	0.996042521890555	0.197496525442202	normal	-0.532463036469445	2.47695982465419
O89053	0.953348598586728	-0.0327932197141023	0.968393552799038	1	0.996042521890555	1	normal	-0.0327932197141023	0.0207482675043576
O89079	0.0688093879615313	-0.283878125657075	0.148433772712544	1	0.996042521890555	1	normal	-0.283878125657075	1.16235230505307
O89110	0.319377051551096	-0.240795805678919	0.444007596971886	1	0.996042521890555	1	normal	-0.240795805678919	0.49569629277731
O89112	0.0118557042791222	-0.609716484773476	0.0498776174093181	1	0.996042521890555	0.406166798691724	down	-0.609716484773476	1.92607264198512
P00186	0.000283274267248934	-1.50261822835042	0.00853782111474581	0.547002610057691	0.358341948069901	0.0695257642625701	down	-1.50261822835042	3.54779287517732
P00329	0.0170828459551122	-0.139080685320944	0.0618495947985819	1	0.996042521890555	0.503657817364531	normal	-0.139080685320944	1.7674397753543
P00375	0.505097101497809	0.0537163321022569	0.615358046051904	1	0.996042521890555	1	normal	0.0537163321022569	0.296625123681512
P00397	0.11252291333176	0.318160062816177	0.208924755426565	1	0.996042521890555	1	normal	0.318160062816177	0.94875903203894
P00405	0.022138617319711	0.292995579959518	0.0712494500739366	1	0.996042521890555	0.580203356699838	normal	0.292995579959518	1.6548495067261
P00416	0.0752796455710772	0.408411262172558	0.157151346592162	1	0.996042521890555	1	normal	0.408411262172558	1.12332243430566
P00493	0.00764507495082384	0.660821109801297	0.0387649632169472	1	0.996042521890555	0.31567347898796	up	0.660821109801297	2.11661825249239
P00688	0.0906351198255004	-2.13739687143468	0.178406132908299	1	0.996042521890555	1	normal	-2.13739687143468	1.04270348674919
P00920	0.448791669562074	0.201020028689034	0.56515140382386	1	0.996042521890555	1	normal	0.201020028689034	0.347955213019275
P01027;CON__Q2UVX4	0.0644405374902924	0.644041363084913	0.141563911141928	1	0.996042521890555	1	normal	0.644041363084913	1.19084084584291
P01029	0.0228677541354731	-0.705973981421796	0.0723405646331505	1	0.996042521890555	0.589088594819473	down	-0.705973981421796	1.64077648578527
P01837	0.81164460191165	-0.0793217428641926	0.866861574276214	1	0.996042521890555	1	normal	-0.0793217428641926	0.0906340954091733
P01867	0.242779238214286	0.577051768118853	0.365398837873568	1	0.996042521890555	1	normal	0.577051768118853	0.614788455630146
P01872	0.980941542491837	-0.00798351755807913	0.985534921202777	1	0.996042521890555	1	normal	-0.00798351755807913	0.00835687287456349
P01878	0.0801704625614685	-0.563305375755162	0.164515582578316	1	0.996042521890555	1	normal	-0.563305375755162	1.09598561063594
P01887	0.415481745635334	-0.223194709792782	0.535220314090613	1	0.996042521890555	1	normal	-0.223194709792782	0.381448052370839
P01897	0.293810846762898	-0.233653477657578	0.418893933135007	1	0.996042521890555	1	normal	-0.233653477657578	0.531932175181846
P01898	0.443178949179283	-0.105817662424289	0.560600331003215	1	0.996042521890555	1	normal	-0.105817662424289	0.353420876601829
P01900;P01895;P14428;P14427;P03991	0.00252336638033632	-0.483549082208477	0.0216560910241308	1	0.996042521890555	0.176351349970549	normal	-0.483549082208477	2.59801968749024
P01902;P14432	0.00211596744194658	-0.924368757005735	0.0201797936460054	1	0.996042521890555	0.164329464982149	down	-0.924368757005735	2.67449101900534
P01942;P06467	0.606472888461793	0.106293098632552	0.704208747817031	1	0.996042521890555	1	normal	0.106293098632552	0.217188608902296
P02088;P02089;CON__Q3SX09	0.605535334975904	0.101631295021075	0.703543159950944	1	0.996042521890555	1	normal	0.101631295021075	0.217860509271869
P68433;P84244;P02301;P84228	0.0437861212943569	-0.635563812851901	0.11039556546364	1	0.996042521890555	0.89898065992528	down	-0.635563812851901	1.35866352420876
P02798	0.0318387607432047	3.49085891205633	0.0893614055161748	1	0.996042521890555	0.727693861301341	up	3.49085891205633	1.49704384460466
P02802	0.0571046515442096	2.20875612879072	0.129881133253085	1	0.996042521890555	1	normal	2.20875612879072	1.24332851421118
P03888	0.214858476034453	0.26683741246671	0.332978906278113	1	0.996042521890555	1	normal	0.26683741246671	0.667847508992496
P03911	0.0085438166856847	0.57488259819309	0.0410400746767591	1	0.996042521890555	0.334200321012415	normal	0.57488259819309	2.06834807834568
P03921	0.0493431127174549	0.304683634863362	0.118717357826577	1	0.996042521890555	0.966747244196799	normal	0.304683634863362	1.3067734573316
P04117	0.000261482502351832	1.18982586404665	0.00814391471034497	0.504922712041388	0.337573910536216	0.0663180789004829	up	1.18982586404665	3.58255736754736
P04186;CON__Q3KUS7	0.452663419788245	0.127452933543643	0.568330990644409	1	0.996042521890555	1	normal	0.127452933543643	0.344224599885134
P04919	0.397845430925899	0.211983838196779	0.518730268141736	1	0.996042521890555	1	normal	0.211983838196779	0.40028562524916
P04939;P11590	0.00719625229074639	-2.70662934098317	0.0373547397135249	1	0.996042521890555	0.304189651259696	down	-2.70662934098317	2.14289361929003
P05064	0.453349854346144	-0.0834032625318339	0.568822981638989	1	0.996042521890555	1	normal	-0.0834032625318339	0.343566519465705
P05201	0.00185114235720346	1.58244921895341	0.0188134520618941	1	0.996042521890555	0.153202979476966	up	1.58244921895341	2.73256018169517
P05202	0.0381894119725536	0.183473881441598	0.100918517133362	1	0.996042521890555	0.821806516866936	normal	0.183473881441598	1.41805702869244
P05213;Q3UX10	0.402903687284083	-0.141805678255339	0.523910451276474	1	0.996042521890555	1	normal	-0.141805678255339	0.394798758027848
P05977;P09542	0.391705643122612	-0.150397996711677	0.512108054752717	1	0.996042521890555	1	normal	-0.150397996711677	0.407040171726688
P06151;P00342	0.0543027001757716	0.371103919104178	0.125785857262502	1	0.996042521890555	1	normal	0.371103919104178	1.26517857478902
P06330;P01757;P01756	0.186176852469666	-0.306087256953178	0.299340134986616	1	0.996042521890555	1	normal	-0.306087256953178	0.73007431620971
P06728	0.0063044132896404	1.37949800875872	0.0350497509617668	1	0.996042521890555	0.285419510444046	up	1.37949800875872	2.20035532414686
P06745;CON__Q3ZBD7	0.720742151817955	0.0664703377970066	0.801239548163772	1	0.996042521890555	1	normal	0.0664703377970066	0.142220077959126
P06797	0.0605604670927166	-0.417709911481233	0.135506676658211	1	0.996042521890555	1	normal	-0.417709911481233	1.21781078385463
P06801	0.415109749411232	0.661541979115948	0.535220314090613	1	0.996042521890555	1	normal	0.661541979115948	0.3818370665112
P06909	0.517891998196301	-0.174301440259929	0.628961917306326	1	0.996042521890555	1	normal	-0.174301440259929	0.285760799092239
P07309	0.727363071596081	-0.135047185222369	0.806742154653666	1	0.996042521890555	1	normal	-0.135047185222369	0.138248751960386
P07356	0.380878943082943	0.197001981693945	0.504442550818356	1	0.996042521890555	1	normal	0.197001981693945	0.419213036673964
P07724	0.185101515413131	0.303720149966159	0.298107611561932	1	0.996042521890555	1	normal	0.303720149966159	0.732590025694062
P07758;Q00896	0.261826531168787	0.40931945562678	0.385504169114216	1	0.996042521890555	1	normal	0.40931945562678	0.581986348020567
P07759;Q03734;P29621;Q5I2A0;Q80X76	0.0178323692100377	-0.670967450553486	0.0638494629956121	1	0.996042521890555	0.519943279773997	down	-0.670967450553486	1.74879095259074
P07901	0.000127696112928946	-0.813902853419594	0.00748646934141158	0.246581194065796	0.189756423812414	0.0609643251591406	down	-0.813902853419594	3.89382232246409
P08003	0.0793351259161592	-0.488630226784758	0.163671077077034	1	0.996042521890555	1	normal	-0.488630226784758	1.10053448463751
P08030	0.727029227691371	0.0884864821786792	0.806742154653666	1	0.996042521890555	1	normal	0.0884864821786792	0.138448129484937
P08032	0.379392734964625	-0.332634775490902	0.503510220767486	1	0.996042521890555	1	normal	-0.332634775490902	0.42091098972301
P08113	0.0148909331017325	-0.716273704669415	0.0566031335028456	1	0.996042521890555	0.460934477725795	down	-0.716273704669415	1.82707808745692
P08207	0.417992548741466	-0.160776769883293	0.537177473212512	1	0.996042521890555	1	normal	-0.160776769883293	0.378831460017567
P08226;CON__Q03247	0.209515953591868	0.340316881460313	0.327264956727186	1	0.996042521890555	1	normal	0.340316881460313	0.678782902086132
P08228	0.10040118137215	-0.132156435398969	0.191476043097489	1	0.996042521890555	1	normal	-0.132156435398969	0.998261177027778
P08249	0.0236724326380448	0.145327307701766	0.0734911051833835	1	0.996042521890555	0.598457754701714	normal	0.145327307701766	1.62575711059672
P08752;B2RSH2	0.0312188206951073	-0.212389015990273	0.0882628737368261	1	0.996042521890555	0.718748222771385	normal	-0.212389015990273	1.50558350663173
P09055	0.543496271953424	-0.077696754215519	0.651049194256862	1	0.996042521890555	1	normal	-0.077696754215519	0.264803430557649
P09103	0.769193456548373	0.0205761569998133	0.840584360268766	1	0.996042521890555	1	normal	0.0205761569998133	0.113964418917465
P09405	0.138625457008604	-0.292332358644965	0.24389986647147	1	0.996042521890555	1	normal	-0.292332358644965	0.858157009095353
P09411	0.0246837331302028	0.177975785605948	0.0754312951856165	1	0.996042521890555	0.614257241585654	normal	0.177975785605948	1.6075891576355
P09528	0.0931585950411202	0.572127307775052	0.182074136664376	1	0.996042521890555	1	normal	0.572127307775052	1.03077706984206
P09671	0.575959284672137	0.0641330321774736	0.676918672368775	1	0.996042521890555	1	normal	0.0641330321774736	0.239608216346237
P09813	0.0028792999980743	1.65331179733569	0.022880363359183	1	0.996042521890555	0.186320927526234	up	1.65331179733569	2.54071308304807
Q3THW5;P0C0S6	0.0175077210872158	-0.642513856955331	0.062839050965453	1	0.996042521890555	0.511715223965287	down	-0.642513856955331	1.75677038068172
P0DN34	0.0457510364229671	0.456073203917792	0.113029150076861	1	0.996042521890555	0.920426644857912	normal	0.456073203917792	1.33959906317836
P0DN89	0.278897479871701	-0.325265102555067	0.402862704117062	1	0.996042521890555	1	normal	-0.325265102555067	0.554555410017776
P0DP28;P0DP27;P0DP26;Q9D6P8;P20801	0.0788952694552143	-0.245607284948078	0.162937716917667	1	0.996042521890555	1	normal	-0.245607284948078	1.10294903622135
P10107	0.692197682058273	0.032428615620417	0.778017301545125	1	0.996042521890555	1	normal	0.032428615620417	0.159769859348431
P10126;P62631	0.0821121747890064	-0.289338401135152	0.166553161257953	1	0.996042521890555	1	normal	-0.289338401135152	1.08559244517436
P10518	0.931337679392243	0.00294549721339465	0.956364744346014	1	0.996042521890555	1	normal	0.00294549721339465	0.030892826314801
P10605	0.0919669625713071	0.19212233713752	0.180659414776393	1	0.996042521890555	1	normal	0.19212233713752	1.0363681568913
P10630	0.0483741163214427	-0.159323808904504	0.117197086288371	1	0.996042521890555	0.954367265844029	normal	-0.159323808904504	1.31538695541441
P10639	0.00852099658409516	-0.209847464150729	0.0410325296855056	1	0.996042521890555	0.33413888012765	normal	-0.209847464150729	2.06950960879406
P10649	0.0179833122910137	0.400043473145966	0.0638631916385117	1	0.996042521890555	0.520055075790458	normal	0.400043473145966	1.74513031386952
P10711;Q9QVN7	5.38231022707445e-05	-0.588668030290616	0.00541864950782229	0.103932410484808	0.0906381042239338	0.0441255143717731	down	-0.588668030290616	4.26903127386626
Q6ZWY9;Q64478;P10854;Q64525;P10853;Q64475;Q8CGP2;Q8CGP1;Q9D2U9;P70696;Q8CGP0	0.0473021301791192	-0.564883079948573	0.115354311787101	1	0.996042521890555	0.939361059477965	normal	-0.564883079948573	1.32511930103374
P10922	0.012702540317449	-0.743260531400191	0.0513580742618271	1	0.996042521890555	0.418222555394178	down	-0.743260531400191	1.89610941797895
P11276	0.443312638758109	-0.077418132789988	0.560600331003215	1	0.996042521890555	1	normal	-0.077418132789988	0.353289886871972
P11352	0.359315993417311	-0.127993382427696	0.482684733699663	1	0.996042521890555	1	normal	-0.127993382427696	0.444523451600526
P11438	0.965993087170072	0.00870724336816336	0.976336958415076	1	0.996042521890555	1	normal	0.00870724336816336	0.0150259814671507
P11499	0.000324660558916325	-0.394453497175915	0.00949878089799125	0.626919539267423	0.397709184672498	0.0773511171784729	normal	-0.394453497175915	3.48857046802756
P11589	0.00727198823513335	-2.48581645508218	0.0376466736783981	1	0.996042521890555	0.306566947732558	down	-2.48581645508218	2.13834683240171
P11609;P11610	0.00870125642349012	-0.505008852938325	0.0416926207289316	1	0.996042521890555	0.339514178305051	normal	-0.505008852938325	2.06041803262374
P11714	0.0135549902950972	-1.81880171843254	0.0526653647079131	1	0.996042521890555	0.428868171665091	down	-1.81880171843254	1.86790078902317
P11725	0.159196184744594	-0.199261542677794	0.267776857789034	1	0.996042521890555	1	normal	-0.199261542677794	0.798067344665087
P11930	0.112945935439974	0.297077538921876	0.209508742876648	1	0.996042521890555	1	normal	0.297077538921876	0.947129393320443
P11983	0.0255129130880376	-0.219297626551815	0.0766180951368595	1	0.996042521890555	0.623921671482696	normal	-0.219297626551815	1.59323995041295
P12265	0.00921461244450725	-0.423083017960858	0.042938174397832	1	0.996042521890555	0.349657055462642	normal	-0.423083017960858	2.03552292596324
P12367;P31324	0.0778884681186981	-0.189896889597267	0.161030655179021	1	0.996042521890555	1	normal	-0.189896889597267	1.10852683761816
P12382;Q9WUA3	0.00622135454196637	0.429666256967813	0.0349227779666775	1	0.996042521890555	0.284385535334279	normal	0.429666256967813	2.20611504841908
P12710	0.140267390803904	-0.427940018144954	0.245340880110814	1	0.996042521890555	1	normal	-0.427940018144954	0.853043281501775
P12787	0.0372275859572217	0.21957903139612	0.0997008596623103	1	0.996042521890555	0.811890805920656	normal	0.21957903139612	1.42913512492717
P12790	0.389351386354626	0.156951148848099	0.51180226484056	1	0.996042521890555	1	normal	0.156951148848099	0.409658274582596
P12791	0.31005066662572	0.216721795158851	0.435423881639465	1	0.996042521890555	1	normal	0.216721795158851	0.508567330559378
P12815	0.275358325710025	0.0694723409888306	0.399787163117337	1	0.996042521890555	1	normal	0.0694723409888306	0.560101787694566
P12970	0.000211412181662793	-0.481654643159699	0.00748646934141158	0.408236922790853	0.285617857426433	0.0609643251591406	normal	-0.481654643159699	3.67486999206875
P13516;Q99PL7;P13011;Q6T707	0.00269664072515604	1.48531185444609	0.0222530480353689	1	0.996042521890555	0.181212530812877	up	1.48531185444609	2.56917691097232
P13634	0.192078999720573	0.47597038569356	0.30729457204675	1	0.996042521890555	1	normal	0.47597038569356	0.716520114597044
P13707	0.110475709892664	0.512452001707527	0.206513645501195	1	0.996042521890555	1	normal	0.512452001707527	0.956733199075684
P13745	0.000248047742972069	3.05392332140877	0.00785213428982075	0.478980191679066	0.324198400064495	0.0639420327803828	up	3.05392332140877	3.605464720328
P14094	0.0953012558653944	0.169321140268314	0.184765788228992	1	0.996042521890555	1	normal	0.169321140268314	1.02090137625761
P14115	0.00543809010974533	-0.392499401978883	0.0319177872398731	1	0.996042521890555	0.259915090934574	normal	-0.392499401978883	2.26455360038204
P14131	0.0170339761011609	-0.601989376225103	0.061828210246883	1	0.996042521890555	0.503483677232021	down	-0.601989376225103	1.76868396640958
P14148	0.0126977272961856	-0.357260823445833	0.0513580742618271	1	0.996042521890555	0.418222555394178	normal	-0.357260823445833	1.89627400432369
P14152	0.0380496338602633	0.23304438757098	0.100918517133362	1	0.996042521890555	0.821806516866936	normal	0.23304438757098	1.41964951795339
P14206	0.0228768239832492	-0.241745849897652	0.0723405646331505	1	0.996042521890555	0.589088594819473	normal	-0.241745849897652	1.64060426931484
P14211	0.00372568375951201	-0.637275864449186	0.0257860048014971	1	0.996042521890555	0.209982344090816	down	-0.637275864449186	2.42879401130977
P14246	0.317831104954125	0.148451338078146	0.443127699398134	1	0.996042521890555	1	normal	0.148451338078146	0.497803602254847
P14685	0.60293930547707	-0.0377548129040326	0.701370963178447	1	0.996042521890555	1	normal	-0.0377548129040326	0.219726403652663
P14733	0.225209611019943	-0.292008388531289	0.345691382257161	1	0.996042521890555	1	normal	-0.292008388531289	0.64741307952291
P14824	0.000782299836084941	0.488489710404906	0.0132510612585967	1	0.742402544444609	0.107906941233858	normal	0.488489710404906	3.10662676075156
P14869	0.0119637379049525	-0.336404130697361	0.0501127503133695	1	0.996042521890555	0.408081548911685	normal	-0.336404130697361	1.92213310982324
P15105	0.0330711689872109	-0.295503356065947	0.0912291818775775	1	0.996042521890555	0.742903664511413	normal	-0.295503356065947	1.48055045353739
P15116;P39038	0.155566244314326	-0.214134788454838	0.263365100871064	1	0.996042521890555	1	normal	-0.214134788454838	0.808084632914471
P15327	0.146470010721042	0.423646769378901	0.252304719627415	1	0.996042521890555	1	normal	0.423646769378901	0.834251286651898
P15532	0.000287394289206876	-0.409001532279863	0.00853782111474581	0.554958372458477	0.362116804400664	0.0695257642625701	normal	-0.409001532279863	3.5415218659533
P15626	0.000173080285917739	1.05651568867398	0.00748646934141158	0.334218032107153	0.243870122858094	0.0609643251591406	up	1.05651568867398	3.76175239604557
P15864;Q07133	0.0179319224249074	-0.625229127174796	0.0638631916385117	1	0.996042521890555	0.520055075790458	down	-0.625229127174796	1.74637314859877
P16015	0.0228897384727369	-1.02637147381535	0.0723405646331505	1	0.996042521890555	0.589088594819473	down	-1.02637147381535	1.64035916933927
P16045	0.021117798077856	1.04091718262959	0.0692333923401358	1	0.996042521890555	0.56378605855595	up	1.04091718262959	1.67535136703264
P16331	0.341876408879083	0.253092533532811	0.465888034965074	1	0.996042521890555	1	normal	0.253092533532811	0.466130866583114
P16332	0.00379222146988968	0.365209972696317	0.0260368191879728	1	0.996042521890555	0.212024792822572	normal	0.365209972696317	2.42110630731964
P16406	0.00783435052731063	0.387008869367312	0.0392938464110047	1	0.996042521890555	0.319980316502858	normal	0.387008869367312	2.10599700099455
P16460	0.00138857749908807	0.573492359661974	0.0171880971201222	1	0.974781404359827	0.139967278821507	normal	0.573492359661974	2.857429876456
P16546	0.000692462698336629	-0.49723351405415	0.0129635272205975	1	0.689000384844946	0.105565474544087	normal	-0.49723351405415	3.15960361626047
P16675	0.000813226591713486	-0.77037629367595	0.0132869531626249	1	0.757927183476969	0.1081992186223	down	-0.77037629367595	3.08978842879738
P16858;Q64467;REV__Q9Z2B5	0.00263255169773882	0.748480124720477	0.0219560625603719	1	0.996042521890555	0.178794098539988	up	0.748480124720477	2.57962309143507
P17047	0.144471400633229	0.37552875292248	0.250425740235875	1	0.996042521890555	1	normal	0.37552875292248	0.840218116758443
P17182;P21550;P17183	0.0252782086033481	0.368912764333309	0.0762690950204145	1	0.996042521890555	0.621079670051949	normal	0.368912764333309	1.59725370654659
P17225;B2RU80	0.00811700266912486	-0.453784669752962	0.0401895696258464	1	0.996042521890555	0.327274430568101	normal	-0.453784669752962	2.09060431122323
P17426	0.0318004294522933	-0.51431669890172	0.0893614055161748	1	0.996042521890555	0.727693861301341	normal	-0.51431669890172	1.49756701499979
P17427	0.0358269465094609	-0.125064323737425	0.0973021571164121	1	0.996042521890555	0.792357528577317	normal	-0.125064323737425	1.44579020468909
P17439	0.0958977567436754	-0.185082634286201	0.185549667607252	1	0.996042521890555	1	normal	-0.185082634286201	1.01819155179949
P17563	0.0393130496820271	0.310631012013548	0.102724626435716	1	0.996042521890555	0.836514148697155	normal	0.310631012013548	1.4054632647858
P17665	0.0533729280376469	0.224022780283442	0.124324815968837	1	0.996042521890555	1	normal	0.224022780283442	1.27267897115723
P17717	0.00160773033433585	-0.831730599021036	0.0177538979774776	1	0.995339266009053	0.144574746757338	down	-0.831730599021036	2.7937867939776
P17742;Q9D868	0.0216982506689182	-0.34928306645897	0.0703008759088608	1	0.996042521890555	0.57247886319028	normal	-0.34928306645897	1.66357527792381
P17751	0.0533250169731165	0.162981794637446	0.124324815968837	1	0.996042521890555	1	normal	0.162981794637446	1.2730689976445
Q61696;P17879	0.0322108112601944	-0.794377809424218	0.0902744216885855	1	0.996042521890555	0.735128796552129	down	-0.794377809424218	1.49199833691924
P18242	0.00386150107987617	-0.444618169312903	0.0260368191879728	1	0.996042521890555	0.212024792822572	normal	-0.444618169312903	2.41324383937431
P18572	0.00262201993113308	0.722715635786378	0.0219560625603719	1	0.996042521890555	0.178794098539988	up	0.722715635786378	2.58136401136896
P18760	0.348519069289756	-0.0543648641509176	0.471611999158037	1	0.996042521890555	1	normal	-0.0543648641509176	0.457773454407453
P19096	0.237712870138683	0.82614097745935	0.359454621955988	1	0.996042521890555	1	normal	0.82614097745935	0.623947304267199
P19157;P46425	3.00254398020747e-08	-2.65192288408889	5.79791242578062e-05	5.79791242578062e-05	5.79791242578062e-05	0.000472139539013814	down	-2.65192288408889	7.52251062248575
P19221	0.0130475678869195	0.304912006956858	0.0516287983394292	1	0.996042521890555	0.42042713407375	normal	0.304912006956858	1.88447043481833
P19253;REV__P52825	0.00132403386111721	-0.440503779104801	0.0168502192243932	1	0.955939655570844	0.137215848613228	normal	-0.440503779104801	2.87810090801693
P19536	0.0612268124879914	0.402257043745262	0.136365599670486	1	0.996042521890555	1	normal	0.402257043745262	1.21305834965965
P19639	0.00237780618961085	1.05909967781073	0.0213978285382254	1	0.996042521890555	0.174248249370103	up	1.05909967781073	2.62382354677904
P19783	0.0614908346646503	0.228914462746543	0.136638436982094	1	0.996042521890555	1	normal	0.228914462746543	1.21118961188637
P20029	0.0131644441686465	-0.735507310147456	0.0517711812177156	1	0.996042521890555	0.421586595990053	down	-0.735507310147456	1.88059747302474
P20060	0.389930173135721	0.123980968278162	0.511993069654783	1	0.996042521890555	1	normal	0.123980968278162	0.409013157427218
P20108	0.0422565219203803	0.297101945776914	0.108444963425027	1	0.996042521890555	0.883096385040149	normal	0.297101945776914	1.3741062520293
P20152;P15331;P03995;P08553;P08551;P46660	0.171174500582158	-0.571730918105964	0.280592496285354	1	0.996042521890555	1	normal	-0.571730918105964	0.766560930554141
P20852;P15392	0.00480361105621008	1.15738179349332	0.0294468982525132	1	0.996042521890555	0.239793980062684	up	1.15738179349332	2.31843216425415
P20918;CON__P06868	0.0332084865630854	-0.269763142156645	0.0914732125794763	1	0.996042521890555	0.744890871882595	normal	-0.269763142156645	1.47875091640034
P21107	0.0130154043043573	-0.282988084811567	0.0516287983394292	1	0.996042521890555	0.42042713407375	normal	-0.282988084811567	1.88554233662703
P21278	0.943700948940061	0.00987851582105392	0.963662893920284	1	0.996042521890555	1	normal	0.00987851582105392	0.0251656082457009
P21440	0.0997571695042815	0.860390867847475	0.191102276103936	1	0.996042521890555	1	normal	0.860390867847475	1.00105588196447
P21614	0.000140218920961377	0.395759315088775	0.00748646934141158	0.270762736376419	0.205560938129378	0.0609643251591406	normal	0.395759315088775	3.85319337927464
P21619	0.0533326419993697	-0.375597631360522	0.124324815968837	1	0.996042521890555	1	normal	-0.375597631360522	1.27300690164758
P21981;Q9D7I9	0.157098438589884	-0.335107349788447	0.264775260121357	1	0.996042521890555	1	normal	-0.335107349788447	0.803828131415579
P22315	0.902144312708302	-0.0184714015427353	0.93758916460696	1	0.996042521890555	1	normal	-0.0184714015427353	0.0447239844095713
P22599	0.0289098474434169	0.856480916849714	0.0838211943141712	1	0.996042521890555	0.682578437492556	up	0.856480916849714	1.53895420008503
P22892	0.0613846950301025	-0.162391296177773	0.136559730533558	1	0.996042521890555	1	normal	-0.162391296177773	1.21193989746682
P22907	0.0424470795628522	-0.388056624387471	0.108444963425027	1	0.996042521890555	0.883096385040149	normal	-0.388056624387471	1.37215218465133
P23116	0.0709511844315718	-0.795992490509513	0.150722483099412	1	0.996042521890555	1	normal	-0.795992490509513	1.14904035020225
P23492;Q8QZW3	0.758000557230376	-0.044863100772722	0.832593331064764	1	0.996042521890555	1	normal	-0.044863100772722	0.120330475104109
P23589	0.0277804875190635	0.393035744434111	0.0814023086484242	1	0.996042521890555	0.662880803598074	normal	0.393035744434111	1.5562601371088
P23591	0.000663845405376466	-0.434152559977457	0.0128188547778196	1	0.668492323214102	0.10438736809085	normal	-0.434152559977457	3.17793304624791
P23953	0.346160734654391	-0.219047452834798	0.470260718577537	1	0.996042521890555	1	normal	-0.219047452834798	0.460722196108358
P24270;Q8BI29	0.189845795529795	-0.217142029455879	0.304478597315643	1	0.996042521890555	1	normal	-0.217142029455879	0.721599016635477
P24369	0.00503669303390784	-1.52009252019278	0.030298611365969	1	0.996042521890555	0.246729708083876	down	-1.52009252019278	2.29785451682987
P24456	0.00226670011305191	-0.718487842455084	0.0212760391007561	1	0.996042521890555	0.173256485358493	down	-0.718487842455084	2.64460593371634
P24472	0.0234314362198871	0.42046655976744	0.0732105475590926	1	0.996042521890555	0.596173098817459	normal	0.42046655976744	1.63020109069218
P24527	0.00530985228054839	-0.23253898761569	0.0314519164225121	1	0.996042521890555	0.256121380081496	normal	-0.23253898761569	2.27491756077071
P24547;P50096	0.0323630630699253	-0.490363380300802	0.0903911468519714	1	0.996042521890555	0.736079320823369	normal	-0.490363380300802	1.48995038040306
P24549	0.00479183170316057	0.396596486070568	0.0294468982525132	1	0.996042521890555	0.239793980062684	normal	0.396596486070568	2.31949844347188
P24668	0.0187998461423933	-0.405799614372339	0.0651553833049514	1	0.996042521890555	0.530577738654379	normal	-0.405799614372339	1.7258457049801
P24721	0.826811099852457	0.00804440898855202	0.880000214763558	1	0.996042521890555	1	normal	0.00804440898855202	0.0825937016476597
P25444	0.000701988722546607	-0.501582686433765	0.0129635272205975	1	0.695058702921197	0.105565474544087	normal	-0.501582686433765	3.15366986475783
P25688	0.0806799393063773	-0.418523306684981	0.165209928738722	1	0.996042521890555	1	normal	-0.418523306684981	1.09323443716868
P26039	0.0108741942563372	-0.378944433814231	0.0472929484436649	1	0.996042521890555	0.385119146979694	normal	-0.378944433814231	1.96360291303913
P26041	0.0702241723252428	-0.26743280565258	0.149837432884026	1	0.996042521890555	1	normal	-0.26743280565258	1.15351337076929
P26043	0.142538366084029	-0.424765624312619	0.247519410888722	1	0.996042521890555	1	normal	-0.424765624312619	0.846068223824159
P26150;O35469;P26149;P24815	0.314902842972446	-0.264190469609119	0.440635789695503	1	0.996042521890555	1	normal	-0.264190469609119	0.50182341849438
P26231	0.00527364700062815	-0.591038333798192	0.0313335764868091	1	0.996042521890555	0.255157706286747	down	-0.591038333798192	2.277888943714
P26262;Q91Y47	0.334592116123995	0.443614287422254	0.458875977439939	1	0.996042521890555	1	normal	0.443614287422254	0.475484296380747
P26350	0.966224716484314	0.00897428411645773	0.976336958415076	1	0.996042521890555	1	normal	0.00897428411645773	0.0149218572495662
P26369	0.0433896779709011	-0.45413136008752	0.110339190029979	1	0.996042521890555	0.898521579668359	normal	-0.45413136008752	1.36261357310148
P26443	0.640194265891251	0.0317052734853176	0.734770264125074	1	0.996042521890555	1	normal	0.0317052734853176	0.193688220074643
P26516	0.287012526818707	0.129267469446779	0.412366956314675	1	0.996042521890555	1	normal	0.129267469446779	0.542099147832156
P26638	0.0169856978994925	-0.377459685398676	0.0617690821919397	1	0.996042521890555	0.503002181642684	normal	-0.377459685398676	1.76991660436229
P26645	0.261537382881667	-0.0726302061140043	0.385504169114216	1	0.996042521890555	1	normal	-0.0726302061140043	0.582466226418575
P26883	0.168233134131831	-0.182886097646729	0.278012099648407	1	0.996042521890555	1	normal	-0.182886097646729	0.774088464225115
P27046;Q8BRK9	0.865636566886665	0.0144258202871841	0.907461569304099	1	0.996042521890555	1	normal	0.0144258202871841	0.0626644060479613
P27048;P63163	0.14078334913199	-0.380114000971482	0.245798053502598	1	0.996042521890555	1	normal	-0.380114000971482	0.851448707464626
P27612	0.985775551841993	-0.00131908445715245	0.989362053329983	1	0.996042521890555	1	normal	-0.00131908445715245	0.00622195695810401
P27659;E9PWZ3	0.00159640441416198	-0.454206422708078	0.0177538979774776	1	0.995255869338252	0.144574746757338	normal	-0.454206422708078	2.79685708003388
P27773	0.00299855652752711	-0.825131096965666	0.0231608506186194	1	0.996042521890555	0.18860501041063	down	-0.825131096965666	2.52308775961203
P27786	0.599412025784273	-0.137773087911858	0.697688138510809	1	0.996042521890555	1	normal	-0.137773087911858	0.222274548211596
P28063	0.0197761918430096	-0.637023146569677	0.0671139304900731	1	0.996042521890555	0.546526712995703	down	-0.637023146569677	1.70385733360805
P28271;Q811J3	0.945904598089193	0.00266022540513422	0.965260606290222	1	0.996042521890555	1	normal	0.00266022540513422	0.0241526634002726
P28352	0.0451952409545923	-0.852202896151466	0.112609045526862	1	0.996042521890555	0.917005620978824	down	-0.852202896151466	1.34490729386061
P28474;Q64437	0.941660809094478	-0.00735836309532534	0.963401146295632	1	0.996042521890555	1	normal	-0.00735836309532534	0.0261055040713104
P28650	0.0819457790481935	0.617525738556466	0.166553161257953	1	0.996042521890555	1	normal	0.617525738556466	1.08647341162721
P28651	0.330613851886119	-0.134481411201141	0.455910101594852	1	0.996042521890555	1	normal	-0.134481411201141	0.480678954540493
P28653	0.552187753207661	-0.20134835000912	0.65819416755802	1	0.996042521890555	1	normal	-0.20134835000912	0.257913229665815
P28654	0.494088820102704	-0.228343697264554	0.606538786788507	1	0.996042521890555	1	normal	-0.228343697264554	0.306194972912112
P28656	0.252404827153501	0.223932757248416	0.376075402186273	1	0.996042521890555	1	normal	0.223932757248416	0.597902343619338
P28665	0.0206251333538952	-0.780433060180791	0.068430997726515	1	0.996042521890555	0.557251944289278	down	-0.780433060180791	1.68560323479386
P28667	0.00919879865550733	-0.265926376886557	0.042938174397832	1	0.996042521890555	0.349657055462642	normal	-0.265926376886557	2.03626888693178
P28798	0.465603508790634	-0.182544875078212	0.580801276146456	1	0.996042521890555	1	normal	-0.182544875078212	0.331983755500203
P28843	0.000823902700586257	-0.30225187471129	0.0132869531626249	1	0.763404124291902	0.1081992186223	normal	-0.30225187471129	3.08412407361058
P29341	0.0100800743682715	-0.513562645432153	0.0450348146406065	1	0.996042521890555	0.366730558561787	normal	-0.513562645432153	1.99653626376244
P29391;P49945	0.51318665080203	-0.278572147576163	0.624032382052091	1	0.996042521890555	1	normal	-0.278572147576163	0.289724649176335
P29416	0.425886311283587	0.18271951280374	0.544987718415246	1	0.996042521890555	1	normal	0.18271951280374	0.37070631867136
P29595	0.355517699336037	-0.22210164682255	0.478734084670773	1	0.996042521890555	1	normal	-0.22210164682255	0.449138773182793
P29699	0.193011472135807	0.4160550611084	0.308204464823202	1	0.996042521890555	1	normal	0.4160550611084	0.714416876809811
P29758	0.000192647370548157	2.25915967318696	0.00748646934141158	0.372002072528492	0.265164722239878	0.0609643251591406	up	2.25915967318696	3.71523691431368
P29788	0.13533663578667	-0.246346015919135	0.240426184066321	1	0.996042521890555	1	normal	-0.246346015919135	0.8685846234595
P30115	0.148961555264309	0.0979378079365461	0.255684233969227	1	0.996042521890555	1	normal	0.0979378079365461	0.826925801996586
P30416	5.61227292368958e-05	-0.914732303821576	0.00541864950782229	0.108372990156446	0.0939494487425636	0.0441255143717731	down	-0.914732303821576	4.25086121747791
P30999	0.0741019012166395	-0.379731894318165	0.155702689063472	1	0.996042521890555	1	normal	-0.379731894318165	1.13017064927704
P31230	0.911813352214232	0.0189469811588543	0.945602353988014	1	0.996042521890555	1	normal	0.0189469811588543	0.0400940524603293
P31649	0.156433544465375	0.252354434571661	0.264467334697569	1	0.996042521890555	1	normal	0.252354434571661	0.805670114357038
P31725	0.518894644726197	0.364931493961681	0.629783506578433	1	0.996042521890555	1	normal	0.364931493961681	0.284920811436241
P31786	0.682276975361034	0.0980262146482591	0.769554228634437	1	0.996042521890555	1	normal	0.0980262146482591	0.166039284505487
P31809;Q925P2	0.88687754370056	-0.0127793163346988	0.925208285729758	1	0.996042521890555	1	normal	-0.0127793163346988	0.0521363415736077
P31938	0.0543269834059693	-0.250920002695339	0.125785857262502	1	0.996042521890555	1	normal	-0.250920002695339	1.2649844092036
P32020	0.073721486131622	-0.489918763624734	0.155241210163754	1	0.996042521890555	1	normal	-0.489918763624734	1.132405918539
P32067	0.0552667213383042	-0.262221700828799	0.126896597983669	1	0.996042521890555	1	normal	-0.262221700828799	1.25753629888697
P32921	0.304633613312018	-0.217191775133731	0.430635071233899	1	0.996042521890555	1	normal	-0.217191775133731	0.516222178247116
P33267	0.00457277574696567	-1.29981187205388	0.0288409294332629	1	0.996042521890555	0.234859413653826	down	-1.29981187205388	2.33982009628899
P33622	0.0981889690228599	0.783831927198054	0.188659601177256	1	0.996042521890555	1	normal	0.783831927198054	1.00793730000934
P34022	0.639858360340254	-0.0607534734645191	0.734770264125074	1	0.996042521890555	1	normal	-0.0607534734645191	0.193916151219969
P34884	0.50406112256024	-0.0962657645048779	0.614871779951878	1	0.996042521890555	1	normal	-0.0962657645048779	0.297516797718901
P34914	0.0681601175013467	-0.140496055944644	0.147718877295351	1	0.996042521890555	1	normal	-0.140496055944644	1.16646966955969
P34927	0.826342166480146	0.0207628169852891	0.880000214763558	1	0.996042521890555	1	normal	0.0207628169852891	0.0828400855560177
P34928	0.0578084674784835	0.785448227787509	0.130905459532694	1	0.996042521890555	1	normal	0.785448227787509	1.23800854376206
P35123;Q99K46	0.378904216674587	-0.160734080377302	0.503510220767486	1	0.996042521890555	1	normal	-0.160734080377302	0.421470561607257
P35235	0.756417011891296	-0.0468504439311159	0.831547058491291	1	0.996042521890555	1	normal	-0.0468504439311159	0.121238712392525
P35278	0.000606610192522469	-0.513771343125117	0.0120759204305246	1	0.626291071033206	0.0983374546997878	normal	-0.513771343125117	3.21709029676344
P35279;P61294;Q8BHD0	0.0502036621383838	-0.333092211728407	0.119546737622844	1	0.996042521890555	0.973501106033966	normal	-0.333092211728407	1.29926460180951
P35282	0.219064604305866	-0.112365731324194	0.338411000731701	1	0.996042521890555	1	normal	-0.112365731324194	0.659427788557361
P35293	0.411399912848574	0.11429765091552	0.53316324275879	1	0.996042521890555	1	normal	0.11429765091552	0.385735804642723
P35486	0.0165605771824972	0.293321402155378	0.0610276231667979	1	0.996042521890555	0.496964282195092	normal	0.293321402155378	1.78092453090831
P35492	0.0329322472618853	0.597964012482633	0.0909759219781122	1	0.996042521890555	0.740841301312333	up	0.597964012482633	1.48237863247863
P35505	0.570053546190028	-0.0614177093284756	0.671612811283066	1	0.996042521890555	1	normal	-0.0614177093284756	0.24408434832288
P35564	3.88208609838169e-05	-0.696648576301794	0.00525901225318609	0.0749630825597504	0.0675094772508576	0.0428255454471266	down	-0.696648576301794	4.41093483689268
P35576	0.0193713553033372	0.740390109840057	0.0661915031913519	1	0.996042521890555	0.539015140422522	up	0.740390109840057	1.71283999310796
P35700	0.830428765631238	-0.00790002295349712	0.880897383115631	1	0.996042521890555	1	normal	-0.00790002295349712	0.0806976154944836
P35762	0.427255851858395	-0.140751343236544	0.546016578384224	1	0.996042521890555	1	normal	-0.140751343236544	0.369311980304345
P35979	0.00832506970145337	-0.361072908204982	0.0409051134694821	1	0.996042521890555	0.333101295751095	normal	-0.361072908204982	2.07961212168592
P35980	0.00413600439791369	-0.369639310807462	0.0268909915568059	1	0.996042521890555	0.218980547219033	normal	-0.369639310807462	2.38341900811802
P36552	0.00018534558593619	0.694918851061908	0.00748646934141158	0.357902326442784	0.257259673279432	0.0609643251591406	up	0.694918851061908	3.73201775237184
P36993	0.346302818134261	0.102036423085827	0.470260718577537	1	0.996042521890555	1	normal	0.102036423085827	0.460543974245576
P37040	0.0436388124942633	0.359067368350544	0.11039556546364	1	0.996042521890555	0.89898065992528	normal	0.359067368350544	1.36012707600775
P38060;Q8JZS7	0.00124804739035321	0.478512185956289	0.0163924989546726	1	0.932887588787564	0.133488509852777	normal	0.478512185956289	2.90376892348522
P38647	0.659589767270381	-0.0245482264702557	0.751348708776944	1	0.996042521890555	1	normal	-0.0245482264702557	0.180726090523698
P39054;P39053;Q8BZ98	0.00842653414986914	-0.594417987988451	0.0409672861517798	1	0.996042521890555	0.333607584556507	down	-0.594417987988451	2.07435101482843
P39447	0.331247830802434	-0.207841255309654	0.455910101594852	1	0.996042521890555	1	normal	-0.207841255309654	0.479846957050963
P40124	0.428920843921025	-0.0431838582657287	0.54778184498115	1	0.996042521890555	1	normal	-0.0431838582657287	0.367622848188713
P40142	0.919833124890237	0.0159507018342042	0.949838376557779	1	0.996042521890555	1	normal	0.0159507018342042	0.0362909547337056
P40237	0.0213041775490591	-0.454279648085739	0.0695095915823937	1	0.996042521890555	0.566035222967881	normal	-0.454279648085739	1.67153522714294
P40336	0.00177682093401891	-0.361575722296664	0.0185717983627205	1	0.996029374583754	0.151235128675676	normal	-0.361575722296664	2.75035633769048
P40630	0.488314601703956	0.120256794167721	0.600595857254993	1	0.996042521890555	1	normal	0.120256794167721	0.311300289140735
P40936	0.0819832528112599	0.257874168056151	0.166553161257953	1	0.996042521890555	1	normal	0.257874168056151	1.0862748543782
P41105	0.000731757880396233	-0.459861705367828	0.0129635272205975	1	0.71273217550593	0.105565474544087	normal	-0.459861705367828	3.13563259189496
P41216	0.0528381906834621	-0.691418504607021	0.123973932211137	1	0.996042521890555	1	normal	-0.691418504607021	1.27705206217109
P41317	0.0149552726541022	-0.673760425120754	0.0566247676373949	1	0.996042521890555	0.46111065027831	down	-0.673760425120754	1.82520566480634
P42125	0.0806192562558348	0.26642575666945	0.165209928738722	1	0.996042521890555	1	normal	0.26642575666945	1.09356121270091
P42208	0.082034660218599	-0.250593707304818	0.166553161257953	1	0.996042521890555	1	normal	-0.250593707304818	1.08600261638108
P42225	0.049491182315067	-0.373821459500891	0.118717357826577	1	0.996042521890555	0.966747244196799	normal	-0.373821459500891	1.30547217102667
P42227	0.821700794101356	0.0519856892263627	0.87663217315454	1	0.996042521890555	1	normal	0.0519856892263627	0.085286293318855
P42669	0.167195225986994	0.129049329188142	0.277127881013635	1	0.996042521890555	1	normal	0.129049329188142	0.776776127358158
P42925	0.138811990291116	0.429389770477414	0.24389986647147	1	0.996042521890555	1	normal	0.429389770477414	0.857573018806502
P42932	0.000752590154281936	-0.264326879922637	0.0129992389835698	1	0.725327306043289	0.105856284995658	normal	-0.264326879922637	3.12344146761195
P43024	0.521746645649142	0.0944951338760682	0.632053182401815	1	0.996042521890555	1	normal	0.0944951338760682	0.282540334367446
P43274;P43275	0.019925313962696	-0.514625389157132	0.0673284595772934	1	0.996042521890555	0.548273680816308	normal	-0.514625389157132	1.70059482671016
P43276	0.0256912231148953	-0.339593263155371	0.0770337761410914	1	0.996042521890555	0.627306673243712	normal	-0.339593263155371	1.59021521922898
P43277	0.053670417198569	-0.274858641665494	0.124864548928237	1	0.996042521890555	1	normal	-0.274858641665494	1.27026502877981
P43883	0.022810017121548	1.72400098015617	0.0723405646331505	1	0.996042521890555	0.589088594819473	up	1.72400098015617	1.64187438873514
P45376	0.0193602749209248	-0.435866301885555	0.0661915031913519	1	0.996042521890555	0.539015140422522	normal	-0.435866301885555	1.71308847988956
P45591	0.668744839152382	0.0525204391894559	0.757832326527728	1	0.996042521890555	1	normal	0.0525204391894559	0.174739556501617
P45700	0.772184419670843	-0.0897477796964856	0.842472989842527	1	0.996042521890555	1	normal	-0.0897477796964856	0.11227896536315
P45878	0.0442874205743667	-0.349396762553208	0.11120807429012	1	0.996042521890555	0.905597136936435	normal	-0.349396762553208	1.35371961352741
P45952	0.000110329405472129	0.851372590219979	0.00748646934141158	0.213046081966681	0.16757493880654	0.0609643251591406	up	0.851372590219979	3.95730872208121
P46061	0.11673198056944	-0.261950454803117	0.214880318855661	1	0.996042521890555	1	normal	-0.261950454803117	0.932810145821736
P46460	0.20504814013908	-0.116417903951436	0.322246095498585	1	0.996042521890555	1	normal	-0.116417903951436	0.688144165566926
P46471	0.783281475819131	-0.016570454715676	0.849251280071163	1	0.996042521890555	1	normal	-0.016570454715676	0.106082144164225
P46638;P62492;Q9WTL2	0.0304653587386149	-0.165115362520904	0.0863856207404776	1	0.996042521890555	0.703461248784556	normal	-0.165115362520904	1.51619370356336
P46656	0.000227877656389217	-0.638589284600085	0.00748646934141158	0.440031754487578	0.303077282997658	0.0609643251591406	down	-0.638589284600085	3.64229825569976
P46664	0.558453603818011	0.0729306211595648	0.661506390562084	1	0.996042521890555	1	normal	0.0729306211595648	0.253012902123678
P46735;O88329	0.00299846541459221	-0.654015674681888	0.0231608506186194	1	0.996042521890555	0.18860501041063	down	-0.654015674681888	2.52310095611031
P46737	0.783053476617731	-0.0692002101860898	0.849251280071163	1	0.996042521890555	1	normal	-0.0692002101860898	0.106208577907649
P46935;Q8CFI0;Q8K4P8;A2A5Z6	0.0765209523823551	0.394664649462575	0.158542874517519	1	0.996042521890555	1	normal	0.394664649462575	1.11621963336733
P46978	0.00073057878363365	-0.63944163441223	0.0129635272205975	1	0.712314314042808	0.105565474544087	down	-0.63944163441223	3.13633294406582
P47199	0.0201916374805396	0.411050561395109	0.0674686790836776	1	0.996042521890555	0.549415525815736	normal	0.411050561395109	1.69482845966331
P47738;Q9JHW9	0.354978196050311	0.122437962811318	0.478341169974286	1	0.996042521890555	1	normal	0.122437962811318	0.449798321947291
P47740;P47739	0.00195725082109497	1.42894085185775	0.0193818017206892	1	0.996042521890555	0.157831202985638	up	1.42894085185775	2.70835351607041
P47753	0.00412420818210079	-0.562055069258723	0.0268909915568059	1	0.996042521890555	0.218980547219033	normal	-0.562055069258723	2.38465942048463
P47754	0.0376677727040862	-0.261164387481267	0.100464736314352	1	0.996042521890555	0.818111258108835	normal	-0.261164387481267	1.42403005887618
P47757	0.00311899101658321	-0.349919840526487	0.0238054215534474	1	0.996042521890555	0.19385392418653	normal	-0.349919840526487	2.50598587610979
P47758	0.00770621053877677	-0.477211977329372	0.0389546925402564	1	0.996042521890555	0.317218495688217	normal	-0.477211977329372	2.113159129948
P47791	0.0033198602831142	-0.101966333070085	0.0242527359877889	1	0.996042521890555	0.197496525442202	normal	-0.101966333070085	2.47888019326866
P47802	0.949875207011559	-0.0130642542906074	0.967165289222356	1	0.996042521890555	1	normal	-0.0130642542906074	0.0223334478335239
P47857	0.534388384613557	0.0971819356695121	0.642700413531766	1	0.996042521890555	1	normal	0.0971819356695121	0.272142990190183
P47911	0.00150768270016818	-0.451515041937756	0.0177538979774776	1	0.994502946305088	0.144574746757338	normal	-0.451515041937756	2.82169004843016
P47915	0.0466024189190933	-0.280007854646061	0.114054842753827	1	0.996042521890555	0.928779135066609	normal	-0.280007854646061	1.33159154047846
P47934	0.26375514088325	0.367722762938332	0.3876036354989	1	0.996042521890555	1	normal	0.367722762938332	0.578799066725649
P47941	0.203838037767626	-0.169580122937905	0.321315306881049	1	0.996042521890555	1	normal	-0.169580122937905	0.690714770029566
P47955	0.36558161442255	-0.125789632147792	0.488915810021817	1	0.996042521890555	1	normal	-0.125789632147792	0.437015653626422
P47962	0.000676334088066063	-0.435611034706936	0.01293070419857	1	0.677686756242195	0.105298187883803	normal	-0.435611034706936	3.16983872304944
P47963	0.0101210538072713	-0.326021796769915	0.0450348146406065	1	0.996042521890555	0.366730558561787	normal	-0.326021796769915	1.99477426626538
P47964	0.00892106397897915	-0.511695824121734	0.042324980716859	1	0.996042521890555	0.344663655069538	normal	-0.511695824121734	2.0495833460002
P48036	0.0149228229683796	0.481453360505142	0.0566129099252281	1	0.996042521890555	0.46101408975195	normal	0.481453360505142	1.82614901308181
P48193;Q9WV92;Q9Z2H5	0.0129944763076189	0.366834503216395	0.0516287983394292	1	0.996042521890555	0.42042713407375	normal	0.366834503216395	1.88624121837876
P48428	0.210714592143279	0.190960891279533	0.328667106162093	1	0.996042521890555	1	normal	0.190960891279533	0.676305388132435
P48678	0.660919581398204	-0.0659245420522647	0.752054043417756	1	0.996042521890555	1	normal	-0.0659245420522647	0.179851380877022
P48758;Q8K354	0.00316027898796407	1.04058827789766	0.0239100979752423	1	0.996042521890555	0.194706332327642	up	1.04058827789766	2.50027457637367
P48771	0.0380684571978957	0.294007747512677	0.100918517133362	1	0.996042521890555	0.821806516866936	normal	0.294007747512677	1.4194347235013
P48774	0.307977935366089	0.136597827627855	0.433458741393526	1	0.996042521890555	1	normal	0.136597827627855	0.511480396785298
P48776	0.183483979383454	0.162110656140046	0.295749218855969	1	0.996042521890555	1	normal	0.162110656140046	0.736401849499643
P49312	0.0032584270379891	-0.640481901681328	0.0241073663232067	1	0.996042521890555	0.196312741325055	down	-0.640481901681328	2.48699199918994
P49429	0.00887172280467723	0.672578616466462	0.042195312157221	1	0.996042521890555	0.343607729255621	up	0.672578616466462	2.05199203609692
P49442	0.978885900200998	0.0074153403282029	0.984494100670899	1	0.996042521890555	1	normal	0.0074153403282029	0.00926792699251713
P49443	0.0910260214721614	0.187822078908389	0.178993123689148	1	0.996042521890555	1	normal	0.187822078908389	1.04083443881825
P49722	0.0456136272960244	-0.188564496592009	0.113029150076861	1	0.996042521890555	0.920426644857912	normal	-0.188564496592009	1.34090539033285
P49891	0.315656357020009	0.317467216666335	0.440732050184843	1	0.996042521890555	1	normal	0.317467216666335	0.500785459969096
P49935	0.0222612491914787	-0.578873518140174	0.071524912127696	1	0.996042521890555	0.582446517988364	normal	-0.578873518140174	1.65245046885378
P50136	0.000217443457708611	0.648760552884844	0.00748646934141158	0.419883316835328	0.292026563702665	0.0609643251591406	up	0.648760552884844	3.66265365456012
P50171	0.0360698268983178	0.247496703005389	0.0975501901129577	1	0.996042521890555	0.794377327705854	normal	0.247496703005389	1.44285594188695
P50172	0.240639620016001	0.109252748774062	0.362744032982746	1	0.996042521890555	1	normal	0.109252748774062	0.618632866864234
P50247	0.0533344652748107	0.379601413920286	0.124324815968837	1	0.996042521890555	1	normal	0.379601413920286	1.27299205473772
P50285	0.00579623249859088	0.82531899593574	0.0332860412933983	1	0.996042521890555	0.271057150190466	up	0.82531899593574	2.23685420242275
P50295	0.917170308860767	0.0247918034122319	0.948102712210996	1	0.996042521890555	1	normal	0.0247918034122319	0.0375500129332079
P50396	0.000120237126129949	-0.393871182114947	0.00748646934141158	0.232177890556931	0.180235452068793	0.0609643251591406	normal	-0.393871182114947	3.9199614126675
P50427	0.494806349371342	-0.161544068670455	0.607033710696354	1	0.996042521890555	1	normal	-0.161544068670455	0.305564736126092
P50429	0.225116577940539	-0.264916541812799	0.345691382257161	1	0.996042521890555	1	normal	-0.264916541812799	0.647592521689875
P50431	0.00840100622502514	0.239370223181081	0.0409672861517798	1	0.996042521890555	0.333607584556507	normal	0.239370223181081	2.07566869348522
P50516	0.410483650242116	0.0542059007047359	0.532333061529568	1	0.996042521890555	1	normal	0.0542059007047359	0.386704136354621
P50518;Q9D593	0.136478262397792	0.146116053849145	0.24155776781864	1	0.996042521890555	1	normal	0.146116053849145	0.864936515454502
P50544	0.0381154554116986	0.234583020680027	0.100918517133362	1	0.996042521890555	0.821806516866936	normal	0.234583020680027	1.41889888681862
P50580	0.00564279231277965	-0.395239502660208	0.0327214172852177	1	0.996042521890555	0.266459265652694	normal	-0.395239502660208	2.24850593397125
P51150	0.0038983727325265	-0.395145573179769	0.0261380477309329	1	0.996042521890555	0.212849123962789	normal	-0.395145573179769	2.40911663932292
P51174	0.00243516173698862	0.443468170458578	0.0213978285382254	1	0.996042521890555	0.174248249370103	normal	0.443468170458578	2.61347218880294
P51410	0.0202604412197453	-0.622036157476329	0.0674828921935646	1	0.996042521890555	0.549531266976643	down	-0.622036157476329	1.69335110106783
P51658	0.00037943392078137	-1.82372509613199	0.0100576798316975	0.732686901028825	0.448111460442798	0.0819023809012924	down	-1.82372509613199	3.42086384648463
P51660	0.159977865879352	0.258303733531291	0.268390320602109	1	0.996042521890555	1	normal	0.258303733531291	0.795940101040479
P51855	0.0795493375708438	0.125441167726479	0.163937855762326	1	0.996042521890555	1	normal	0.125441167726479	1.09936343249163
P51859	0.839926723958019	0.0472341407312351	0.88919874120775	1	0.996042521890555	1	normal	0.0472341407312351	0.0757586005676412
P51863	0.00159826257061859	-0.863094520451591	0.0177538979774776	1	0.995276616802695	0.144574746757338	down	-0.863094520451591	2.79635187107754
P51881;P48962;Q3V132	0.0293688479484517	0.343959891356642	0.0847701724790139	1	0.996042521890555	0.69030622088043	normal	0.343959891356642	1.53211308920901
P52196	0.802131051756292	0.0254944590359489	0.862311130024415	1	0.996042521890555	1	normal	0.0254944590359489	0.0957546711111331
P52430	0.530754997969244	-0.100049485475169	0.640955535383746	1	0.996042521890555	1	normal	-0.100049485475169	0.275105907514778
P52480	0.380335319275655	0.12993488870508	0.504068292053048	1	0.996042521890555	1	normal	0.12993488870508	0.419833342602394
P52503	0.0107526503240169	0.399367394879135	0.0469759451938387	1	0.996042521890555	0.382537704604447	normal	0.399367394879135	1.96848447721519
P52760	0.00248154581383105	0.45054924317281	0.0214928971460197	1	0.996042521890555	0.175022418508275	normal	0.45054924317281	2.60527770252978
P52792	0.14193175494016	0.504074029806294	0.247132749133859	1	0.996042521890555	1	normal	0.504074029806294	0.847920427288027
P52825	0.000142109831825605	0.555815357359963	0.00748646934141158	0.274414085255243	0.20790668396086	0.0609643251591406	normal	0.555815357359963	3.84737587450112
P52840	0.00254753060554303	1.15975875926949	0.0216805352820463	1	0.996042521890555	0.176550406110349	up	1.15975875926949	2.59388058975976
P53026	0.00701440080175906	-0.422531102499256	0.0370252859657803	1	0.996042521890555	0.301506821144932	normal	-0.422531102499256	2.15400942222709
P53395	0.0688745004404141	0.274900449336515	0.148433772712544	1	0.996042521890555	1	normal	0.274900449336515	1.16194153814754
P53657	0.445532235220115	0.316984723561117	0.561935170614006	1	0.996042521890555	1	normal	0.316984723561117	0.351120868345946
P53702	0.00377645542956689	-0.658821566863796	0.0260368191879728	1	0.996042521890555	0.212024792822572	down	-0.658821566863796	2.42291563656125
P53808	0.00941262029051444	0.873451415891794	0.0433789254916071	1	0.996042521890555	0.353246209678037	up	0.873451415891794	2.02628946060024
P53810	0.114665350458507	-0.273713796674242	0.212011720483881	1	0.996042521890555	1	normal	-0.273713796674242	0.940567797251808
P53811	0.188916558241325	-0.104379946175608	0.303240127983373	1	0.996042521890555	1	normal	-0.104379946175608	0.723729975176729
P53986	0.0443874897992865	0.369967774038177	0.111314601042107	1	0.996042521890555	0.906464612811927	normal	0.369967774038177	1.35273941449577
P53994;P59279	0.0139418479050176	-0.32867787242943	0.0537196186112547	1	0.996042521890555	0.43745324359053	normal	-0.32867787242943	1.85567965939695
P53996	0.0567507580695477	0.986782438120435	0.129533940700114	1	0.996042521890555	1	normal	0.986782438120435	1.24602833284457
P54071	0.0297928670858583	0.545287765082288	0.0852296686559886	1	0.996042521890555	0.694048021329344	normal	0.545287765082288	1.52588770089197
P54116	0.775064649884524	-0.0414924874639659	0.843183007846206	1	0.996042521890555	1	normal	-0.0414924874639659	0.110662070503902
P54726	0.846764295605676	0.0236896000872622	0.893986798695769	1	0.996042521890555	1	normal	0.0236896000872622	0.0722374625897361
P54728	0.7566173908696	-0.0169958064381139	0.831547058491291	1	0.996042521890555	1	normal	-0.0169958064381139	0.121123680659053
P54775	0.575823560583163	0.0439858919672311	0.676918672368775	1	0.996042521890555	1	normal	0.0439858919672311	0.239710569360816
P54822	0.0209298568643692	-0.324947004302201	0.0689685215104043	1	0.996042521890555	0.561629144441628	normal	-0.324947004302201	1.67923374171517
P54869	1.24096884401042e-05	0.93619282990575	0.00266256759753792	0.0239631083778412	0.0232805755136355	0.0216820011372527	up	0.93619282990575	4.90623912184068
P55050	0.00580911233344135	0.564024268154012	0.0332860412933983	1	0.996042521890555	0.271057150190466	normal	0.564024268154012	2.23589022529309
P55096	0.177423083026514	0.471119370690847	0.287902498591764	1	0.996042521890555	1	normal	0.471119370690847	0.750989878422617
P55264	0.0544644613406786	0.289684937931983	0.125786042913643	1	0.996042521890555	1	normal	0.289684937931983	1.26388678722885
P55302	0.258613607596767	-0.316167311682176	0.382962328427421	1	0.996042521890555	1	normal	-0.316167311682176	0.587348627372453
P56135	0.557485291442936	-0.0531669220495488	0.661079585490753	1	0.996042521890555	1	normal	-0.0531669220495488	0.253766586449195
P56213	0.289091061100633	-0.0880938605610594	0.413813816890528	1	0.996042521890555	1	normal	-0.0880938605610594	0.538965336813215
P56379	0.692876944348025	0.07765908911109	0.778327736786525	1	0.996042521890555	1	normal	0.07765908911109	0.159343889682638
P56380	0.205485544390637	-0.0981235865181372	0.322333538763867	1	0.996042521890555	1	normal	-0.0981235865181372	0.687218724698849
P56382	0.686309158779239	-0.0637985219626054	0.773198941425152	1	0.996042521890555	1	normal	-0.0637985219626054	0.163480205421227
P56391	0.0651703820574216	0.14369655975064	0.143004554264638	1	0.996042521890555	1	normal	0.14369655975064	1.18594973297181
P56395	0.773368743763386	-0.025157237456475	0.842472989842527	1	0.996042521890555	1	normal	-0.025157237456475	0.111613384222344
P56399	0.360487871092125	-0.0696352709353617	0.483404221582565	1	0.996042521890555	1	normal	-0.0696352709353617	0.443109342890116
P56480	0.37131352821771	0.0442467614674964	0.495170181621822	1	0.996042521890555	1	normal	0.0442467614674964	0.430259227657028
P56593	0.772841006637504	0.0309609791459362	0.842472989842527	1	0.996042521890555	1	normal	0.0309609791459362	0.111909842488121
P56654	0.162209802398084	0.377041687296372	0.271427320997141	1	0.996042521890555	1	normal	0.377041687296372	0.789922904756398
P56657	0.0110400834190427	-0.762446955910295	0.0476039555855132	1	0.996042521890555	0.38765176144157	down	-0.762446955910295	1.95702764505853
P56812	0.0213042797054902	-0.3082942481613	0.0695095915823937	1	0.996042521890555	0.566035222967881	normal	-0.3082942481613	1.67153314464678
P56959	0.0112695115833653	-0.791173254142888	0.0481447497068107	1	0.996042521890555	0.392055592827423	down	-0.791173254142888	1.94809490571483
P57759	0.00189870143650679	-0.685898613854832	0.0188989302778072	1	0.996042521890555	0.153899051485186	down	-0.685898613854832	2.72154332103006
P57776	0.00148325121549288	-0.464112760945568	0.0177538979774776	1	0.992295063164739	0.144574746757338	normal	-0.464112760945568	2.82878528709525
P57780;O88990	0.0401781058410932	-0.189972475892452	0.104560542289961	1	0.996042521890555	0.851464503263342	normal	-0.189972475892452	1.39601054150892
P58021	0.711428771514887	-0.078659163932959	0.793169144223583	1	0.996042521890555	1	normal	-0.078659163932959	0.147868575111047
P58044	0.00470277794670559	-2.28653533320467	0.0293471576270518	1	0.996042521890555	0.23898176543321	down	-2.28653533320467	2.32764552705812
P58059	0.0179914946925688	-0.226227341214317	0.0638631916385117	1	0.996042521890555	0.520055075790458	normal	-0.226227341214317	1.74493275495519
P58137	0.745733402807735	-0.0951603647722048	0.821924201382269	1	0.996042521890555	1	normal	-0.0951603647722048	0.127416403603483
P58252	0.00260037338029217	-0.286328879295529	0.0219560625603719	1	0.996042521890555	0.178794098539988	normal	-0.286328879295529	2.58496428842989
P58281	0.146197725524245	0.116164249099865	0.252285798022624	1	0.996042521890555	1	normal	0.116164249099865	0.835059383875788
P58389	0.00405235212900426	-0.334530161080875	0.0265257354613804	1	0.996042521890555	0.216006168997151	normal	-0.334530161080875	2.3922928236674
P58710	0.00020283626771898	-0.602272015591212	0.00748646934141158	0.391676832965351	0.276262996633251	0.0609643251591406	down	-0.602272015591212	3.69285438926972
P58735	0.121070847758821	0.140213455641395	0.220554534926682	1	0.996042521890555	1	normal	0.140213455641395	0.916960416573013
P58771	0.0661389313075004	-0.367443663625804	0.144636779563741	1	0.996042521890555	1	normal	-0.367443663625804	1.17954282682487
P59017	0.00717833166103175	0.356008905238239	0.0373547397135249	1	0.996042521890555	0.304189651259696	normal	0.356008905238239	2.14397647979654
P59242	0.00471135104318284	-1.27634209808687	0.0293471576270518	1	0.996042521890555	0.23898176543321	down	-1.27634209808687	2.32685453523591
P59325	0.00637157300038736	-0.399202488273247	0.0350527278169458	1	0.996042521890555	0.285443751773144	normal	-0.399202488273247	2.19575333672986
P59708	0.0671586001398253	-0.517433076577944	0.146369364413095	1	0.996042521890555	1	normal	-0.517433076577944	1.17289836491465
P59999	0.122326996323929	-0.241463719994501	0.222213950989188	1	0.996042521890555	1	normal	-0.241463719994501	0.912477688011172
P60122	0.0950995002104075	-0.281374836959318	0.184664260106579	1	0.996042521890555	1	normal	-0.281374836959318	1.02182176546461
P60229	0.00386420475085749	-0.46473641048606	0.0260368191879728	1	0.996042521890555	0.212024792822572	normal	-0.46473641048606	2.41293986988292
P60335	0.151507265020167	0.327540463088601	0.2589031227911	1	0.996042521890555	1	normal	0.327540463088601	0.819566541534476
P60670	0.931491342730141	-0.0106905840515936	0.956364744346014	1	0.996042521890555	1	normal	-0.0106905840515936	0.0308211770769174
P60710	0.00319273871813663	-0.384217456423021	0.0239100979752423	1	0.996042521890555	0.194706332327642	normal	-0.384217456423021	2.49583662105168
P60766;P84096;Q8R527;Q9ER71	0.0128445388493871	-0.266553598038543	0.0516287983394292	1	0.996042521890555	0.42042713407375	normal	-0.266553598038543	1.89128148336039
P60843	0.00841734255959612	-0.234431129034214	0.0409672861517798	1	0.996042521890555	0.333607584556507	normal	-0.234431129034214	2.0748249980332
P60867	0.0188616567930957	-0.874462704691245	0.0651553833049514	1	0.996042521890555	0.530577738654379	down	-0.874462704691245	1.72442016183748
P61022	0.244611925082467	0.380143204308855	0.367584145785404	1	0.996042521890555	1	normal	0.380143204308855	0.61152237448179
P61027	0.413102193042294	-0.123966754415598	0.534293593278412	1	0.996042521890555	1	normal	-0.123966754415598	0.383942499471154
P61079;P62838;Q6ZWY6;P61080	0.719375669094444	-0.0381678934007554	0.800181115795721	1	0.996042521890555	1	normal	-0.0381678934007554	0.143044255086755
P61082	0.0191273828437401	-0.502671861662235	0.0657205983474414	1	0.996042521890555	0.535180436142846	normal	-0.502671861662235	1.71834444943317
P61087	0.0830927886148028	-0.170248908392177	0.167661624676264	1	0.996042521890555	1	normal	-0.170248908392177	1.08043666575496
P61089;Q9CQ37	0.574360507024835	-0.0478940413755067	0.676274475039607	1	0.996042521890555	1	normal	-0.0478940413755067	0.240815429787423
P61161	0.00363452173346135	-0.344705604727854	0.0257079174626882	1	0.996042521890555	0.209346457974563	normal	-0.344705604727854	2.43955272983498
P61202	0.942704275298288	0.00437029516864218	0.963662893920284	1	0.996042521890555	1	normal	0.00437029516864218	0.0256245233267185
P61205;P84078;Q8BSL7	0.773539415324081	-0.0415572358513672	0.842472989842527	1	0.996042521890555	1	normal	-0.0415572358513672	0.111517552137041
P61222	0.166281076241601	-0.193000630650501	0.276086636476812	1	0.996042521890555	1	normal	-0.193000630650501	0.77915717321877
P61255	0.00991216327303079	-0.348135310588213	0.0447205310285571	1	0.996042521890555	0.364171262925433	normal	-0.348135310588213	2.00383155287974
P61290	0.394799883559607	0.189935379295125	0.515545215438494	1	0.996042521890555	1	normal	0.189935379295125	0.403622984091124
Q9CQL1;P61327	0.14547226477421	-0.214515910944027	0.251483387	1	0.996042521890555	1	normal	-0.214515910944027	0.837219799830616
P61358	0.0102922418199653	-0.478637639931706	0.0454736635464904	1	0.996042521890555	0.370304222751667	normal	-0.478637639931706	1.98749001843499
P61458	0.204473748974301	0.110891628046359	0.321792020594438	1	0.996042521890555	1	normal	0.110891628046359	0.689362440260075
P61514	0.00963229594659105	-0.444065118919136	0.0441557635721264	1	0.996042521890555	0.359572210250137	normal	-0.444065118919136	2.01627018244039
P61620;Q9JLR1	0.00283026039665976	-0.522205630917163	0.0227718034414583	1	0.996042521890555	0.18543689503754	normal	-0.522205630917163	2.54817360559587
P61750	0.0799139909575748	-0.281746014631737	0.164338569264193	1	0.996042521890555	1	normal	-0.281746014631737	1.09737717983814
P61759	0.0925329084997933	-0.10796294802169	0.181402077475229	1	0.996042521890555	1	normal	-0.10796294802169	1.03370378684843
P61804	0.00534042307695591	-0.484153562981882	0.0315362598214124	1	0.996042521890555	0.25680821097081	normal	-0.484153562981882	2.27242433609708
P61922	0.00294375268389501	0.7346033013491	0.022985140966065	1	0.996042521890555	0.187174159644612	up	0.7346033013491	2.5310986795694
P61924	0.254312276061175	0.22885820773413	0.378230351790365	1	0.996042521890555	1	normal	0.22885820773413	0.594632675227565
P61961	0.724354056888279	-0.046790228572953	0.80479153271074	1	0.996042521890555	1	normal	-0.046790228572953	0.140049103184948
P61971	0.061686186491909	-0.330182411374148	0.136914972546984	1	0.996042521890555	1	normal	-0.330182411374148	1.20981207749006
P61979	0.00591693360674578	-0.578580865261556	0.0336047023371356	1	0.996042521890555	0.273652092425584	normal	-0.578580865261556	2.22790330386575
P61982	0.553071904045302	0.0585181306266707	0.658388035673404	1	0.996042521890555	1	normal	0.0585181306266707	0.257218403053184
P62075	0.674842274070874	-0.0318516419181422	0.762951072149215	1	0.996042521890555	1	normal	-0.0318516419181422	0.170797719768962
P62077	0.234569462497537	0.161062869035822	0.356937456329979	1	0.996042521890555	1	normal	0.161062869035822	0.629728527310216
P62082	0.034554654857447	-0.602809983462638	0.0942444047030088	1	0.996042521890555	0.767457431630988	down	-0.602809983462638	1.46149344054062
P62137	0.0874478354732388	-0.160400324010849	0.173547554263951	1	0.996042521890555	1	normal	-0.160400324010849	1.05825093579837
P62141	0.129935966830744	-0.312106623172424	0.233173029644766	1	0.996042521890555	1	normal	-0.312106623172424	0.886270617717923
P62192	0.486336161930624	0.0634492694874852	0.598543740400278	1	0.996042521890555	1	normal	0.0634492694874852	0.313063436903066
P62196	0.241535034354847	0.0936749174289568	0.363809790436201	1	0.996042521890555	1	normal	0.0936749174289568	0.617019866471645
P62242	0.00109025860954185	-0.488620039273329	0.0151563685016844	1	0.877362760063936	0.123422368466445	normal	-0.488620039273329	2.96247047510924
P62245	0.0736534610179036	-0.306632419754911	0.155241210163754	1	0.996042521890555	1	normal	-0.306632419754911	1.13280684059785
P62257	0.501154133890267	0.0943515949994236	0.612486476292472	1	0.996042521890555	1	normal	0.0943515949994236	0.300028682909047
P62259	0.0141596434434956	-0.14618953318589	0.0542505386694247	1	0.996042521890555	0.441776667835486	normal	-0.14618953318589	1.84894768255529
P62264	0.136655603950575	-0.503569663258544	0.241650156802711	1	0.996042521890555	1	normal	-0.503569663258544	0.86437255412932
P62267	0.000394741107709389	-0.570622309379143	0.0100576798316975	0.76224507898683	0.462241837127694	0.0819023809012924	normal	-0.570622309379143	3.40368764451471
P62270	0.0168928989843053	-0.60300384781834	0.061766726871951	1	0.996042521890555	0.502983001641125	down	-0.60300384781834	1.77229581491381
P62274	0.0157947042661726	-0.984089857618303	0.0589440513647572	1	0.996042521890555	0.479997198909331	down	-0.984089857618303	1.80148850124169
P62281	0.00625352671106214	-0.607418154151861	0.0350016234175681	1	0.996042521890555	0.28502759496028	down	-0.607418154151861	2.2038749907861
P62301	0.0076486022711843	-0.496935588361831	0.0387649632169472	1	0.996042521890555	0.31567347898796	normal	-0.496935588361831	2.11641792188865
P62317	0.698745749450013	-0.0837908291433247	0.782643875979104	1	0.996042521890555	1	normal	-0.0837908291433247	0.155680820960288
P62320	0.0369474397827453	-0.48266260365095	0.099287685047522	1	0.996042521890555	0.808526214360236	normal	-0.48266260365095	1.43241565000931
P62331	0.155036388153879	-0.350652980030369	0.263071410830528	1	0.996042521890555	1	normal	-0.350652980030369	0.809566357831437
P62334	0.707798666725369	0.0362269981558085	0.789577830991731	1	0.996042521890555	1	normal	0.0362269981558085	0.150090259774741
P62702	0.00128653410063863	-0.47984491629661	0.0165619823222213	1	0.944316029868752	0.134868658312232	normal	-0.47984491629661	2.89057869797061
P62717	0.000458990749651893	-0.539142830577234	0.0106167667879098	0.886311137577806	0.51636459335838	0.0864551757417415	normal	-0.539142830577234	3.33819606700222
P62743	0.118207875336073	0.320737478817356	0.216976622883989	1	0.996042521890555	1	normal	0.320737478817356	0.927353588589578
P62751	0.00204957439002792	-0.555580401501168	0.0200899905946391	1	0.996042521890555	0.163598174680393	normal	-0.555580401501168	2.68833631418948
P62754	0.000364588089173656	-0.499437882038517	0.0100288581213988	0.70401960019433	0.434589002294998	0.0816676779941992	normal	-0.499437882038517	3.43819752353253
P62774	0.433277290366917	-0.0928025205564653	0.551158397693358	1	0.996042521890555	1	normal	-0.0928025205564653	0.36323407331688
P62806	0.052214420455831	-0.608465012436405	0.122994066326765	1	0.996042521890555	1	normal	-0.608465012436405	1.28220953800345
P62814;Q91YH6	0.123913946828672	0.200796974064984	0.224463256403532	1	0.996042521890555	1	normal	0.200796974064984	0.906879809928599
P62821	0.00158722549442282	-0.271666387077434	0.0177538979774776	1	0.995190385003107	0.144574746757338	normal	-0.271666387077434	2.79936136938456
P62827	0.273347840074168	-0.251738353601751	0.397765395013729	1	0.996042521890555	1	normal	-0.251738353601751	0.563284353444552
P62830	0.120266838971018	-0.416717941430206	0.219296757368306	1	0.996042521890555	1	normal	-0.416717941430206	0.919854103642645
P62843	0.00336599339447303	-0.602526006392029	0.0242527359877889	1	0.996042521890555	0.197496525442202	down	-0.602526006392029	2.47288674063195
P62849	0.000435178996271742	-0.550140816653532	0.0103744523679103	0.840330641800734	0.498602608562324	0.0844819445137868	normal	-0.550140816653532	3.36133207384161
P62852	0.0229457528125722	-0.996365638627493	0.0723990991520865	1	0.996042521890555	0.589565257086118	down	-0.996365638627493	1.63929768924486
P62855	0.0238069275285651	-0.3877868422623	0.0735538832922548	1	0.996042521890555	0.598968973657883	normal	-0.3877868422623	1.62329665010083
P62858	0.0124073025437042	-0.396937364411728	0.0510789805699761	1	0.996042521890555	0.415949820703908	normal	-0.396937364411728	1.90632262766496
P62862	0.188664507347734	-0.393220877658116	0.303087490589412	1	0.996042521890555	1	normal	-0.393220877658116	0.724309794126783
P62869	0.253878896905903	-0.102894009100951	0.377980069333307	1	0.996042521890555	1	normal	-0.102894009100951	0.595373397346895
P62878	0.00690660433862369	0.432290394769123	0.0368415828118297	1	0.996042521890555	0.30001087715592	normal	0.432290394769123	2.16073542288111
P62880;P29387	0.0131907929358447	-0.221304859031997	0.0517711812177156	1	0.996042521890555	0.421586595990053	normal	-0.221304859031997	1.87972909700017
P62889	3.07729243204857e-05	-0.485718232196379	0.00495187640523816	0.0594225168628579	0.0543757572742982	0.0403244559684384	normal	-0.485718232196379	4.51183123121747
P62892	0.139392164316761	-0.187991306830719	0.244252512972473	1	0.996042521890555	1	normal	-0.187991306830719	0.855761638645739
P62897;CON__P62894;P00015	0.689815317825645	-0.0833119468501775	0.775791134957089	1	0.996042521890555	1	normal	-0.0833119468501775	0.161267166052579
P62900	0.00126487951540457	-0.544715105972561	0.0163924989546726	1	0.937966585750257	0.133488509852777	normal	-0.544715105972561	2.89795084072294
P62908	0.0201874740465405	-0.477843317957103	0.0674686790836776	1	0.996042521890555	0.549415525815736	normal	-0.477843317957103	1.69491801866298
P62911;P17932	0.00643375729968704	-0.499776508462934	0.0351942927640104	1	0.996042521890555	0.286596553056419	normal	-0.499776508462934	2.19153532599462
P62918	0.00386033035020201	-0.396897315652478	0.0260368191879728	1	0.996042521890555	0.212024792822572	normal	-0.396897315652478	2.41337552871402
P62960;Q9Z2C8	0.652675850746001	-0.104621213393935	0.745308733170034	1	0.996042521890555	1	normal	-0.104621213393935	0.185302456067283
P62983	0.114734462923695	-0.16249200398055	0.212011720483881	1	0.996042521890555	1	normal	-0.16249200398055	0.940306112965953
P63001;Q05144;P60764	0.00968361843047934	-0.398779169243106	0.044205832598713	1	0.996042521890555	0.35997993574503	normal	-0.398779169243106	2.0139623316634
P63005	0.553714225755364	-0.0681393384155611	0.658388035673404	1	0.996042521890555	1	normal	-0.0681393384155611	0.256714318663086
P63017	0.00272862923063427	-0.325509811655639	0.0224212044440629	1	0.996042521890555	0.182581873490941	normal	-0.325509811655639	2.56405547276876
P63028	0.81158210499456	0.0413922972635214	0.866861574276214	1	0.996042521890555	1	normal	0.0413922972635214	0.0906675375231133
P63030	0.102608248175746	0.283617335327853	0.194824510548048	1	0.996042521890555	1	normal	0.283617335327853	0.988817727009456
P63037	0.218349016202511	-0.33266493715258	0.33757562072622	1	0.996042521890555	1	normal	-0.33266493715258	0.660848760503728
P63038	0.0187402340997893	-0.261623808182875	0.0650852374940525	1	0.996042521890555	0.530006522527101	normal	-0.261623808182875	1.72722498828219
P63073	0.117331906641024	-0.188881266167268	0.215778963546493	1	0.996042521890555	1	normal	-0.188881266167268	0.930583871994637
P63085;Q63844	0.473770825520166	-0.0596355102688513	0.587950812390386	1	0.996042521890555	1	normal	-0.0596355102688513	0.324431686343754
P63094;Q6R0H7;Q8CGK7	0.000715315474330473	-0.421987859142363	0.0129635272205975	1	0.703155111266855	0.105565474544087	normal	-0.421987859142363	3.14550237981557
P63101	0.359451396716787	-0.104079726111449	0.482684733699663	1	0.996042521890555	1	normal	-0.104079726111449	0.444359824515335
P63158;P30681	0.0629501353076002	-1.12973814106649	0.138763369039927	1	0.996042521890555	1	normal	-1.12973814106649	1.20100333206476
P63242;Q8BGY2	0.0110443149157483	-0.365421914366123	0.0476039555855132	1	0.996042521890555	0.38765176144157	normal	-0.365421914366123	1.956861218456
P63276	0.00946133804001012	-0.478517586076704	0.0434996279887132	1	0.996042521890555	0.354229122443122	normal	-0.478517586076704	2.02404744052203
P63323	0.0140292556043624	-0.412591831741001	0.0538578381153554	1	0.996042521890555	0.438578802035646	normal	-0.412591831741001	1.85296537212876
P63325	0.171003942594564	-0.59343810452689	0.280551073194649	1	0.996042521890555	1	normal	-0.59343810452689	0.766993876582555
P63330	0.359080713554572	0.0809487382694043	0.482684733699663	1	0.996042521890555	1	normal	0.0809487382694043	0.444807920470587
P67778	0.337428202618183	0.08453924126903	0.461454574543705	1	0.996042521890555	1	normal	0.08453924126903	0.471818621422125
P67871	0.133715448744324	0.105819439694707	0.238467356182465	1	0.996042521890555	1	normal	0.105819439694707	0.873818413853802
P67984	0.089868036940007	-0.487197266330864	0.177076713603218	1	0.996042521890555	1	normal	-0.487197266330864	1.0463947448503
P68033;P68134;P62737;P63268	0.33950064739954	-0.176189674717554	0.46363207222667	1	0.996042521890555	1	normal	-0.176189674717554	0.46915939321918
P68037	0.259259004469319	-0.0904369148625115	0.383623860253069	1	0.996042521890555	1	normal	-0.0904369148625115	0.586266150952706
P68040	0.00163583457334451	-0.477541359707932	0.0177538979774776	1	0.995574330834904	0.144574746757338	normal	-0.477541359707932	2.78626061723938
P68254	0.000163797528373495	-0.314372225552304	0.00748646934141158	0.31629302728922	0.233575275460605	0.0609643251591406	normal	-0.314372225552304	3.78569265582255
P68368	0.95063683011084	0.0189378830411245	0.967165289222356	1	0.996042521890555	1	normal	0.0189378830411245	0.0219853640323651
P68372;Q9D6F9;A2AQ07	0.332008630574464	0.119572295937016	0.456328391344572	1	0.996042521890555	1	normal	0.119572295937016	0.478850626650941
P68373	0.418080208646099	0.0638340435730167	0.537177473212512	1	0.996042521890555	1	normal	0.0638340435730167	0.37874039087874
P68510	0.209646168550766	-0.11271754616	0.327264956727186	1	0.996042521890555	1	normal	-0.11271754616	0.678513070262394
P70168	0.379997011365914	-0.047697497734584	0.503965816584876	1	0.996042521890555	1	normal	-0.047697497734584	0.42021981904739
P70194	0.41850468210696	-0.169638099047493	0.537322168316849	1	0.996042521890555	1	normal	-0.169638099047493	0.378299678884958
P70195	0.446323687824822	-0.100566398967815	0.562565953779198	1	0.996042521890555	1	normal	-0.100566398967815	0.350350063151385
P70245	0.0593030598707377	-0.161456278114382	0.133622180408862	1	0.996042521890555	1	normal	-0.161456278114382	1.22692289768645
P70266;Q6DTY7	0.476509054824925	-0.202197580416706	0.589343296643029	1	0.996042521890555	1	normal	-0.202197580416706	0.32192884230134
P70288	0.037747673897009	-0.240925493439244	0.100538976958792	1	0.996042521890555	0.81871581956248	normal	-0.240925493439244	1.42310980548694
P70296;Q8VIN1	0.0126538586588593	0.399556040638134	0.0513580742618271	1	0.996042521890555	0.418222555394178	normal	0.399556040638134	1.89777702083469
P70333	0.101162227480462	-0.307604777160883	0.192267973685799	1	0.996042521890555	1	normal	-0.307604777160883	0.994981616537768
P70349	0.254634623162856	-0.0849923029746531	0.378230351790365	1	0.996042521890555	1	normal	-0.0849923029746531	0.59408254480551
P70362	0.898953019122077	0.0248626461472221	0.935279245649101	1	0.996042521890555	1	normal	0.0248626461472221	0.0462630046729894
P70372	0.000832584843437396	-0.480869723481465	0.0132869531626249	1	0.767643225649279	0.1081992186223	normal	-0.480869723481465	3.07957149937215
P70398	0.973337554300042	-0.00232153827626658	0.981982663194034	1	0.996042521890555	1	normal	-0.00232153827626658	0.0117365199096944
P70404	0.096563691599663	-0.34275046679537	0.186464488478949	1	0.996042521890555	1	normal	-0.34275046679537	1.01518613965142
P70441	0.0103145855170185	-0.572482641124382	0.0454736635464904	1	0.996042521890555	0.370304222751667	normal	-0.572482641124382	1.98654821910027
P70670;Q60817	0.232595744746416	-0.501974225676384	0.354706792499374	1	0.996042521890555	1	normal	-0.501974225676384	0.633398234792675
P70671	0.531612024427502	0.170535643774281	0.641589261980941	1	0.996042521890555	1	normal	0.170535643774281	0.274405204397002
P70677	0.0452685125345232	-0.352853648825732	0.112646259928047	1	0.996042521890555	0.917308667815857	normal	-0.352853648825732	1.34420377563202
P70694;Q91WR5	0.000744037485097692	-0.562593824897921	0.0129992389835698	1	0.720228285574566	0.105856284995658	normal	-0.562593824897921	3.1284051838614
P70697	0.618729521752051	-0.0746442009282078	0.715361875962181	1	0.996042521890555	1	normal	-0.0746442009282078	0.208499161775156
P70699	0.0266199697787685	-0.133498672182238	0.0790817871427722	1	0.996042521890555	0.643984175406891	normal	-0.133498672182238	1.57479244190873
P80313	0.00285801754446848	-0.307144616943176	0.022880363359183	1	0.996042521890555	0.186320927526234	normal	-0.307144616943176	2.54393510953999
P80314	0.00158005451568387	-0.285835631957581	0.0177538979774776	1	0.995132785505784	0.144574746757338	normal	-0.285835631957581	2.80132792858213
P80315	0.048321490912922	-0.147773136090426	0.117197086288371	1	0.996042521890555	0.954367265844029	normal	-0.147773136090426	1.31585967444351
P80316	0.000814247202097179	-0.309578503201107	0.0132869531626249	1	0.758576255430035	0.1081992186223	normal	-0.309578503201107	3.08924372507607
P80317;Q61390	0.00367381845872809	-0.233815998493281	0.0257860048014971	1	0.996042521890555	0.209982344090816	normal	-0.233815998493281	2.43488230810658
P80318	0.000335973937435108	-0.295874353939479	0.00968306974906259	0.648765673187194	0.408544307921092	0.0788518306560225	normal	-0.295874353939479	3.47369441090517
P83882	0.00100858684995561	-0.669528601196436	0.0144942790119661	1	0.847212953962711	0.118030796405586	down	-0.669528601196436	2.99628669850977
P83940	0.193126567807392	-0.159835317999975	0.308204464823202	1	0.996042521890555	1	normal	-0.159835317999975	0.714157977600874
P84084	0.822631122841191	0.0599045636964362	0.877140087358553	1	0.996042521890555	1	normal	0.0599045636964362	0.0847948637272805
P84089	0.00420920167826678	-0.60170201946261	0.0271838409389068	1	0.996042521890555	0.221365298179582	down	-0.60170201946261	2.37580026511441
P84091	0.100560020532873	-0.1511345890336	0.191500394131143	1	0.996042521890555	1	normal	-0.1511345890336	0.99757464664556
P84099	0.000799128271177688	-0.576556703524624	0.0132869531626249	1	0.751081458551565	0.1081992186223	normal	-0.576556703524624	3.09738350479927
P85094	0.18133374037347	0.310264797508897	0.293017115197633	1	0.996042521890555	1	normal	0.310264797508897	0.74152138015887
P97290	0.504850582545721	-0.144548217263852	0.615358046051904	1	0.996042521890555	1	normal	-0.144548217263852	0.296837138272751
P97328	0.000907214110093494	0.900415486003929	0.013903416242782	1	0.803359258811653	0.113219242608696	up	0.900415486003929	3.04229020372444
P97351	0.00132637665567466	-0.588778144573968	0.0168502192243932	1	0.956317568741428	0.137215848613228	down	-0.588778144573968	2.87733313034092
P97364	0.135586676077363	0.261538513710995	0.240641426015982	1	0.996042521890555	1	normal	0.261538513710995	0.867782985914275
P97370	0.0274910809565818	-0.339658342968783	0.0808807789938637	1	0.996042521890555	0.658633847925006	normal	-0.339658342968783	1.56080818324678
P97371	0.024525647798904	-0.386561111404245	0.0751997241452936	1	0.996042521890555	0.612371496576108	normal	-0.386561111404245	1.6103795127238
P97372	0.00932000914180301	-0.484977357552631	0.0430548747675158	1	0.996042521890555	0.350607377832125	normal	-0.484977357552631	2.03058366165539
P97379	0.845813410956576	0.0230334007374805	0.893960425044964	1	0.996042521890555	1	normal	0.0230334007374805	0.0727254330951676
P97384	0.214835309422821	-0.0918763217757559	0.332978906278113	1	0.996042521890555	1	normal	-0.0918763217757559	0.667894338301863
P97429	0.350754574151851	0.0388129708703381	0.473972766051242	1	0.996042521890555	1	normal	0.0388129708703381	0.454996656676066
P97449	0.326180840460666	-0.138237605513723	0.451509106042686	1	0.996042521890555	1	normal	-0.138237605513723	0.48654155257405
P97450	0.390702473658101	0.0857075524200521	0.511993069654783	1	0.996042521890555	1	normal	0.0857075524200521	0.408153839113934
P97461	0.0576569568777324	-0.572888686951935	0.130829123068039	1	0.996042521890555	1	normal	-0.572888686951935	1.23914828331592
P97478	0.0125794419775776	0.25818218629553	0.0513549734856285	1	0.996042521890555	0.418197304943024	normal	0.25818218629553	1.90033862371062
P97493	0.664472815766632	0.0546754198427628	0.755207184959015	1	0.996042521890555	1	normal	0.0546754198427628	0.177522781770218
P97494	0.768598868240635	0.0338916879650555	0.840410200777274	1	0.996042521890555	1	normal	0.0338916879650555	0.114300259368429
P97501	0.718067201551081	0.326539616967795	0.799186032389128	1	0.996042521890555	1	normal	0.326539616967795	0.143834909661473
P97742;Q924X2	0.2756225366767	0.127646671192445	0.399870111437045	1	0.996042521890555	1	normal	0.127646671192445	0.559685274593971
P97765	0.0537826802677483	-0.348892646396524	0.124975157156464	1	0.996042521890555	1	normal	-0.348892646396524	1.26935755844429
P97807	0.0126248763083428	0.466019636549765	0.0513580742618271	1	0.996042521890555	0.418222555394178	normal	0.466019636549765	1.89877286816909
P97821	0.448960255549353	-0.238555190296915	0.56515140382386	1	0.996042521890555	1	normal	-0.238555190296915	0.347792103450107
P97823	0.0610813194179869	0.260438670632835	0.136344963856761	1	0.996042521890555	1	normal	0.260438670632835	1.2140915903163
P97855	0.05306836877729	-0.333136295538561	0.124324815968837	1	0.996042521890555	1	normal	-0.333136295538561	1.27516426156808
P97872	0.026824371398047	0.555924730005763	0.0795666070193989	1	0.996042521890555	0.64793219352523	normal	0.555924730005763	1.57147044649372
P99024	0.0133269498436607	-0.584603104065017	0.0520938059678316	1	0.996042521890555	0.424213815747925	normal	-0.584603104065017	1.87526923675603
P99025	0.00107655369787041	0.609478566480752	0.0151563685016844	1	0.872008495275032	0.123422368466445	up	0.609478566480752	2.96796430294482
P99026	0.696320864243474	-0.03381001823983	0.781287384575333	1	0.996042521890555	1	normal	-0.03381001823983	0.157190591626006
P99027	0.0213375366307416	-0.309998768963959	0.0695095915823937	1	0.996042521890555	0.566035222967881	normal	-0.309998768963959	1.67085572031117
P99028	0.155263300409558	-0.168521588676779	0.263225138797942	1	0.996042521890555	1	normal	-0.168521588676779	0.808931186339389
P99029	0.0032069991587715	-0.306523049878113	0.0239100979752423	1	0.996042521890555	0.194706332327642	normal	-0.306523049878113	2.4939011539914
Q00519;Q3TYQ9	0.0516447064859027	0.318410450887576	0.122230062103205	1	0.996042521890555	0.995352136027945	normal	0.318410450887576	1.28697418647307
Q00623;CON__P15497	0.0564756533186858	-0.31654598365646	0.129211476964908	1	0.996042521890555	1	normal	-0.31654598365646	1.24813873639593
Q00724	0.236131033346894	0.231929321660613	0.358260279912122	1	0.996042521890555	1	normal	0.231929321660613	0.626846932338344
Q00897	0.282022033075024	0.22238697898723	0.406406377513337	1	0.996042521890555	1	normal	0.22238697898723	0.549716960939122
Q00915	0.118930040248794	-0.180854455200132	0.217681429118883	1	0.996042521890555	1	normal	-0.180854455200132	0.924708434140945
Q00PI9	0.0586763078255244	-0.324694427874177	0.132519240246886	1	0.996042521890555	1	normal	-0.324694427874177	1.23153722171099
Q01279;Q61527;P70424	0.00184553681699244	-2.93393350961515	0.0188134520618941	1	0.996042521890555	0.153202979476966	down	-2.93393350961515	2.73387728655222
Q01339;CON__P17690	0.0130095694269194	0.251804427680617	0.0516287983394292	1	0.996042521890555	0.42042713407375	normal	0.251804427680617	1.88573707689017
Q01405	0.533755120179191	0.0478490721722201	0.642700413531766	1	0.996042521890555	1	normal	0.0478490721722201	0.27265794586874
Q01730	0.00307651822610398	0.545354068615662	0.0235744313278047	1	0.996042521890555	0.191972908906501	normal	0.545354068615662	2.51194050769348
Q01768	0.00070519593389836	-0.332138232575799	0.0129635272205975	1	0.697159273770112	0.105565474544087	normal	-0.332138232575799	3.15169020047169
Q01853	0.239067039016422	-0.0628745392844734	0.360937022940353	1	0.996042521890555	1	normal	-0.0628745392844734	0.621480297410171
Q02013	0.100058636745539	-0.367293422878431	0.191363861152082	1	0.996042521890555	1	normal	-0.367293422878431	0.999745418481623
Q02053;P31254	0.0438390148584025	-0.22668099988064	0.11039556546364	1	0.996042521890555	0.89898065992528	normal	-0.22668099988064	1.358139213793
Q02248	0.0247931387087222	-0.535465967190185	0.0755134871396572	1	0.996042521890555	0.614926552683193	normal	-0.535465967190185	1.60566848986825
Q02257	0.652263744954875	0.0807345889118825	0.745278870714713	1	0.996042521890555	1	normal	0.0807345889118825	0.185576760376211
Q02819	0.000639650589260515	-0.430721512844968	0.0126037274271638	1	0.650524649277944	0.102635528450841	normal	-0.430721512844968	3.19405719569528
Q03249	0.396036162267318	-0.13442521484741	0.516720154958237	1	0.996042521890555	1	normal	-0.13442521484741	0.402265156609568
Q03265;REV__Q6S5J6;REV__P54729	0.783875956954236	0.016997693695683	0.849418896115954	1	0.996042521890555	1	normal	0.016997693695683	0.105752656030416
Q04857	0.0423965654882649	-0.960923969393993	0.108444963425027	1	0.996042521890555	0.883096385040149	down	-0.960923969393993	1.37266932382965
Q05117	0.0325801337177484	-1.07089838352032	0.0903911468519714	1	0.996042521890555	0.736079320823369	down	-1.07089838352032	1.48704713756093
Q05421	0.0495946113871874	0.174340215506888	0.11881785929114	1	0.996042521890555	0.967565654542877	normal	0.174340215506888	1.304565508428
Q05793	0.201333913432789	-0.168947980717145	0.318473040061402	1	0.996042521890555	1	normal	-0.168947980717145	0.696083064772555
Q05816	0.000176338476095822	-2.38502687821909	0.00748646934141158	0.340509597341031	0.247402881962438	0.0609643251591406	down	-2.38502687821909	3.75365291666859
Q05915	0.107787101894135	-0.170320640314233	0.203060384153731	1	0.996042521890555	1	normal	-0.170320640314233	0.967433204931665
Q05920	0.000753969324784989	0.701103640884147	0.0129992389835698	1	0.726072459767944	0.105856284995658	up	0.701103640884147	3.12264632302626
Q06138;Q9DB16	0.526114533321292	0.0836942729248618	0.636147253502452	1	0.996042521890555	1	normal	0.0836942729248618	0.278919701141326
Q06185	0.481922415025879	0.0703445532410742	0.59360413730258	1	0.996042521890555	1	normal	0.0703445532410742	0.317022873458787
Q06890	0.976467890838367	0.00421774388013096	0.984112472447227	1	0.996042521890555	1	normal	0.00421774388013096	0.0103420330325393
Q07076	0.0798305201877749	0.134198676089593	0.164338569264193	1	0.996042521890555	1	normal	0.134198676089593	1.09783104079103
Q07417	0.0043221353209885	0.0874842588774869	0.0277277186206937	1	0.996042521890555	0.225794239824456	normal	0.0874842588774869	2.36430163998897
Q07456	0.744469813244972	0.0662777625809143	0.821000119575123	1	0.996042521890555	1	normal	0.0662777625809143	0.128152907323387
Q07797	0.0522453871579907	-0.464854739150775	0.122994066326765	1	0.996042521890555	1	normal	-0.464854739150775	1.28195204818852
Q08857	0.0463990007927445	1.04569744321549	0.113786015395188	1	0.996042521890555	0.926590001877612	up	1.04569744321549	1.33349137192076
Q09XV5;A3KFM7	0.926868541901954	-0.014492596553128	0.954042193183728	1	0.996042521890555	1	normal	-0.014492596553128	0.0329818576300955
Q11011	0.0253507875687803	0.166274748191607	0.0763687531908186	1	0.996042521890555	0.621891213227806	normal	0.166274748191607	1.59600854396527
Q11136	0.468653606692619	0.169275023895245	0.583528572873955	1	0.996042521890555	1	normal	0.169275023895245	0.329148036355255
Q14C51	0.315262930078632	0.0675387557759062	0.440732050184843	1	0.996042521890555	1	normal	0.0675387557759062	0.501327092394393
Q14CH1	0.25082916567594	-0.209859585622731	0.375195583749531	1	0.996042521890555	1	normal	-0.209859585622731	0.600621966423132
Q14DH7	0.0275187321589686	2.66220811582735	0.0808807789938637	1	0.996042521890555	0.658633847925006	up	2.66220811582735	1.56037157875948
Q283N4	0.220410074194932	-0.33984822881769	0.339978253075396	1	0.996042521890555	1	normal	-0.33984822881769	0.656768559242756
Q2TPA8	0.0081830800761278	0.568065624398744	0.040413114135557	1	0.996042521890555	0.329094813388899	normal	0.568065624398744	2.08708319898273
Q3B7Z2;Q5QNQ6	0.996042521890555	0.001366544167686	0.996042521890555	1	0.996042521890555	1	normal	0.001366544167686	0.00172212078489944
Q3TAS6	0.553434219548874	0.0748227205466323	0.658388035673404	1	0.996042521890555	1	normal	0.0748227205466323	0.256933991379036
Q3TC72	0.00760097195787779	0.351230457840615	0.0387268518487124	1	0.996042521890555	0.315363127907983	normal	0.351230457840615	2.11913086969905
Q3TCH7	0.431057560809277	0.0902919154292898	0.549783454374315	1	0.996042521890555	1	normal	0.0902919154292898	0.365464732918839
Q3TCJ1	0.659539900089786	0.101940405672321	0.751348708776944	1	0.996042521890555	1	normal	0.101940405672321	0.180758925872499
Q3TDN2	0.236759431964356	-0.289770240573482	0.358713634154521	1	0.996042521890555	1	normal	-0.289770240573482	0.625692710662685
Q3TDQ1	0.391082247607876	-0.173905771847561	0.511993069654783	1	0.996042521890555	1	normal	-0.173905771847561	0.407731897525041
Q3THE2;Q9CQ19	0.00369575781916866	-0.553218459999699	0.0257860048014971	1	0.996042521890555	0.209982344090816	normal	-0.553218459999699	2.43229649558091
Q3THG9	0.0301214894544441	-0.541672374988595	0.0857884898768903	1	0.996042521890555	0.698598652215979	normal	-0.541672374988595	1.52112355684541
Q3THK7	0.000954668042977257	-0.372931302675769	0.0142904185347991	1	0.82483318913235	0.116370705934319	normal	-0.372931302675769	3.02014761497665
Q3THS6	0.755628478552762	-0.0689492126014524	0.831406605176856	1	0.996042521890555	1	normal	-0.0689492126014524	0.121691682506098
Q3TLP5	0.63007294353468	-0.0487541756238419	0.725504385191095	1	0.996042521890555	1	normal	-0.0487541756238419	0.200609169370555
Q3TMH2	0.0389823904011675	-0.210338877424103	0.102257684561468	1	0.996042521890555	0.832711715940949	normal	-0.210338877424103	1.40913153345322
Q3TNA1	0.349172975943653	0.0456745223625838	0.472165977974226	1	0.996042521890555	1	normal	0.0456745223625838	0.45695937565577
Q3TXS7	0.466501033673656	0.047845963568069	0.581545187878521	1	0.996042521890555	1	normal	0.047845963568069	0.331147389606083
Q3U0B3	0.171988833732766	0.168888750698916	0.281688242525845	1	0.996042521890555	1	normal	0.168888750698916	0.764499748474215
Q3U0V1	0.0578261817614644	-0.362901799557111	0.130905459532694	1	0.996042521890555	1	normal	-0.362901799557111	1.23787548303225
Q3U1J4	0.457288188234085	-0.0462098576245913	0.572277052158146	1	0.996042521890555	1	normal	-0.0462098576245913	0.339810016312318
Q3U2P1	0.0826766545668284	-0.172438598536336	0.167522161561958	1	0.996042521890555	1	normal	-0.172438598536336	1.08261710500751
Q3U3R4	0.199859750785897	-0.255643515420441	0.316854826574357	1	0.996042521890555	1	normal	-0.255643515420441	0.699274658466144
Q3UDE2	0.288851431545055	-0.106990154323615	0.413777532873517	1	0.996042521890555	1	normal	-0.106990154323615	0.539325475757751
Q3UE37	0.0337647309237121	0.481375240815623	0.0927449436894568	1	0.996042521890555	0.755246918954741	normal	0.481375240815623	1.47153670688894
Q3UEG6	0.0249652207889219	0.333100916759158	0.0758308466436358	1	0.996042521890555	0.617510896131429	normal	0.333100916759158	1.60266458875221
Q3UFF7	0.00156990576233601	0.771214408041473	0.0177538979774776	1	0.995052040414409	0.144574746757338	up	0.771214408041473	2.80412641646071
Q3UGC7;Q66JS6	0.220431265070117	-0.301488936797189	0.339978253075396	1	0.996042521890555	1	normal	-0.301488936797189	0.656726806896292
Q3UGR5	0.0545224846808489	0.296996469267665	0.125786042913643	1	0.996042521890555	1	normal	0.296996469267665	1.26342436086022
Q3UJU9	0.849841604526138	0.0189195748229196	0.895462381948236	1	0.996042521890555	1	normal	0.0189195748229196	0.0706620115686546
Q3ULD5	0.00759670755100763	0.530374376532247	0.0387268518487124	1	0.996042521890555	0.315363127907983	normal	0.530374376532247	2.11937459222522
Q3ULJ0	0.0250994351946612	0.353536527917758	0.0759670993117411	1	0.996042521890555	0.618620438104202	normal	0.353536527917758	1.60033605121226
Q3UM45	0.150779083626172	-0.0535355252234682	0.258115612129555	1	0.996042521890555	1	normal	-0.0535355252234682	0.821658900480646
Q3UMF0	0.0271250229338914	1.44702052343319	0.0802119744032839	1	0.996042521890555	0.653187592999136	up	1.44702052343319	1.56662988595233
Q3UN02	0.123786017670947	0.612421703452259	0.224442065842815	1	0.996042521890555	1	normal	0.612421703452259	0.907328408557401
Q3UNX5	0.0492908963418319	0.19598194911245	0.118717357826577	1	0.996042521890555	0.966747244196799	normal	0.19598194911245	1.3072332842439
Q3UNZ8	0.00178889409397515	0.786723156260855	0.0185717983627205	1	0.996042521890555	0.151235128675676	up	0.786723156260855	2.74741536975328
Q3UP75	0.894889628794209	-0.040867668417801	0.931553570459093	1	0.996042521890555	1	normal	-0.040867668417801	0.0482305250879539
Q3UPH1	0.20509603903043	0.173075251976424	0.322246095498585	1	0.996042521890555	1	normal	0.173075251976424	0.688042726973604
Q3UPL0	0.0186329273068022	-0.247799180454079	0.0648291578908738	1	0.996042521890555	0.527921197725401	normal	-0.247799180454079	1.72971891035756
Q3UQ44	0.23947448457889	-0.250688866993455	0.361269710720185	1	0.996042521890555	1	normal	-0.250688866993455	0.620740752800184
Q3URD3	0.552088694934254	-0.0832736340653244	0.65819416755802	1	0.996042521890555	1	normal	-0.0832736340653244	0.257991145774078
Q3URE1	0.0407748593929846	0.409847624499361	0.105403284454958	1	0.996042521890555	0.858327178448289	normal	0.409847624499361	1.38960752789544
Q3URS9	0.0136914356231399	-0.316703361655439	0.0530886790929381	1	0.996042521890555	0.432315334090569	normal	-0.316703361655439	1.86355101128757
Q3UTJ2	9.14058435639473e-05	-0.925641412455736	0.00706018735687929	0.176504683921982	0.143141551021141	0.0574929967759791	down	-0.925641412455736	4.03902603898768
Q3UZZ6	0.0182893832067918	0.584047808956751	0.0643959678334482	1	0.996042521890555	0.524393615054285	normal	0.584047808956751	1.73780094047238
Q4FZF3	0.776374271138376	-0.0276025458330975	0.844132160792908	1	0.996042521890555	1	normal	-0.0276025458330975	0.109928865462677
Q4LDG0;E9Q9W4	0.0107453557726099	0.274925685390073	0.0469759451938387	1	0.996042521890555	0.382537704604447	normal	0.274925685390073	1.96877920069153
Q4VAA2	0.00365104489788367	0.315012710547697	0.0257305390431145	1	0.996042521890555	0.209530671563349	normal	0.315012710547697	2.43758282638108
Q501J6	0.0698017041786281	-0.380977413087942	0.149431364488837	1	0.996042521890555	1	normal	-0.380977413087942	1.15613397413415
Q505B7	0.013965431663827	-0.269405514903089	0.0537196186112547	1	0.996042521890555	0.43745324359053	normal	-0.269405514903089	1.85494563595146
Q570Y9	0.185432480762699	-0.152534156540124	0.298391766960643	1	0.996042521890555	1	normal	-0.152534156540124	0.731814191548058
Q571F8	0.0686134986872133	0.419058606678792	0.148433772712544	1	0.996042521890555	1	normal	0.419058606678792	1.16359043489585
Q571I9	0.016703301096766	0.659059640633249	0.0613756153987042	1	0.996042521890555	0.49979807615207	up	0.659059640633249	1.77719769014383
Q59J78	0.0338794970587474	0.292249107658034	0.0927961827240302	1	0.996042521890555	0.755664172138067	normal	0.292249107658034	1.47006304539658
Q5EBG8	0.476724095989855	0.0766595618263208	0.589343296643029	1	0.996042521890555	1	normal	0.0766595618263208	0.32173289613053
Q5FW57	0.25084282683617	-0.236451657416387	0.375195583749531	1	0.996042521890555	1	normal	-0.236451657416387	0.600598313651622
Q5FW60	0.0129569648886966	-3.3489873390975	0.0516287983394292	1	0.996042521890555	0.42042713407375	down	-3.3489873390975	1.88749671809986
Q5FWK3	0.276357281293299	-0.307162565408108	0.400635067700721	1	0.996042521890555	1	normal	-0.307162565408108	0.558529088405013
Q5RKZ7	0.82567099983811	-0.0311047122828736	0.879895530180679	1	0.996042521890555	1	normal	-0.0311047122828736	0.0831929689240852
Q5RL79	0.0359475235449324	-0.621001854405469	0.0973557755473556	1	0.996042521890555	0.792794157822625	down	-0.621001854405469	1.44433102316194
Q5SUR0	0.0325546509583225	-0.437802763166318	0.0903911468519714	1	0.996042521890555	0.736079320823369	normal	-0.437802763166318	1.48738695667362
Q5SW19	0.109740568847033	-0.141591852455833	0.205537379673735	1	0.996042521890555	1	normal	-0.141591852455833	0.959632792941769
Q5SWU9	0.415405988911727	0.355997867182122	0.535220314090613	1	0.996042521890555	1	normal	0.355997867182122	0.381527246528492
Q5U458	0.876628168342121	0.0316782576655439	0.916654530417346	1	0.996042521890555	1	normal	0.0316782576655439	0.05718457844706
Q5U5V2	0.0573321297657993	0.207170445850939	0.13024510891501	1	0.996042521890555	1	normal	0.207170445850939	1.24160192481604
Q5XG73	0.154991993672194	0.274968885214912	0.263071410830528	1	0.996042521890555	1	normal	0.274968885214912	0.809690735338045
Q5XJY5	0.0249758769887894	-0.236724271758972	0.0758308466436358	1	0.996042521890555	0.617510896131429	normal	-0.236724271758972	1.60247925326394
Q5XKN4	0.801389937204109	-0.0172747466250924	0.86210806058002	1	0.996042521890555	1	normal	-0.0172747466250924	0.0961561151653174
Q5YD48	0.0868702429281311	-0.250778347962142	0.173030167670156	1	0.996042521890555	1	normal	-0.250778347962142	1.06112896400331
Q60590	0.387138346306	0.577458372677157	0.509239881959731	1	0.996042521890555	1	normal	0.577458372677157	0.412133809398443
Q60597	0.0040429566640538	0.379689102613656	0.0265257354613804	1	0.996042521890555	0.216006168997151	normal	0.379689102613656	2.39330091378954
Q60598	0.0206604203389737	0.450924258203916	0.068430997726515	1	0.996042521890555	0.557251944289278	normal	0.450924258203916	1.68486084694806
Q60605;Q8CI43	0.0111015745022193	-0.504406713688151	0.0477441878926178	1	0.996042521890555	0.388793710680694	normal	-0.504406713688151	1.95461542219237
Q60631	0.46989319625339	-0.101261540451879	0.584392517801607	1	0.996042521890555	1	normal	-0.101261540451879	0.328000843231998
Q60648	0.0366109680176149	0.459449978154663	0.0987371218463889	1	0.996042521890555	0.804042830740554	normal	0.459449978154663	1.43638878794036
Q60668	0.114036185753641	-0.323707629630041	0.211125479089434	1	0.996042521890555	1	normal	-0.323707629630041	0.942957317264448
Q60676	0.371976746794198	-0.148426476491896	0.495712282994891	1	0.996042521890555	1	normal	-0.148426476491896	0.429484208114362
Q60692	0.747213850855415	-0.0157827401719992	0.823086107245754	1	0.996042521890555	1	normal	-0.0157827401719992	0.126555086330527
Q60710	0.0180703638874711	-0.487472749248594	0.0640254544343243	1	0.996042521890555	0.521376425200176	normal	-0.487472749248594	1.74303310185359
Q60737;Q6P8J7;O54833	0.468696435280945	-0.123412552729637	0.583528572873955	1	0.996042521890555	1	normal	-0.123412552729637	0.329108349538681
Q60759	0.000597163142763556	0.450515086699652	0.0120759204305246	1	0.619258179045808	0.0983374546997878	normal	0.450515086699652	3.22390700501328
Q60766	0.412170493997176	-0.170500794162523	0.533445860528517	1	0.996042521890555	1	normal	-0.170500794162523	0.384923101234307
Q60854	0.13531282235583	0.417433160455362	0.240426184066321	1	0.996042521890555	1	normal	0.417433160455362	0.868661047345265
Q60864	1.58812486901874e-05	-0.595398350298138	0.00306666912207518	0.0306666912207518	0.0294597163202976	0.0249727080934571	down	-0.595398350298138	4.79911535342417
Q60865	0.0844102089175211	-0.133499608571472	0.169480445775733	1	0.996042521890555	1	normal	-0.133499608571472	1.07360502483855
Q60866	0.688828443526444	0.0367723195281052	0.775132706555689	1	0.996042521890555	1	normal	0.0367723195281052	0.161888928030105
Q60872;Q8BMJ3	0.00989572108871345	-0.650709281122187	0.0447205310285571	1	0.996042521890555	0.364171262925433	down	-0.650709281122187	2.00455255381342
Q60902	0.179459977759757	0.145228400796719	0.290232175087178	1	0.996042521890555	1	normal	0.145228400796719	0.746032390406589
Q60930	0.744082074528616	-0.0398892404244366	0.821000119575123	1	0.996042521890555	1	normal	-0.0398892404244366	0.128379157802292
Q60931	0.0178553651049355	-0.390405855009853	0.0638494629956121	1	0.996042521890555	0.519943279773997	normal	-0.390405855009853	1.74823126496503
Q60932	0.159460725762508	-0.20851942523149	0.267988391163972	1	0.996042521890555	1	normal	-0.20851942523149	0.797346263609429
Q60936	0.0484828909046644	-0.482124235787668	0.117197086288371	1	0.996042521890555	0.954367265844029	normal	-0.482124235787668	1.31441149225531
Q60972;Q60973	0.00230550947299678	-0.523792989197091	0.0212760391007561	1	0.996042521890555	0.173256485358493	normal	-0.523792989197091	2.63723308898924
Q61035;Q99KK9	0.230453902592698	-0.180110299273711	0.352062093280458	1	0.996042521890555	1	normal	-0.180110299273711	0.637415932971777
Q61081	0.00276580496696754	-0.591735655577502	0.0224840431246361	1	0.996042521890555	0.183093585698703	down	-0.591735655577502	2.55817844778279
Q61102	0.55094040671965	-0.0437519108864761	0.657519113334761	1	0.996042521890555	1	normal	-0.0437519108864761	0.25889537470991
Q61133	0.353442443073111	0.174514043028914	0.476938883537486	1	0.996042521890555	1	normal	0.174514043028914	0.451681299521803
Q61147;CON__ENSEMBL:ENSBTAP00000031900	0.98249617870571	-0.00287236884428343	0.98658352630303	1	0.996042521890555	1	normal	-0.00287236884428343	0.00766913008256235
Q61166	0.0270682053219572	-0.408699894738181	0.0801667246575143	1	0.996042521890555	0.652819112198821	normal	-0.408699894738181	1.56754053789808
Q61171	0.594470960797439	0.0433125931258109	0.693422763770767	1	0.996042521890555	1	normal	0.0433125931258109	0.22586935529837
Q61176	0.307037195572848	0.1301706263438	0.43276556543881	1	0.996042521890555	1	normal	0.1301706263438	0.512809009364724
Q61207	0.00832119989250619	-0.268893183399957	0.0409051134694821	1	0.996042521890555	0.333101295751095	normal	-0.268893183399957	2.0798140452091
Q61233	0.0341076272730495	-0.193858753464226	0.0932887085896013	1	0.996042521890555	0.759674942188493	normal	-0.193858753464226	1.46714849161762
Q61249;Q9QZ29	0.234048115830089	0.101435913730541	0.356425009201815	1	0.996042521890555	1	normal	0.101435913730541	0.630694850746276
Q61316	0.00562941337072965	-0.24452831707666	0.0327214172852177	1	0.996042521890555	0.266459265652694	normal	-0.24452831707666	2.24953685970089
Q61335	0.0039531067911999	-0.227010331561902	0.0262720936356479	1	0.996042521890555	0.213940695670175	normal	-0.227010331561902	2.40306145325066
Q61425	0.000425256376973761	0.734801541207844	0.0103316943300253	0.821170063936333	0.490084236491481	0.0841337543581989	up	0.734801541207844	3.37134916516101
Q61490	0.0202693306433286	-0.644786737839831	0.0674828921935646	1	0.996042521890555	0.549531266976643	down	-0.644786737839831	1.69316059283184
Q61545	0.0182590655868639	-0.75439919604891	0.0643959678334482	1	0.996042521890555	0.524393615054285	down	-0.75439919604891	1.7385214513829
Q61559	0.687439412342927	-0.0338039781369885	0.774020702760462	1	0.996042521890555	1	normal	-0.0338039781369885	0.162765572471737
Q61578	0.0559451947713759	-0.397636758140745	0.128301865918678	1	0.996042521890555	1	normal	-0.397636758140745	1.25223720983083
Q61586	0.304041662024064	0.161916997105348	0.430113149720489	1	0.996042521890555	1	normal	0.161916997105348	0.517066902090453
Q61598	0.53526304475836	-0.0447400666840156	0.643181667348098	1	0.996042521890555	1	normal	-0.0447400666840156	0.271432739825136
Q61646	0.0881225527616811	1.22500997030483	0.17417057255149	1	0.996042521890555	1	normal	1.22500997030483	1.05491293056061
Q61656	0.150636170812796	-0.387511316586067	0.258099774480487	1	0.996042521890555	1	normal	-0.387511316586067	0.822070732662193
Q61699	0.000123858026264949	-0.935138804703771	0.00748646934141158	0.239169848717617	0.18492003321357	0.0609643251591406	down	-0.935138804703771	3.90707584495515
Q61702;CON__Q0VCM5	0.14471773431713	-0.262750281453808	0.250627753333074	1	0.996042521890555	1	normal	-0.262750281453808	0.839478245355475
Q61703	0.29195805678401	0.146690833443123	0.416990390273612	1	0.996042521890555	1	normal	0.146690833443123	0.534679535591464
Q61768;P33175;P28738	0.302759786130402	-0.24280012711142	0.428928207643291	1	0.996042521890555	1	normal	-0.24280012711142	0.518901810220436
Q61792	0.0115554218816545	0.490152357674936	0.0490500542817988	1	0.996042521890555	0.399427730474784	normal	0.490152357674936	1.93721419405939
Q61830	0.00150834509549542	-1.03414584944038	0.0177538979774776	1	0.994502946305088	0.144574746757338	down	-1.03414584944038	2.82149928451181
Q61838;Q6GQT1	0.717286986953219	0.0648217804753304	0.798778069092656	1	0.996042521890555	1	normal	0.0648217804753304	0.144307048079486
Q61907	0.254601515907494	-0.503902507329903	0.378230351790365	1	0.996042521890555	1	normal	-0.503902507329903	0.594139014868146
Q61937	0.119472962250382	-0.253327817913045	0.21846807775141	1	0.996042521890555	1	normal	-0.253327817913045	0.922730368138925
Q61941	0.0500290593504576	0.294960413164203	0.119414231898311	1	0.996042521890555	0.972422076426349	normal	0.294960413164203	1.30077766267218
Q61990;P57722;P57724	0.000780407784692405	-0.378978524578254	0.0132510612585967	1	0.741387395457785	0.107906941233858	normal	-0.378978524578254	3.10767840709903
Q62048	0.525491353363174	-0.146482794590917	0.635791856732011	1	0.996042521890555	1	normal	-0.146482794590917	0.279434425625377
Q62086	0.624290776890557	0.0673967102119385	0.720095537302341	1	0.996042521890555	1	normal	0.0673967102119385	0.20461308117495
Q62087	0.0234683215634792	-0.328019980027212	0.0732105475590926	1	0.996042521890555	0.596173098817459	normal	-0.328019980027212	1.62951796970201
Q62093	0.173127578530968	-0.225375840727923	0.28270832300817	1	0.996042521890555	1	normal	-0.225375840727923	0.761633745239525
Q62095;Q61496	0.172611203588772	-0.256644059131149	0.282228818060897	1	0.996042521890555	1	normal	-0.256644059131149	0.76293101917196
Q62167;P16381	0.303587948060073	-0.299773549982053	0.429786164005866	1	0.996042521890555	1	normal	-0.299773549982053	0.517715473207708
Q62186	0.00136865267024073	-0.600470633283883	0.0171614825080185	1	0.969006090530434	0.139750548906205	down	-0.600470633283883	2.86370675094298
Q62203	0.251826717988197	-0.289517404502227	0.376075402186273	1	0.996042521890555	1	normal	-0.289517404502227	0.598898194564636
Q62261	0.000485194702351353	-0.72592562491615	0.0108943136074472	0.936910970240462	0.53567052405739	0.0887153138364198	down	-0.72592562491615	3.31408394966889
Q62264	0.10598762205633	0.89122060408937	0.200256456155355	1	0.996042521890555	1	normal	0.89122060408937	0.974744851589235
Q62318	0.846735384753231	0.0938134431655073	0.893986798695769	1	0.996042521890555	1	normal	0.0938134431655073	0.072252290846075
Q62348	0.534028709217043	0.140960329219369	0.642700413531766	1	0.996042521890555	1	normal	0.140960329219369	0.27243539480779
Q62418	0.17672754199058	0.168534979143721	0.287042303971161	1	0.996042521890555	1	normal	0.168534979143721	0.752695762873384
Q62425	0.139753631889115	0.387055520381378	0.244663883207507	1	0.996042521890555	1	normal	0.387055520381378	0.85463689693774
Q62426	0.0220588917907722	0.491905019247561	0.07111138572284	1	0.996042521890555	0.579079061707193	normal	0.491905019247561	1.65641630972184
Q62446	0.00278220612697791	-0.893205611106618	0.0224840431246361	1	0.996042521890555	0.183093585698703	down	-0.893205611106618	2.55561069731563
Q62448	0.578592570629711	0.0921502825115823	0.679186780477794	1	0.996042521890555	1	normal	0.0921502825115823	0.237627147174789
Q62452;Q6ZQM8	0.030098731285037	1.14425790727353	0.0857884898768903	1	0.996042521890555	0.698598652215979	up	1.14425790727353	1.52145181030383
Q62465	0.0210579693663171	0.237929698210918	0.0691677320264038	1	0.996042521890555	0.563251369033578	normal	0.237929698210918	1.67658351043081
Q63829	0.33533205773049	0.207010806320841	0.459564374363078	1	0.996042521890555	1	normal	0.207010806320841	0.474524926052426
Q63836	1.31985035680598e-07	-2.73481745722118	0.000127431551949618	0.000254863103899235	0.000254731118863555	0.00103770926110887	down	-2.73481745722118	6.8794753058377
Q63880	0.00244894878661202	-3.03700057784937	0.0213978285382254	1	0.996042521890555	0.174248249370103	down	-3.03700057784937	2.61102029691872
Q63886	0.00810721313870919	-0.286671885601837	0.0401895696258464	1	0.996042521890555	0.327274430568101	normal	-0.286671885601837	2.09112840922665
Q63932	0.206515821688315	0.1175627976156	0.32316211643447	1	0.996042521890555	1	normal	0.1175627976156	0.685046670357652
Q64010	0.126123938667907	-0.230122346719848	0.22777525056927	1	0.996042521890555	1	normal	-0.230122346719848	0.899202475324793
Q64012	0.582311786361591	-0.0581400035105601	0.682308288509849	1	0.996042521890555	1	normal	-0.0581400035105601	0.234844419405977
Q64105	0.23618090954331	-0.0736858448449449	0.358260279912122	1	0.996042521890555	1	normal	-0.0736858448449449	0.626755209241824
Q64133	0.0763580917032011	0.207533606014171	0.158542874517519	1	0.996042521890555	1	normal	0.207533606014171	1.11714493377661
Q64176	0.575753025288141	0.114752522581512	0.676918672368775	1	0.996042521890555	1	normal	0.114752522581512	0.239763771362005
Q64213	0.264352911416844	0.150173779423342	0.387891696007542	1	0.996042521890555	1	normal	0.150173779423342	0.577815902186023
Q64310	0.401644178677222	-0.160410971983895	0.5229770121549	1	0.996042521890555	1	normal	-0.160410971983895	0.396158523202459
Q64331	0.00115035189740718	-0.488032419681412	0.0155222275946033	1	0.899417345928181	0.126401657058434	normal	-0.488032419681412	2.93916928684245
Q64374	0.740200798719317	-0.0191025188528364	0.818161272081855	1	0.996042521890555	1	normal	-0.0191025188528364	0.130650450611881
Q64433	0.000358641435990319	-0.344439692002722	0.0100288581213988	0.692536612897306	0.429293798880412	0.0816676779941992	normal	-0.344439692002722	3.44533953523578
Q64435	0.0138111470678494	-0.409750783549874	0.0534223907823205	1	0.996042521890555	0.435032837764614	normal	-0.409750783549874	1.85977025012886
Q64442	0.933670859637583	0.00494851832939425	0.957471285162067	1	0.996042521890555	1	normal	0.00494851832939425	0.0298061955426031
Q64458;P56656;Q6PB75	0.0426347273262604	-0.487942859393096	0.108611686631938	1	0.996042521890555	0.884454056772196	normal	-0.487942859393096	1.37023651023619
Q64459;Q9JMA7;Q64481	0.541715955268797	0.0894665360254874	0.649319372826845	1	0.996042521890555	1	normal	0.0894665360254874	0.266228372861846
Q64464	0.145400244268872	0.316548843260024	0.251483387	1	0.996042521890555	1	normal	0.316548843260024	0.837434863872207
Q64471	0.00499189587935628	0.48619334507864	0.0302230120947306	1	0.996042521890555	0.246114082968299	normal	0.48619334507864	2.30173448171758
Q64514	0.0161249671444645	-0.172546249002	0.0598794452999248	1	0.996042521890555	0.487614362276315	normal	-0.172546249002	1.79250116159144
Q64516;Q9WU65	0.0434271281319443	0.220759870704242	0.110339190029979	1	0.996042521890555	0.898521579668359	normal	0.220759870704242	1.362238889903
Q64521	0.166225457307266	0.393990700572777	0.276086636476812	1	0.996042521890555	1	normal	0.393990700572777	0.779302463575856
Q6GSS7;Q8R1M2;Q64523;C0HKE6;C0HKE8;C0HKE1;C0HKE2;C0HKE3;C0HKE4;C0HKE7;C0HKE5;C0HKE9;Q8CGP5;Q8CGP6;Q8BFU2;Q8CGP7;Q64522;P27661	0.0474966429065431	-0.683414924158901	0.115524521006566	1	0.996042521890555	0.940747118744005	down	-0.683414924158901	1.32333708550539
Q64669	0.624629738467851	-0.113176888134213	0.720095537302341	1	0.996042521890555	1	normal	-0.113176888134213	0.204377342960388
Q64674	0.00182267972152317	-0.721858879289049	0.0188134520618941	1	0.996042521890555	0.153202979476966	down	-0.721858879289049	2.73928963819924
Q64726	0.141078514461296	-0.297276017053351	0.246090886562567	1	0.996042521890555	1	normal	-0.297276017053351	0.850539122045791
Q64727	0.237314040054962	-0.116999626189582	0.359132767512642	1	0.996042521890555	1	normal	-0.116999626189582	0.624676567142879
Q64735	0.00094043484152027	-0.654027602492471	0.0141873412419972	1	0.818178312122635	0.115531319928937	down	-0.654027602492471	3.02667128937303
Q64737	0.0172000167824125	-0.569459111005804	0.0618495947985819	1	0.996042521890555	0.503657817364531	normal	-0.569459111005804	1.76447112934213
Q64FW2	0.00671242495873631	1.47510025104838	0.0363475339047837	1	0.996042521890555	0.295987704570805	up	1.47510025104838	2.17312055644157
Q68FD5	0.00546644803800762	-0.170333392531926	0.0319870035193719	1	0.996042521890555	0.260478737638679	normal	-0.170333392531926	2.26229477577908
Q68FF9	0.409187106426446	-0.191309910227581	0.531008267815502	1	0.996042521890555	1	normal	-0.191309910227581	0.388078059456622
Q68FH4	0.286649421751059	0.119564963833519	0.412151923604836	1	0.996042521890555	1	normal	0.119564963833519	0.54264892997714
Q68FL6	0.0225578720888691	-0.269625439703839	0.0718055065313842	1	0.996042521890555	0.584731473377102	normal	-0.269625439703839	1.64670187027595
Q6A0A9	0.426493301499442	-0.111808098661627	0.545403023308227	1	0.996042521890555	1	normal	-0.111808098661627	0.370087785468731
Q6GQT9	0.330599302632499	-0.109524679314028	0.455910101594852	1	0.996042521890555	1	normal	-0.109524679314028	0.480698066866136
Q6GV12	0.811530056915751	-0.0818760825096163	0.866861574276214	1	0.996042521890555	1	normal	-0.0818760825096163	0.0906953904268854
Q6IRU2	0.160221966347695	-0.221733359113274	0.268566507827604	1	0.996042521890555	1	normal	-0.221733359113274	0.795277942623775
Q6IRU5	0.811340296754943	0.0153990463291655	0.866861574276214	1	0.996042521890555	1	normal	0.0153990463291655	0.0907969534271742
Q6NSR8	0.0184446225655325	-0.418315486504598	0.0645718955139229	1	0.996042521890555	0.525826241280059	normal	-0.418315486504598	1.734130227365
Q6NZJ6;Q80XI3	0.257550581253602	-0.229272162791368	0.381974018740941	1	0.996042521890555	1	normal	-0.229272162791368	0.58913746564383
Q6P069	0.0222995433247986	-0.49835477721574	0.0715289338209072	1	0.996042521890555	0.582479267713426	normal	-0.49835477721574	1.65170403083304
Q6P1B1;E9Q286	0.11029354583831	0.184766003201023	0.206372904083117	1	0.996042521890555	1	normal	0.184766003201023	0.95744990087639
Q6P1F6;Q925E7;Q6ZWR4;Q8BG02	0.118895702564303	0.219032125213377	0.217681429118883	1	0.996042521890555	1	normal	0.219032125213377	0.924833842490968
Q6P3A8	0.00148668148878459	0.585323884978738	0.0177538979774776	1	0.992698316906048	0.144574746757338	up	0.585323884978738	2.82778206609815
Q6P5E4	0.00448470784597303	-0.483157136328958	0.028393347051062	1	0.996042521890555	0.231214630426964	normal	-0.483157136328958	2.34826584359302
Q6P5F9	0.105011471528955	-0.125817682100515	0.198801128943541	1	0.996042521890555	1	normal	-0.125817682100515	0.978763255695831
Q6P6M7	0.716104587049987	0.070213836609764	0.797921498899899	1	0.996042521890555	1	normal	0.070213836609764	0.145023544365864
Q6P8X1	0.109252149899694	-0.40462553097376	0.205020312396803	1	0.996042521890555	1	normal	-0.40462553097376	0.961570008083974
Q6PA06	0.500903393816398	0.109624505004144	0.612486476292472	1	0.996042521890555	1	normal	0.109624505004144	0.300246025785548
Q6PB66	0.914664879325687	-0.0042982484349347	0.946598807083621	1	0.996042521890555	1	normal	-0.0042982484349347	0.0387379963362784
Q6PGB6	0.261310846906953	-0.244556116825628	0.385504169114216	1	0.996042521890555	1	normal	-0.244556116825628	0.582842562511239
Q6TCG2	0.472873495528065	-0.213329461107522	0.587385020454711	1	0.996042521890555	1	normal	-0.213329461107522	0.325255027427773
Q6XVG2	0.293423352176282	-0.198123243348722	0.418773461236069	1	0.996042521890555	1	normal	-0.198123243348722	0.53250532567432
Q6ZQ38;Q6ZQ73	0.0016535533392614	-0.327313166123494	0.0177979642199994	1	0.995706211360577	0.144933589973696	normal	-0.327313166123494	2.78158179133191
Q6ZQI3	0.49666223338388	-0.167730946275406	0.608923665183665	1	0.996042521890555	1	normal	-0.167730946275406	0.303938862868819
Q6ZWM4	0.211978400652164	-0.172120590522431	0.329839074665051	1	0.996042521890555	1	normal	-0.172120590522431	0.673708388861199
Q6ZWN5	0.00143915746290956	-0.600861980047802	0.0177007201329831	1	0.988222548727411	0.144141705325499	down	-0.600861980047802	2.84189168588865
Q6ZWU9	0.0245343481157613	-0.69728721479701	0.0751997241452936	1	0.996042521890555	0.612371496576108	down	-0.69728721479701	1.61022547685115
Q6ZWV3;P86048	0.0047665353234772	-0.405224558934795	0.0294468982525132	1	0.996042521890555	0.239793980062684	normal	-0.405224558934795	2.32179718419341
Q6ZWV7	0.00382645196081608	-0.497684866883781	0.0260368191879728	1	0.996042521890555	0.212024792822572	normal	-0.497684866883781	2.41720373464956
Q6ZWX6	0.214415134872262	-0.354816104185165	0.332826065464903	1	0.996042521890555	1	normal	-0.354816104185165	0.668744562451659
Q6ZWY3	0.0438495073591984	-0.651094783513207	0.11039556546364	1	0.996042521890555	0.89898065992528	down	-0.651094783513207	1.35803528148571
Q711T7	0.476096147441589	0.0752423055741782	0.589321577378018	1	0.996042521890555	1	normal	0.0752423055741782	0.322305332811624
Q71KT5	0.0039640526755725	-1.08197966098402	0.0262720936356479	1	0.996042521890555	0.213940695670175	down	-1.08197966098402	2.40186058310743
Q71RI9	0.0101392347404287	1.50233074117779	0.0450348146406065	1	0.996042521890555	0.366730558561787	up	1.50233074117779	1.99399482217731
Q75N73	0.19626596063884	0.502847426634421	0.312182512350576	1	0.996042521890555	1	normal	0.502847426634421	0.707155015675584
Q76LS9	0.38381790624754	-0.281209753773146	0.506944170290014	1	0.996042521890555	1	normal	-0.281209753773146	0.415874767997903
Q76MZ3;Q7TNP2	0.166522122218925	-0.0965281029763214	0.27624932818277	1	0.996042521890555	1	normal	-0.0965281029763214	0.778528062942025
Q78IK4	0.283247879140533	-0.233389006345046	0.407564571252138	1	0.996042521890555	1	normal	-0.233389006345046	0.547833333295145
Q78JT3	0.0703851523699213	-0.145601518066355	0.150015153671433	1	0.996042521890555	1	normal	-0.145601518066355	1.15251894489039
Q78KK3	0.931622385022048	-0.0114228266835981	0.956364744346014	1	0.996042521890555	1	normal	-0.0114228266835981	0.0307600847844635
Q78PG9	0.128635216012031	-0.288015604379657	0.231279890241371	1	0.996042521890555	1	normal	-0.288015604379657	0.890640119856587
Q78PY7	0.000127278584103395	-0.596370267552653	0.00748646934141158	0.245774945903656	0.189263254561749	0.0609643251591406	down	-0.596370267552653	3.89524466459578
Q78XF5	0.0188398659299935	-0.282414473032275	0.0651553833049514	1	0.996042521890555	0.530577738654379	normal	-0.282414473032275	1.72492219209894
Q791V5	0.0700064289833643	-0.218344446973447	0.149562617993492	1	0.996042521890555	1	normal	-0.218344446973447	1.15486207507443
Q7M6Y3	0.152341251167914	0.153513121075744	0.260093640737516	1	0.996042521890555	1	normal	0.153513121075744	0.817182481898144
Q7TMF3	0.0201951820354043	0.606520262323998	0.0674686790836776	1	0.996042521890555	0.549415525815736	up	0.606520262323998	1.69475222783119
Q7TMK9	0.307372710121296	-0.151256863563752	0.432922467720075	1	0.996042521890555	1	normal	-0.151256863563752	0.512334693667264
Q7TMM9;Q9CWF2	0.00804498084914559	0.522633214489062	0.0400382938652065	1	0.996042521890555	0.326042551528761	normal	0.522633214489062	2.09447498538972
Q7TMS5	0.991085166328717	0.00230969391778491	0.992627311297071	1	0.996042521890555	1	normal	0.00230969391778491	0.0038890239432232
Q7TNE1	0.0092481473668558	0.642344204456502	0.042938174397832	1	0.996042521890555	0.349657055462642	up	0.642344204456502	2.03394525849725
Q7TNG8	0.0690369506203098	-0.415285640477727	0.148618006296341	1	0.996042521890555	1	normal	-0.415285640477727	1.16091839976707
Q7TPR4	7.47832666968593e-05	-0.696304361279354	0.00601693699965147	0.144406487991635	0.120774975715428	0.0489975296739347	down	-0.696304361279354	4.1261955678334
Q7TQI3	0.191386035130668	0.123172810468914	0.306439829052504	1	0.996042521890555	1	normal	0.123172810468914	0.718089754578786
Q80SW1;Q68FL4	0.988235821369895	-0.00309337006779642	0.990801334924853	1	0.996042521890555	1	normal	-0.00309337006779642	0.00513940794374593
Q80UG5	0.923455359036113	0.0111062369752633	0.951543382229848	1	0.996042521890555	1	normal	0.0111062369752633	0.0345840940438575
Q80UM7	0.00749645395868647	-0.719127828439088	0.0383969564833516	1	0.996042521890555	0.312676701582679	down	-0.719127828439088	2.12514412198914
Q80UU9	0.0224455908265522	0.633313609103985	0.0716779234324393	1	0.996042521890555	0.583692530028218	up	0.633313609103985	1.64886895834724
Q80VJ2	0.0394764121853968	-0.491786334100801	0.103012097202704	1	0.996042521890555	0.838855100154134	normal	-0.491786334100801	1.40366232507254
Q80VP1	0.69516139768766	-0.16576141884011	0.780439917985391	1	0.996042521890555	1	normal	-0.16576141884011	0.157914352262358
Q80W21	0.0473125918878217	0.190590154268247	0.115354311787101	1	0.996042521890555	0.939361059477965	normal	0.190590154268247	1.32502325969302
Q80W22	0.000725395888242685	0.313444304486578	0.0129635272205975	1	0.709102519453939	0.105565474544087	normal	0.313444304486578	3.13942491045751
Q80W54	0.0628649337871083	0.200900172083778	0.138733928163321	1	0.996042521890555	1	normal	0.200900172083778	1.20159153753366
Q80WJ7	0.321760757414994	-0.130091819185397	0.446350590925541	1	0.996042521890555	1	normal	-0.130091819185397	0.492466924430186
Q80WW9	0.174032324105523	-0.245404369252736	0.283591913795582	1	0.996042521890555	1	normal	-0.245404369252736	0.759370080011187
Q80X19	0.353443574491011	-0.224220860714301	0.476938883537486	1	0.996042521890555	1	normal	-0.224220860714301	0.451679909287625
Q80X85	0.179272451383725	0.154215535655332	0.290171922566616	1	0.996042521890555	1	normal	0.154215535655332	0.746486442904351
Q80X90	0.481214002017398	-0.0624746216918955	0.593374353700892	1	0.996042521890555	1	normal	-0.0624746216918955	0.317661744361244
Q80XL6	0.01581202413617	0.602736877701406	0.0589440513647572	1	0.996042521890555	0.479997198909331	up	0.602736877701406	1.80101253140234
Q80XN0	0.138690274623082	0.177726102155644	0.24389986647147	1	0.996042521890555	1	normal	0.177726102155644	0.857953991887167
Q80Y14	0.225904640575436	0.16291071364814	0.346482812510855	1	0.996042521890555	1	normal	0.16291071364814	0.646074847629418
Q810B6	0.633944270783455	-0.0645088787689017	0.729527048201937	1	0.996042521890555	1	normal	-0.0645088787689017	0.197948918703469
Q810U4	0.287425546005551	0.110469572521185	0.412653330361873	1	0.996042521890555	1	normal	0.110469572521185	0.541474634962408
Q811D0	0.0939959335075649	-0.170794159144554	0.183339543033442	1	0.996042521890555	1	normal	-0.170794159144554	1.02689093462824
Q8BFR5	0.000920429125938442	0.366107162671548	0.0139948711983239	1	0.809157197060795	0.113963984808631	normal	0.366107162671548	3.03600964702837
Q8BFS6	0.0325392328383752	0.359711994836515	0.0903911468519714	1	0.996042521890555	0.736079320823369	normal	0.359711994836515	1.48759269042768
Q8BFW7	0.0828337373412433	0.206581485285697	0.167661624676264	1	0.996042521890555	1	normal	0.206581485285697	1.08179274344534
Q8BFY9	0.0121712180921601	-0.366621851938621	0.0507616028854454	1	0.996042521890555	0.413365329206566	normal	-0.366621851938621	1.91466595552252
Q8BFZ9;Q91X78	0.0461905407060696	-0.174055100862512	0.113478287663385	1	0.996042521890555	0.924084092530146	normal	-0.174055100862512	1.33544695387625
Q8BG05	0.00263791119316741	-0.590001171041755	0.0219560625603719	1	0.996042521890555	0.178794098539988	down	-0.590001171041755	2.57873982932284
Q8BG32	0.979645565449322	0.00257665064317103	0.984745230027403	1	0.996042521890555	1	normal	0.00257665064317103	0.00893102309511018
Q8BG73	0.703193638524234	0.0779144040311031	0.78580261342031	1	0.996042521890555	1	normal	0.0779144040311031	0.15292506678286
Q8BGA8	0.0103497527080433	0.275351472169459	0.0455247664674978	1	0.996042521890555	0.370720367525765	normal	0.275351472169459	1.98507002690419
Q8BGC4	0.000388953068200348	0.303385392381387	0.0100576798316975	0.751068374694872	0.457019855135409	0.0819023809012924	normal	0.303385392381387	3.41010279829189
Q8BGD8	0.0895692009586262	0.310853589136806	0.176668158377025	1	0.996042521890555	1	normal	0.310853589136806	1.04784130008282
Q8BGD9	0.259681708198463	-0.154440743961598	0.383955113729887	1	0.996042521890555	1	normal	-0.154440743961598	0.585558640698964
Q8BGH2	0.401240603006348	0.201287673398883	0.522804051555504	1	0.996042521890555	1	normal	0.201287673398883	0.396595125578419
Q8BGL3	0.000604104237609923	-2.67317983454994	0.0120759204305246	1	0.62464378168866	0.0983374546997878	down	-2.67317983454994	3.2188881178144
Q8BGQ7	0.0713511960207356	-0.27912812412545	0.151239472575236	1	0.996042521890555	1	normal	-0.27912812412545	1.14659874264951
Q8BGT5	0.000827479363107175	0.852537363088112	0.0132869531626249	1	0.765367305089761	0.1081992186223	up	0.852537363088112	3.08224282848933
Q8BH00;Q8CHP0	0.0516518543118671	0.159784014780131	0.122230062103205	1	0.996042521890555	0.995352136027945	normal	0.159784014780131	1.28691408260601
Q8BH59	0.34713741609703	0.261941712356833	0.470731987698992	1	0.996042521890555	1	normal	0.261941712356833	0.459498573511781
Q8BH69	0.002327613220602	-0.865158813228522	0.0213015219383055	1	0.996042521890555	0.173463998930444	down	-0.865158813228522	2.63308918472395
Q8BH86	0.00187529615735292	0.702878689763735	0.0188604004158775	1	0.996042521890555	0.153585292498954	up	0.702878689763735	2.72693013628429
Q8BH95	0.0748865552289029	0.173414647784469	0.156839412306954	1	0.996042521890555	1	normal	0.173414647784469	1.12559614643963
Q8BHD7	0.791181689211529	0.0797034375229766	0.853980906577677	1	0.996042521890555	1	normal	0.0797034375229766	0.101723772430105
Q8BHG1	0.519298177349808	0.137915884098028	0.629877374662361	1	0.996042521890555	1	normal	0.137915884098028	0.284583201703634
Q8BHG2	0.844376858948422	-0.0305271540971149	0.892930840432313	1	0.996042521890555	1	normal	-0.0305271540971149	0.0734636775063998
Q8BHI7	0.579317141483831	0.272213508237685	0.679624179954604	1	0.996042521890555	1	normal	0.272213508237685	0.237083620919722
Q8BHL8	0.331249027725312	-0.228272241733613	0.455910101594852	1	0.996042521890555	1	normal	-0.228272241733613	0.47984538778465
Q8BHN3;REV__Q3T9X0	0.000221844475483836	-0.582622781180155	0.00748646934141158	0.428381682159287	0.296827908197372	0.0609643251591406	normal	-0.582622781180155	3.65395138189788
Q8BI84	0.0220167229995902	-0.317118635653794	0.071094133966904	1	0.996042521890555	0.578938576037582	normal	-0.317118635653794	1.65724732156337
Q8BIJ6	0.0190300640947387	0.434032009631178	0.0655027696380401	1	0.996042521890555	0.53340659861499	normal	0.434032009631178	1.72055974897286
Q8BJ64	0.0167503621517955	0.394707682346705	0.0613756153987042	1	0.996042521890555	0.49979807615207	normal	0.394707682346705	1.77597579884647
Q8BJU0	0.0830338664227385	0.133449748400441	0.167661624676264	1	0.996042521890555	1	normal	0.133449748400441	1.08074473894096
Q8BJW6	0.0411279625904443	-0.385192684153081	0.105890794349531	1	0.996042521890555	0.862297102103308	normal	-0.385192684153081	1.38586280417047
Q8BJY1	0.363326255668411	-0.100484060544886	0.486534673852775	1	0.996042521890555	1	normal	-0.100484060544886	0.439703216836174
Q8BK30	0.112038398367297	-0.368949220536444	0.208425960739163	1	0.996042521890555	1	normal	-0.368949220536444	0.950633108213488
Q8BK48;Q6AW46	0.0259238185191726	0.441555122708709	0.0773743744677932	1	0.996042521890555	0.630080256650091	normal	0.441555122708709	1.58630102750579
Q8BK64	0.000493874075103577	-0.566587592353179	0.0109617337818966	0.953670839025008	0.542273734463728	0.0892643343760063	normal	-0.566587592353179	3.30638377062923
Q8BKC5;Q8BIV3	0.623615718605201	0.100742977142169	0.719878189280034	1	0.996042521890555	1	normal	0.100742977142169	0.20508294669444
Q8BKZ9	0.802704495789798	-0.0345446552725153	0.862311130024415	1	0.996042521890555	1	normal	-0.0345446552725153	0.0954443046185514
Q8BL66	0.0453448254120696	-0.396940989088152	0.112690936770536	1	0.996042521890555	0.917672483311303	normal	-0.396940989088152	1.34347226589619
Q8BL97	0.0183083305751233	-0.52330530728644	0.0643959678334482	1	0.996042521890555	0.524393615054285	normal	-0.52330530728644	1.737351254555
Q8BLN5	0.17919398946402	-0.304240786978254	0.290171922566616	1	0.996042521890555	1	normal	-0.304240786978254	0.746676561562215
Q8BM55	0.929914991992683	-0.0117955353806014	0.956364744346014	1	0.996042521890555	1	normal	-0.0117955353806014	0.031556750581434
Q8BMA6	0.017183610430592	-0.606215907377528	0.0618495947985819	1	0.996042521890555	0.503657817364531	down	-0.606215907377528	1.76488558175347
Q8BMF4	0.863595233694735	-0.0277603806440285	0.905813360274054	1	0.996042521890555	1	normal	-0.0277603806440285	0.0636897632643792
Q8BMJ2	0.384666424304225	-0.105313683683661	0.507350537269566	1	0.996042521890555	1	normal	-0.105313683683661	0.414915719530897
Q8BML9	0.0200264834642236	-0.282232483346729	0.0673713232916651	1	0.996042521890555	0.548622731523833	normal	-0.282232483346729	1.69839530363504
Q8BMS1	0.215972086444047	0.0945522355105819	0.334436326321936	1	0.996042521890555	1	normal	0.0945522355105819	0.665602376102279
Q8BMS4	0.311619296450099	0.164695589154592	0.437308765585132	1	0.996042521890555	1	normal	0.164695589154592	0.506375657282129
Q8BP40	0.0184652504705684	0.317288306753008	0.0645718955139229	1	0.996042521890555	0.525826241280059	normal	0.317288306753008	1.73364479701663
Q8BP47	0.0696360453148938	-0.386603985809643	0.149348826936566	1	0.996042521890555	1	normal	-0.386603985809643	1.15716590077538
Q8BP48	0.80329113302368	0.0811175572627703	0.862311130024415	1	0.996042521890555	1	normal	0.0811175572627703	0.0951270268871372
Q8BP67	0.000420943347539108	-0.407014362064934	0.0103316943300253	0.812841604098018	0.48618956640767	0.0841337543581989	normal	-0.407014362064934	3.37577634954848
Q8BRF7	0.0295237966456319	-0.131242198845889	0.0850485741331524	1	0.996042521890555	0.692573320122239	normal	-0.131242198845889	1.52982779467337
Q8BSE0	0.212742473466704	0.195290660243537	0.330761446267476	1	0.996042521890555	1	normal	0.195290660243537	0.672145795707296
Q8BSY0	0.0261002973224632	-0.391859197153684	0.0777772748914759	1	0.996042521890555	0.633361182720312	normal	-0.391859197153684	1.58335454535254
Q8BT60;Q8JZW4;Q9Z140;Q8C166;Q1RLL3;Q8BLR2;P59108;Q0VE82;Q9DC53	0.0382032198419193	-0.245732795973528	0.100918517133362	1	0.996042521890555	0.821806516866936	normal	-0.245732795973528	1.41790003235928
Q8BTM8	0.951160492107206	-0.0121354608080564	0.967188473016859	1	0.996042521890555	1	normal	-0.0121354608080564	0.0217461970943376
Q8BTY1	0.00371827526860801	-1.00699812583716	0.0257860048014971	1	0.996042521890555	0.209982344090816	down	-1.00699812583716	2.42965846200569
Q8BTZ7	0.00512142170085339	-0.725739786446633	0.0307126251687823	1	0.996042521890555	0.250101133377167	down	-0.725739786446633	2.29060946263203
Q8BU30	0.00489681431724417	-0.412658588787683	0.0299232545778433	1	0.996042521890555	0.243673077215784	normal	-0.412658588787683	2.31008636372226
Q8BU33	0.306342596744262	0.214382579636614	0.432609017339539	1	0.996042521890555	1	normal	0.214382579636614	0.513792610621614
Q8BUV3	0.702387534167982	0.0534850799089313	0.785356299061015	1	0.996042521890555	1	normal	0.0534850799089313	0.153423204804259
Q8BVI4	0.00189490996548714	0.325420353048914	0.0188989302778072	1	0.996042521890555	0.153899051485186	normal	0.325420353048914	2.72241142021888
Q8BW75	0.00209601167905517	0.894466601965821	0.0201797936460054	1	0.996042521890555	0.164329464982149	up	0.894466601965821	2.67860630177654
Q8BWF0	0.0944359697461944	0.156966014135502	0.183641347008964	1	0.996042521890555	1	normal	0.156966014135502	1.02486255562907
Q8BWM0	0.963260029454908	-0.00559156513504999	0.975382861498389	1	0.996042521890555	1	normal	-0.00559156513504999	0.0162564604211157
Q8BWN8	0.000884413092401852	1.57536075139849	0.0136624134514238	1	0.793137611469488	0.111256692324098	up	1.57536075139849	3.05334483697099
Q8BWP5;REV__Q7TQF2	6.64508256905752e-05	1.0057605543182	0.00557898019167394	0.128316544408501	0.108780001655472	0.0454311300762617	up	1.0057605543182	4.17749961832347
Q8BWQ1;Q80X89;Q6PDD0	0.00240847664903376	-0.566472747590995	0.0213978285382254	1	0.996042521890555	0.174248249370103	normal	-0.566472747590995	2.61825755995571
Q8BWT1	0.000177174043749489	0.596910985487022	0.00748646934141158	0.342123078480263	0.248220835293034	0.0609643251591406	up	0.596910985487022	3.75159990255087
Q8BWU8	0.0100463499117552	0.989051383897689	0.0450104447322487	1	0.996042521890555	0.36653210787035	up	0.989051383897689	1.99799169954916
Q8BWY3	0.0425131213426958	-0.422398340958397	0.108444963425027	1	0.996042521890555	0.883096385040149	normal	-0.422398340958397	1.37147700766182
Q8BY87	0.433052854105299	0.157099924607894	0.551158397693358	1	0.996042521890555	1	normal	0.157099924607894	0.363459094765717
Q8BYK6;P59326	0.00231381057025312	-0.516640318253646	0.0212760391007561	1	0.996042521890555	0.173256485358493	normal	-0.516640318253646	2.63567219925692
Q8BYU6	0.139301760169181	0.24724315839152	0.244252512972473	1	0.996042521890555	1	normal	0.24724315839152	0.856043395945505
Q8BZ09	0.274172025497613	0.302060551313921	0.398664293099315	1	0.996042521890555	1	normal	0.302060551313921	0.561976859509329
Q8BZW8	0.0237495280453258	0.503271175352436	0.073544889863607	1	0.996042521890555	0.59889573775944	normal	0.503271175352436	1.62434501632742
Q8C0C7	0.771938943356632	0.0662024780338475	0.842472989842527	1	0.996042521890555	1	normal	0.0662024780338475	0.112417048902524
Q8C0D5	0.0074909286186829	0.332491826764916	0.0383969564833516	1	0.996042521890555	0.312676701582679	normal	0.332491826764916	2.12546434131637
Q8C0E2	0.0119278881689418	-0.479065846597033	0.0500712001178839	1	0.996042521890555	0.407743194540287	normal	-0.479065846597033	1.92343644130549
Q8C0M9	0.0281346943224389	-0.338016293422554	0.0821907635955062	1	0.996042521890555	0.669301403426268	normal	-0.338016293422554	1.55075779900294
Q8C165	0.258510755955696	0.110034578690995	0.382962328427421	1	0.996042521890555	1	normal	0.110034578690995	0.58752138233783
Q8C196	0.274931609921799	-0.159014882504458	0.399467974987956	1	0.996042521890555	1	normal	-0.159014882504458	0.560775324814954
Q8C1B7	0.0727218864560231	-0.531112019719965	0.153638908913108	1	0.996042521890555	1	normal	-0.531112019719965	1.13833486374078
Q8C3X8	0.0838186918525708	-0.703417789249275	0.16877361206185	1	0.996042521890555	1	normal	-0.703417789249275	1.07665912142681
Q8C5H8	0.0097275245017212	-0.16343105292933	0.0443015325774143	1	0.996042521890555	0.360759246305616	normal	-0.16343105292933	2.01199766662045
Q8C5W0	0.382215585915325	-0.10648866290096	0.505519381097598	1	0.996042521890555	1	normal	-0.10648866290096	0.41769160734116
Q8C5W3	0.297815839934504	-0.369187019832138	0.423789526096925	1	0.996042521890555	1	normal	-0.369187019832138	0.526052207143938
Q8C7E7	0.0981710980038577	-0.194231139239534	0.188659601177256	1	0.996042521890555	1	normal	-0.194231139239534	1.00801635157087
Q8C7X2	0.556691063883211	-0.0799533831419927	0.660707095487696	1	0.996042521890555	1	normal	-0.0799533831419927	0.254385750019376
Q8C878	0.629601867545516	0.0904747735581584	0.725394514457274	1	0.996042521890555	1	normal	0.0904747735581584	0.200933992428678
Q8CAQ8	0.313533625019822	0.163178477761246	0.439356625481332	1	0.996042521890555	1	normal	0.163178477761246	0.503715876276729
Q8CAY6	0.070017921629268	0.215981138025999	0.149562617993492	1	0.996042521890555	1	normal	0.215981138025999	1.15479078472118
Q8CC86	0.0707865075881743	-0.336116493638261	0.150538266688067	1	0.996042521890555	1	normal	-0.336116493638261	1.15004951403928
Q8CC88	0.201184334410443	0.245016916284346	0.318473040061402	1	0.996042521890555	1	normal	0.245016916284346	0.696405839441041
Q8CDN6	0.152473330561817	-0.120713086155978	0.260093640737516	1	0.996042521890555	1	normal	-0.120713086155978	0.816806113056407
Q8CEI1	0.469995639640546	-0.0789815535114842	0.584392517801607	1	0.996042521890555	1	normal	-0.0789815535114842	0.327906171189461
Q8CFA2	0.0313722380249439	0.44351187345235	0.088566946821881	1	0.996042521890555	0.72122437135145	normal	0.44351187345235	1.50345449860497
Q8CFX1	0.021061950508299	-0.19648752434039	0.0691677320264038	1	0.996042521890555	0.563251369033578	normal	-0.19648752434039	1.67650141207902
Q8CG72	0.40805006589286	0.215331952445893	0.529888821277143	1	0.996042521890555	1	normal	0.215331952445893	0.389286547677176
Q8CG76	0.0696858068720072	-0.159813853299442	0.149348826936566	1	0.996042521890555	1	normal	-0.159813853299442	1.15685566702173
Q8CGC7	0.0405335029162926	-0.36799508632724	0.105060663263572	1	0.996042521890555	0.855537122312948	normal	-0.36799508632724	1.39218586278979
Q8CGK3	0.59467016924101	0.0300763388935295	0.693422763770767	1	0.996042521890555	1	normal	0.0300763388935295	0.225723846701593
Q8CHK3	0.0758979770652153	-0.443679969535371	0.157759950175383	1	0.996042521890555	1	normal	-0.443679969535371	1.11976979934987
Q8CHP8	0.729674099652258	-0.023703124061953	0.808840807364242	1	0.996042521890555	1	normal	-0.023703124061953	0.136871069093004
Q8CHQ9;E0CYC6	0.280381558582198	-0.219631705814103	0.40434412966559	1	0.996042521890555	1	normal	-0.219631705814103	0.552250554433519
Q8CHR6	0.0296732799500004	0.481719803170667	0.0851398270185005	1	0.996042521890555	0.693316416810461	normal	0.481719803170667	1.52763444608436
Q8CHT0	0.00635288080612034	0.391358672127826	0.0350497509617668	1	0.996042521890555	0.285419510444046	normal	0.391358672127826	2.19702929289862
Q8CHW4	0.154762310980061	0.537120092069549	0.263068681780367	1	0.996042521890555	1	normal	0.537120092069549	0.810334793822887
Q8CI51	0.249196566641925	-0.232930762921691	0.37331153621843	1	0.996042521890555	1	normal	-0.232930762921691	0.603457945555157
Q8CIB5	0.0739252707727056	-0.495371299482386	0.15550076019836	1	0.996042521890555	1	normal	-0.495371299482386	1.13120707606966
Q8CIE6	0.07454863567963	-0.268657078537053	0.156401631168162	1	0.996042521890555	1	normal	-0.268657078537053	1.12756030019529
Q8CIM7	0.0673050972582067	0.170602411072711	0.146523272610594	1	0.996042521890555	1	normal	0.170602411072711	1.17195204384016
Q8CIN4	0.278587322227148	-0.148138647992012	0.402862704117062	1	0.996042521890555	1	normal	-0.148138647992012	0.555038651056599
Q8JZK9	0.00422446691359401	-1.84741365390936	0.0271914853671668	1	0.996042521890555	0.221427548806526	down	-1.84741365390936	2.37422808697262
Q8JZN5	0.00712473131467416	0.388786870339473	0.0372340619417377	1	0.996042521890555	0.303206939839505	normal	0.388786870339473	2.14723150896922
Q8JZQ2	0.880976667043225	0.0158379301034342	0.920046481373968	1	0.996042521890555	1	normal	0.0158379301034342	0.0550355938678223
Q8JZQ9	0.0921379758803812	-0.364723985472052	0.180811414049813	1	0.996042521890555	1	normal	-0.364723985472052	1.03556133271322
Q8JZR0	0.111239840424148	0.512076506985233	0.207139953576692	1	0.996042521890555	1	normal	0.512076506985233	0.95373964281185
Q8JZU2	0.0820425854810905	-0.277258402377235	0.166553161257953	1	0.996042521890555	1	normal	-0.277258402377235	1.08596066177908
Q8JZV9	0.528008381987359	-0.186300871971396	0.638037663089857	1	0.996042521890555	1	normal	-0.186300871971396	0.277359183106409
Q8JZZ0	0.201799481889962	-0.164990119648071	0.318882814672272	1	0.996042521890555	1	normal	-0.164990119648071	0.695079953126955
Q8K010	0.00227822532514643	0.495955199590099	0.0212760391007561	1	0.996042521890555	0.173256485358493	normal	0.495955199590099	2.64240332475721
Q8K023	0.0151080866799469	-0.499070129467933	0.0569799128495654	1	0.996042521890555	0.464002692869563	normal	-0.499070129467933	1.8207905321504
Q8K0D5	0.16844855338614	0.140256814041556	0.278012099648407	1	0.996042521890555	1	normal	0.140256814041556	0.77353271433032
Q8K0E8;CON__P02676	0.69994421154101	0.146425249665079	0.783077794024154	1	0.996042521890555	1	normal	0.146425249665079	0.154936573679212
Q8K0R6	0.0127240429353417	-0.770417188914063	0.0513580742618271	1	0.996042521890555	0.418222555394178	down	-0.770417188914063	1.89537487410173
Q8K0Z7	0.142142835133792	0.160324669005617	0.247277310489507	1	0.996042521890555	1	normal	0.160324669005617	0.847275026513671
Q8K157	0.105557235441476	0.235833615175565	0.19963861081047	1	0.996042521890555	1	normal	0.235833615175565	0.976511992535298
Q8K183	0.640783596471582	-0.0590123641334864	0.734770264125074	1	0.996042521890555	1	normal	-0.0590123641334864	0.193288614359928
Q8K1M6	0.150571388042493	-0.223368312807983	0.258099774480487	1	0.996042521890555	1	normal	-0.223368312807983	0.822257546035706
Q8K1R3	0.15268644000064	-0.410435564207808	0.260227286532423	1	0.996042521890555	1	normal	-0.410435564207808	0.816199530686801
Q8K1Z0	0.021346032008472	0.460409629025129	0.0695095915823937	1	0.996042521890555	0.566035222967881	normal	0.460409629025129	1.6706828436827
Q8K211	0.696927017705098	-0.0799833969190644	0.781513397902755	1	0.996042521890555	1	normal	-0.0799833969190644	0.156812698899823
Q8K215	0.379010054895959	-0.146428830071982	0.503510220767486	1	0.996042521890555	1	normal	-0.146428830071982	0.421349268322412
Q8K2B3	0.146446443810759	0.124331958899377	0.252304719627415	1	0.996042521890555	1	normal	0.124331958899377	0.834321169916938
Q8K2C6	0.318385465453874	0.11816351715682	0.443580327410845	1	0.996042521890555	1	normal	0.11816351715682	0.497046766365453
Q8K2C7	0.812803792985556	-0.035186284165575	0.867619748068053	1	0.996042521890555	1	normal	-0.035186284165575	0.0900142784006416
Q8K2C9	0.790691699337525	-0.0496209273148559	0.853929346432192	1	0.996042521890555	1	normal	-0.0496209273148559	0.101992820391611
Q8K310	0.0435883559197	-0.346951842325985	0.11039556546364	1	0.996042521890555	0.89898065992528	normal	-0.346951842325985	1.36062951153904
Q8K370	0.00776503388100276	0.586642780789342	0.0390476052713967	1	0.996042521890555	0.317975108945327	up	0.586642780789342	2.10985664498366
Q8K3J1	0.0510792716129954	0.418340005532282	0.12132112359741	1	0.996042521890555	0.987950406308644	normal	0.418340005532282	1.2917553043748
Q8K3K7	0.477873286670548	0.0888511787882411	0.590008514425082	1	0.996042521890555	1	normal	0.0888511787882411	0.320687246055543
Q8K411	0.00331898520751818	0.501651281560886	0.0242527359877889	1	0.996042521890555	0.197496525442202	normal	0.501651281560886	2.47899468320681
Q8K441;Q8K449	0.038242157919744	0.262298627287134	0.100918517133362	1	0.996042521890555	0.821806516866936	normal	0.262298627287134	1.41745760943476
Q8K4F5	0.2054520199742	-0.268132624641537	0.322333538763867	1	0.996042521890555	1	normal	-0.268132624641537	0.687289584461315
Q8K4H1	0.407104562927233	0.156354179961002	0.529016763803826	1	0.996042521890555	1	normal	0.156354179961002	0.390294029914845
Q8K4Z3	0.451401774232511	-0.0466579068629043	0.567115696839935	1	0.996042521890555	1	normal	-0.0466579068629043	0.345436738262521
Q8K4Z5	0.564548545200285	-0.11457312137916	0.666754275707492	1	0.996042521890555	1	normal	-0.11457312137916	0.248298707403979
Q8K5B2	0.070535168946364	-0.416157641991093	0.150169141384155	1	0.996042521890555	1	normal	-0.416157641991093	1.15159428909418
Q8N7N5	0.537076139872717	0.138958222588764	0.64455812684538	1	0.996042521890555	1	normal	0.138958222588764	0.269964141148595
Q8QZR1	0.26477212248584	-0.353982318474191	0.388211821199815	1	0.996042521890555	1	normal	-0.353982318474191	0.577127743129295
Q8QZR3	0.000157219488676004	-1.39559344668099	0.00748646934141158	0.303590832633364	0.226081624716094	0.0609643251591406	down	-1.39559344668099	3.80349362051133
Q8QZR5	0.941947884104688	-0.0103245455568115	0.963401146295632	1	0.996042521890555	1	normal	-0.0103245455568115	0.0259731250965884
Q8QZS1	0.0402545115682567	0.220336253507456	0.10461838740014	1	0.996042521890555	0.851935551489813	normal	0.220336253507456	1.39518543854092
Q8QZT1	0.0878071658784209	0.137642488574674	0.173897689665497	1	0.996042521890555	1	normal	0.137642488574674	1.05647004019339
Q8QZY1	0.000178713260441091	-0.682566289483479	0.00748646934141158	0.345095305911747	0.250019851357086	0.0609643251591406	down	-0.682566289483479	3.74784322184952
Q8QZY2	0.288161801630981	0.087227726970695	0.413096094246046	1	0.996042521890555	1	normal	0.087227726970695	0.540363589241549
Q8R010	0.736999694412328	-0.0939033349341891	0.815556681896966	1	0.996042521890555	1	normal	-0.0939033349341891	0.132532692215667
Q8R016	0.49211762896375	0.0708236724948737	0.604503270692749	1	0.996042521890555	1	normal	0.0708236724948737	0.30793107710259
Q8R035	0.421668946188902	0.139034850448672	0.540665826753499	1	0.996042521890555	1	normal	0.139034850448672	0.3750283814262
Q8R050;Q149F3	0.0493895546590265	-0.507704294734707	0.118717357826577	1	0.996042521890555	0.966747244196799	normal	-0.507704294734707	1.30636488981333
Q8R059	0.0303012000524474	-0.648374430379921	0.0861732213568128	1	0.996042521890555	0.701731623710461	down	-0.648374430379921	1.51854017130511
Q8R081	0.0681602898343645	-0.16088593040125	0.147718877295351	1	0.996042521890555	1	normal	-0.16088593040125	1.16646857151017
Q8R086	0.00391308469573139	0.743990312205233	0.0261459050085028	1	0.996042521890555	0.212913107878677	up	0.743990312205233	2.40748075202503
Q8R0F8	0.449526177556259	-0.0741182066133803	0.565495145837873	1	0.996042521890555	1	normal	-0.0741182066133803	0.347245012635527
Q8R0F9	0.00848623224273016	-0.201070701398849	0.0409672861517798	1	0.996042521890555	0.333607584556507	normal	-0.201070701398849	2.07128508706905
Q8R0N6	0.000428034980011404	0.633532669804413	0.0103316943300253	0.82653554640202	0.492668261993125	0.0841337543581989	up	0.633532669804413	3.36852073798411
Q8R0V5	0.39041056156054	-0.0929244888781815	0.511993069654783	1	0.996042521890555	1	normal	-0.0929244888781815	0.408478442118512
Q8R0W0	0.012351023526577	-0.733059007155834	0.0510789805699761	1	0.996042521890555	0.415949820703908	down	-0.733059007155834	1.90829705102572
Q8R0X7	0.0234085366943442	-0.572359447999744	0.0732105475590926	1	0.996042521890555	0.596173098817459	normal	-0.572359447999744	1.63062573390844
Q8R0Y6;Q8K009	0.00147258236566324	0.53896733043709	0.0177538979774776	1	0.991253236762709	0.144574746757338	normal	0.53896733043709	2.83192040455265
Q8R104	0.099265654234191	0.150852394994936	0.190349531604988	1	0.996042521890555	1	normal	0.150852394994936	1.00320099074689
Q8R123	0.787092655694351	-0.0378557272756161	0.85194838461087	1	0.996042521890555	1	normal	-0.0378557272756161	0.103974139955822
Q8R146	0.0017391945058097	-0.334141468938289	0.0184526625863656	1	0.995954749570908	0.150264974137327	normal	-0.334141468938289	2.75965184521057
Q8R164	0.0869183131227611	0.228960225429921	0.173030167670156	1	0.996042521890555	1	normal	0.228960225429921	1.06088871089023
Q8R1B4	0.0287071612082632	-0.830593631093171	0.0833586891626409	1	0.996042521890555	0.678812134157858	down	-0.830593631093171	1.54200975186235
Q8R1F5	0.667408728911502	-0.0454916639516665	0.756762334426371	1	0.996042521890555	1	normal	-0.0454916639516665	0.175608117589365
Q8R1G2	3.82394827081228e-05	0.593370116431518	0.00525901225318609	0.0738404411093851	0.0665749393948418	0.0428255454471266	up	0.593370116431518	4.41748799135743
Q8R1I1	0.581652101842539	0.126621859145318	0.681949124868211	1	0.996042521890555	1	normal	0.126621859145318	0.235336698212905
Q8R1Q8	0.828047845792535	0.0258654641373015	0.880000214763558	1	0.996042521890555	1	normal	0.0258654641373015	0.0819445683318547
Q8R1Q9	0.100448074395524	-0.253176412178579	0.191476043097489	1	0.996042521890555	1	normal	-0.253176412178579	0.998058384325529
Q8R1S0	0.423065205823715	0.162851686494508	0.542096159552484	1	0.996042521890555	1	normal	0.162851686494508	0.373592690906309
Q8R1T4	0.0109667541691227	-0.477122291012731	0.0474816195080176	1	0.996042521890555	0.386655545993806	normal	-0.477122291012731	1.9599218915707
Q8R1V4	0.128487892054518	-0.208373752941774	0.231230307136323	1	0.996042521890555	1	normal	-0.208373752941774	0.891137795769754
Q8R2E9	0.418037442124145	0.133195183729278	0.537177473212512	1	0.996042521890555	1	normal	0.133195183729278	0.378784818273603
Q8R2Y0	0.666632057773106	0.127986119275394	0.756500938502586	1	0.996042521890555	1	normal	0.127986119275394	0.176113805318159
Q8R2Y8	0.475395273718432	0.130771943222625	0.589321577378018	1	0.996042521890555	1	normal	0.130771943222625	0.322945140252365
Q8R317;Q99NB8	0.0079213050530598	0.460586135525477	0.0396270467809805	1	0.996042521890555	0.322693656366015	normal	0.460586135525477	2.10120326151013
Q8R3F5	0.218217569446555	-0.106411848504407	0.33757562072622	1	0.996042521890555	1	normal	-0.106411848504407	0.661110285798505
Q8R3P0	0.00325757523468037	0.772535114717101	0.0241073663232067	1	0.996042521890555	0.196312741325055	up	0.772535114717101	2.4871055453378
Q8R3Q6	0.182183678079737	-0.144212870910152	0.294144383254158	1	0.996042521890555	1	normal	-0.144212870910152	0.739490534264374
Q8R4H7	0.154174552706939	-0.228973902784029	0.262531800067988	1	0.996042521890555	1	normal	-0.228973902784029	0.81198730288019
Q8R4N0	0.000165100998437721	0.336411277134696	0.00748646934141158	0.318810027983238	0.234987787887746	0.0609643251591406	normal	0.336411277134696	3.78225030036118
Q8R5H1	0.90139406961189	-0.0367382426599434	0.937313919451028	1	0.996042521890555	1	normal	-0.0367382426599434	0.0450853035351811
Q8R5I6	0.00101013045557394	1.00899719804292	0.0144942790119661	1	0.847908093930805	0.118030796405586	up	1.00899719804292	2.99562253465573
Q8VBT0	0.609239515227066	-0.150045521996925	0.706571473815894	1	0.996042521890555	1	normal	-0.150045521996925	0.215211936116502
Q8VBT2	0.000589022533686996	1.639783071286	0.0120759204305246	1	0.613172457568163	0.0983374546997878	up	1.639783071286	3.2298680904952
Q8VBW6	0.33929678179551	-0.127293664735933	0.46363207222667	1	0.996042521890555	1	normal	-0.127293664735933	0.469420259585887
Q8VBW8	0.0101450773530108	0.474522132442752	0.0450348146406065	1	0.996042521890555	0.366730558561787	normal	0.474522132442752	1.99374463725975
Q8VBZ3	0.385096748127174	-0.319218350075731	0.507350537269566	1	0.996042521890555	1	normal	-0.319218350075731	0.41443014867508
Q8VC12	0.00149586937254754	0.866383967282474	0.0177538979774776	1	0.993432245525256	0.144574746757338	up	0.866383967282474	2.82510632977285
Q8VC28	0.0258883901717956	-0.159666140535032	0.0773743744677932	1	0.996042521890555	0.630080256650091	normal	-0.159666140535032	1.58689495463438
Q8VC30	0.0124338523033206	0.848965509466366	0.0510789805699761	1	0.996042521890555	0.415949820703908	up	0.848965509466366	1.90539429574491
Q8VC97	0.27750918180429	0.373853952547566	0.401701821637244	1	0.996042521890555	1	normal	0.373853952547566	0.556722643024302
Q8VCA8	0.00603017835678626	-0.228104410854063	0.0341474322784583	1	0.996042521890555	0.278071687712428	normal	-0.228104410854063	2.21966984238347
Q8VCB3;Q0KL02;Q9Z1E4;A2CG49	0.0832301066313771	0.271611861758285	0.167763398648423	1	0.996042521890555	1	normal	0.271611861758285	1.07971954896444
Q8VCC1	0.835149541889571	0.0613158726693888	0.884954930528224	1	0.996042521890555	1	normal	0.0613158726693888	0.0782357527768039
Q8VCC2	0.332025577337713	0.143878485664725	0.456328391344572	1	0.996042521890555	1	normal	0.143878485664725	0.478828459462326
Q8VCF0	0.0839106439947984	0.781523750100992	0.168782764118704	1	0.996042521890555	1	normal	0.781523750100992	1.07618294578625
Q8VCH0	0.0459572584731901	1.6278127230388	0.113193196571084	1	0.996042521890555	0.921762519401562	up	1.6278127230388	1.33764588654332
Q8VCH6	0.130456319469002	0.280298678483583	0.233467240866211	1	0.996042521890555	1	normal	0.280298678483583	0.884534878280579
Q8VCI0	0.000395848610672715	-1.02298196046463	0.0100576798316975	0.764383667209013	0.463142874487077	0.0819023809012924	down	-1.02298196046463	3.40247087498404
Q8VCI5	0.0863662343234206	0.399414121581381	0.172464527899199	1	0.996042521890555	1	normal	0.399414121581381	1.06365601577578
Q8VCM7	0.935636851001244	0.0262921104310512	0.958469368320108	1	0.996042521890555	1	normal	0.0262921104310512	0.0288926813997396
Q8VCM8	0.827917080666886	-0.0402798978205932	0.880000214763558	1	0.996042521890555	1	normal	-0.0402798978205932	0.0820131574326322
Q8VCN5	0.00904409729538078	1.18946230759606	0.0424918537162538	1	0.996042521890555	0.346022546601906	up	1.18946230759606	2.04363477421039
Q8VCR2	0.00635104617229993	0.643700188781622	0.0350497509617668	1	0.996042521890555	0.285419510444046	up	0.643700188781622	2.19715472991528
Q8VCR7	0.955102341298235	0.00524394208125578	0.969664890140321	1	0.996042521890555	1	normal	0.00524394208125578	0.0199500903222723
Q8VCT3	0.00304773840162096	-0.382676246646687	0.023446943639562	1	0.996042521890555	0.190934742512521	normal	-0.382676246646687	2.51602231279443
Q8VCT4	0.0390813936853253	-0.46532501556896	0.102257684561468	1	0.996042521890555	0.832711715940949	normal	-0.46532501556896	1.40802995725997
Q8VCU1	0.000657153888224112	-3.54931143952585	0.0128178197794016	1	0.663725427106353	0.1043789398215	down	-3.54931143952585	3.18233291814082
Q8VCW8	0.365610786986797	-0.0598913260487826	0.488915810021817	1	0.996042521890555	1	normal	-0.0598913260487826	0.436980999317494
Q8VCX1	0.000405353046934065	0.988402143823866	0.0101654121250608	0.78273673362968	0.471830946631252	0.0827796738231249	up	0.988402143823866	3.39216655815509
Q8VCZ9	0.462730130916424	0.260968785597606	0.57796370168151	1	0.996042521890555	1	normal	0.260968785597606	0.334672220265205
Q8VDD5;O08638	0.000194561130252288	-0.729361442185886	0.00748646934141158	0.375697542517167	0.267326992966643	0.0609643251591406	down	-0.729361442185886	3.71094391947918
Q8VDG5	0.38454497996059	0.122242784130922	0.507350537269566	1	0.996042521890555	1	normal	0.122242784130922	0.415052853765893
Q8VDG7	0.0359383079689955	0.219749102506471	0.0973557755473556	1	0.996042521890555	0.792794157822625	normal	0.219749102506471	1.44444237400019
Q8VDJ3	0.0550412871836284	-0.312650380415846	0.126680244995931	1	0.996042521890555	1	normal	-0.312650380415846	1.25931141833704
Q8VDK1	0.126214147130564	-0.112318322949445	0.22777525056927	1	0.996042521890555	1	normal	-0.112318322949445	0.898891963028578
Q8VDM4	0.792040115218619	-0.0137431245348795	0.854429867311259	1	0.996042521890555	1	normal	-0.0137431245348795	0.101252821722515
Q8VDM6	0.109487417453098	0.230520932668711	0.205262333108672	1	0.996042521890555	1	normal	0.230520932668711	0.960635788081161
Q8VDN2;Q6PIE5;Q6PIC6;Q9WV27;Q64436	0.390124353785489	-0.0878613488121021	0.511993069654783	1	0.996042521890555	1	normal	-0.0878613488121021	0.408796937705345
Q8VDP6	0.774111555908074	-0.0568794063943598	0.842620864970964	1	0.996042521890555	1	normal	-0.0568794063943598	0.111196449363303
Q8VDQ1	0.849644336391322	-0.0228644935487166	0.895462381948236	1	0.996042521890555	1	normal	-0.0228644935487166	0.0707628331885669
Q8VE09	0.000475051212850797	-2.35937893687518	0.0107920457884105	0.917323892014889	0.528256948690086	0.0878825195927318	down	-2.35937893687518	3.32325956877599
Q8VE22	0.164396075272467	0.226879911732076	0.273898896765431	1	0.996042521890555	1	normal	0.226879911732076	0.784108554848623
Q8VE47	0.208559606293482	-0.144711185243217	0.326096032188432	1	0.996042521890555	1	normal	-0.144711185243217	0.68076980167445
Q8VE95	0.0691191429326621	0.258709542391524	0.148629248332929	1	0.996042521890555	1	normal	0.258709542391524	1.1604016556843
Q8VEA4	0.859487934723807	-0.0147873810398091	0.901995218451995	1	0.996042521890555	1	normal	-0.0147873810398091	0.0657602154512175
Q8VEE0	0.0977217847341995	-0.194066291958095	0.188324118085568	1	0.996042521890555	1	normal	-0.194066291958095	1.01000860992275
Q8VEK0;Q8BHG3	0.00278285153122114	-0.526493198791668	0.0224840431246361	1	0.996042521890555	0.183093585698703	normal	-0.526493198791668	2.55550996322808
Q8VEK3	0.960287628261149	0.00890902482095085	0.972883216249883	1	0.996042521890555	1	normal	0.00890902482095085	0.0175986662757716
Q8VEM8	0.743012478730541	-0.0310358906956525	0.820799254249814	1	0.996042521890555	1	normal	-0.0310358906956525	0.129003892298232
Q8VH51	0.646555009634852	0.145468665901511	0.740069782812626	1	0.996042521890555	1	normal	0.145468665901511	0.189394518943636
Q8VHE0	0.0409128820691581	-0.298569587727728	0.105477670594852	1	0.996042521890555	0.858932924710387	normal	-0.298569587727728	1.3881399259613
Q8VI47	0.075678713829901	0.194099211076557	0.157643577568003	1	0.996042521890555	1	normal	0.194099211076557	1.1210262574377
Q8VIJ6	0.0117254204585559	-0.569168300353975	0.0496516102751125	1	0.996042521890555	0.404326362060029	normal	-0.569168300353975	1.93087157508992
Q8WTY4	0.550497125528778	0.068699198273217	0.657396381815752	1	0.996042521890555	1	normal	0.068699198273217	0.259244944394771
Q91V01	0.965311685702145	0.00630845838250749	0.976336958415076	1	0.996042521890555	1	normal	0.00630845838250749	0.0153324363715422
Q91V04	0.00621012880970699	-1.01519741415076	0.0349227779666775	1	0.996042521890555	0.284385535334279	down	-1.01519741415076	2.20689939164874
Q91V12	0.972525806560818	0.00565291451462802	0.981982663194034	1	0.996042521890555	1	normal	0.00565291451462802	0.0120988655824522
Q91V41	0.00207994935613235	-0.298130164004464	0.0201797936460054	1	0.996042521890555	0.164329464982149	normal	-0.298130164004464	2.68194723937379
Q91V61	0.391087404319423	0.201287562127719	0.511993069654783	1	0.996042521890555	1	normal	0.201287562127719	0.407726171065663
Q91V64	0.379309063543818	-0.0535962524213975	0.503510220767486	1	0.996042521890555	1	normal	-0.0535962524213975	0.421006779759539
Q91V76	0.000506550248566779	0.563087474535948	0.0109904329211511	0.97814852998245	0.551633220689222	0.0894980391542547	normal	0.563087474535948	3.29537746719835
Q91V92	0.235232497166621	0.671853009492867	0.357664529156492	1	0.996042521890555	1	normal	0.671853009492867	0.62850268104308
Q91VA0;Q8K0L3;E9Q612	0.000844996218891673	-0.579741518529211	0.0133513036898281	1	0.774016536504772	0.10872324220213	normal	-0.579741518529211	3.0731452343854
Q91VA6	0.445131496035691	-0.0672537110799767	0.561796678983608	1	0.996042521890555	1	normal	-0.0672537110799767	0.351511675385942
Q91VC3	0.0332543735011872	-0.456460270988885	0.0914732125794763	1	0.996042521890555	0.744890871882595	normal	-0.456460270988885	1.4781512296834
Q91VD9	0.0167368269851366	0.439493034992692	0.0613756153987042	1	0.996042521890555	0.49979807615207	normal	0.439493034992692	1.77632687331185
Q91VF2	0.000228189098942771	1.00131182403602	0.00748646934141158	0.44063315005849	0.303491501593885	0.0609643251591406	up	1.00131182403602	3.6417051065527
Q91VH6	0.491065653724252	0.101847829075649	0.603595020586589	1	0.996042521890555	1	normal	0.101847829075649	0.30886044037392
Q91VI7	0.869009286991711	-0.0133940702897328	0.910502948009221	1	0.996042521890555	1	normal	-0.0133940702897328	0.0609755822766477
Q91VM9	0.69988493832687	0.0330966084603818	0.783077794024154	1	0.996042521890555	1	normal	0.0330966084603818	0.154973352495889
Q91VR2	0.0533740406204898	0.180441944645656	0.124324815968837	1	0.996042521890555	1	normal	0.180441944645656	1.27266991818653
Q91VR5	0.0435201326504779	-0.392161107830836	0.11039556546364	1	0.996042521890555	0.89898065992528	normal	-0.392161107830836	1.36130978956717
Q91VS7	0.432503297866135	-0.172021969157468	0.550995899388288	1	0.996042521890555	1	normal	-0.172021969157468	0.364010576662511
Q91VT4	0.0286130719602755	0.165257905426549	0.0832106053543554	1	0.996042521890555	0.67760624804153	normal	0.165257905426549	1.54343551291211
Q91VU6	0.0325112334113812	-0.431111806486159	0.0903911468519714	1	0.996042521890555	0.736079320823369	normal	-0.431111806486159	1.48796655392449
Q91W43	0.374279650337616	0.0846224045432835	0.498437244690991	1	0.996042521890555	1	normal	0.0846224045432835	0.426803784924939
Q91W50	0.85300723638334	-0.0268044463969973	0.89665594635614	1	0.996042521890555	1	normal	-0.0268044463969973	0.0690472845323326
Q91W64	8.0452035076761e-07	-3.42012667370003	0.000428335469234737	0.00155352879733225	0.00155111523627995	0.00348805045913617	down	-3.42012667370003	6.09446296571748
Q91W90	0.00290602721310864	-0.49724835211918	0.022985140966065	1	0.996042521890555	0.187174159644612	normal	-0.49724835211918	2.53670032312555
Q91WD5	0.0255070971070969	0.387720322191827	0.0766180951368595	1	0.996042521890555	0.623921671482696	normal	0.387720322191827	1.59333896444414
Q91WG0	0.0800614186007135	-0.663907197866872	0.164466595019125	1	0.996042521890555	1	normal	-0.663907197866872	1.09657671893984
Q91WG8	0.443735660860151	0.114275517169721	0.560768037382822	1	0.996042521890555	1	normal	0.114275517169721	0.352875667762041
Q91WK1	0.912359831100272	-0.00815119707985945	0.94566120979851	1	0.996042521890555	1	normal	-0.00815119707985945	0.0398338438639588
Q91WK2	0.0179709503358888	-0.421183457118042	0.0638631916385117	1	0.996042521890555	0.520055075790458	normal	-0.421183457118042	1.74542895601738
Q91WK5	0.0299238712487656	0.369637201359342	0.0854778038185893	1	0.996042521890555	0.696068652423433	normal	0.369637201359342	1.52398222253151
Q91WL5;A2A974	0.0688128376574909	-2.09264366017995	0.148433772712544	1	0.996042521890555	1	normal	-2.09264366017995	1.16233053264075
Q91WM2	0.313187995504964	0.163163785939165	0.439191008947049	1	0.996042521890555	1	normal	0.163163785939165	0.50419489280141
Q91WM6	0.978600642210056	-0.0117431260634957	0.984494100670899	1	0.996042521890555	1	normal	-0.0117431260634957	0.00939450356873139
Q91WN4	0.951693745914735	-0.00573731157806057	0.967221380716502	1	0.996042521890555	1	normal	-0.00573731157806057	0.0215027846589563
Q91WP6	0.99601142815529	0.00324592134534329	0.996042521890555	1	0.996042521890555	1	normal	0.00324592134534329	0.00173567848763974
Q91WQ3	0.000134873210176975	-0.696972664422797	0.00748646934141158	0.260440168851739	0.198937985011038	0.0609643251591406	down	-0.696972664422797	3.87007430553736
Q91WS0	0.308856649154315	0.126179792170462	0.434378870733417	1	0.996042521890555	1	normal	0.126179792170462	0.510243044609776
Q91WT8	0.436490649053377	-0.167693128245093	0.553423140723619	1	0.996042521890555	1	normal	-0.167693128245093	0.360025055756851
Q91WT9	0.0875831230787324	0.381131285796467	0.173637587951778	1	0.996042521890555	1	normal	0.381131285796467	1.05757957259814
Q91WU0	0.00336253845955123	-0.559515856357395	0.0242527359877889	1	0.996042521890555	0.197496525442202	normal	-0.559515856357395	2.47333273965114
Q91WU5	0.0370207836531413	0.385128250723862	0.099287685047522	1	0.996042521890555	0.808526214360236	normal	0.385128250723862	1.43155439237315
Q91X34	0.139035860171971	-0.222031655414129	0.244071132720069	1	0.996042521890555	1	normal	-0.222031655414129	0.856873171931337
Q91X44	0.00477911101494622	0.54898810164972	0.0294468982525132	1	0.996042521890555	0.239793980062684	normal	0.54898810164972	2.32065288104678
Q91X52;P08074	0.441666469098553	0.131367967845545	0.559618078628153	1	0.996042521890555	1	normal	0.131367967845545	0.354905570717238
Q91X72	0.679029539495883	0.154175141504539	0.766339006877002	1	0.996042521890555	1	normal	0.154175141504539	0.16811133240431
Q91X77	0.26192722417289	0.184100402614264	0.385504169114216	1	0.996042521890555	1	normal	0.184100402614264	0.58181935956028
Q91X83	4.1233667371548e-05	2.01993563419696	0.00525901225318609	0.0796222116944592	0.0714167118875212	0.0428255454471266	up	2.01993563419696	4.38474803681166
Q91X91	0.137703120675288	-0.199372217881324	0.242835366231946	1	0.996042521890555	1	normal	-0.199372217881324	0.861056217501245
Q91XC9	0.267113364968037	0.193564935884921	0.390754475570667	1	0.996042521890555	1	normal	0.193564935884921	0.573304381590542
Q91XD4;REV__Q5SSE9	0.0676571729373029	0.154824711804086	0.146958381262016	1	0.996042521890555	1	normal	0.154824711804086	1.16968615321343
Q91XD7	0.00649213179128852	-0.592259798479065	0.0354132951666049	1	0.996042521890555	0.28837994828233	down	-0.592259798479065	2.18761267251056
Q91XE0	0.00277626067091965	-0.31120460283487	0.0224840431246361	1	0.996042521890555	0.183093585698703	normal	-0.31120460283487	2.55653975917283
Q91XE4	0.0396100596621907	-0.189743020611693	0.103221356555587	1	0.996042521890555	0.84055915511649	normal	-0.189743020611693	1.40219450344421
Q91XE8	0.00100857819588482	-0.426920355787315	0.0144942790119661	1	0.847205684543245	0.118030796405586	normal	-0.426920355787315	2.99629042494276
Q91XF0	0.151255870098323	0.180400000962638	0.258702466926361	1	0.996042521890555	1	normal	0.180400000962638	0.820287761787293
Q91Y97	0.00525261513687238	0.774189710075587	0.0313049377447548	1	0.996042521890555	0.254924493339078	up	0.774189710075587	2.27962441911995
Q91YH5;Q8BH66	0.320337575850339	0.103856363795436	0.445015725875543	1	0.996042521890555	1	normal	0.103856363795436	0.4943921152628
Q91YI0	0.0115576254263172	0.538510006194193	0.0490500542817988	1	0.996042521890555	0.399427730474784	normal	0.538510006194193	1.93713138478914
Q91YP0	0.147613408293404	0.220149426191344	0.253821452728907	1	0.996042521890555	1	normal	0.220149426191344	0.830874192083712
Q91YP2	0.00675490272861614	0.462440749842118	0.0363475339047837	1	0.996042521890555	0.295987704570805	normal	0.462440749842118	2.1703809004879
Q91YP3	0.00445925374399583	1.25527335288684	0.028393347051062	1	0.996042521890555	0.231214630426964	up	1.25527335288684	2.35073781437795
Q91YQ5	0.00502131503214917	-0.532543156956364	0.030298611365969	1	0.996042521890555	0.246729708083876	normal	-0.532543156956364	2.29918253058103
Q91YR1;Q9Z0P5	0.0695322064290832	-0.109602746622973	0.149348826936566	1	0.996042521890555	1	normal	-0.109602746622973	1.15781398915643
Q91YT0	0.0356513289975399	0.4100546250395	0.0969615722454219	1	0.996042521890555	0.789584054744402	normal	0.4100546250395	1.4479242760354
Q91YX5	0.887706965630093	-0.03399580391853	0.925573515459886	1	0.996042521890555	1	normal	-0.03399580391853	0.0517303722985448
Q91YY4	0.767609179055685	-0.0234717481127631	0.83980358343146	1	0.996042521890555	1	normal	-0.0234717481127631	0.114859840620518
Q91Z53	0.0745965314893202	-0.208470765240197	0.156401631168162	1	0.996042521890555	1	normal	-0.208470765240197	1.12728136542369
Q91ZA3	0.00134815772840425	0.388762992081511	0.0170149841408406	1	0.962639496296735	0.13855757346149	normal	0.388762992081511	2.87025929432272
Q91ZE0	0.346656477469261	0.230214268512916	0.470410160220058	1	0.996042521890555	1	normal	0.230214268512916	0.460100680355231
Q91ZJ5	0.0124589331167575	0.53842138807466	0.0510789805699761	1	0.996042521890555	0.415949820703908	normal	0.53842138807466	1.90451914558559
Q91ZV0	0.138699101933051	-0.177269385899181	0.24389986647147	1	0.996042521890555	1	normal	-0.177269385899181	0.857926350943896
Q91ZX7	0.0353196734754664	-0.331445931339247	0.0961950486334634	1	0.996042521890555	0.783342047652607	normal	-0.331445931339247	1.45198332005649
Q920A5	0.0020438207465646	-1.18830880482092	0.0200899905946391	1	0.996042521890555	0.163598174680393	down	-1.18830880482092	2.6895571966937
Q920E5	4.45718087795202e-06	-1.4281197581129	0.00143446937922089	0.00860681627532535	0.00856670164742378	0.0116812683893479	down	-1.4281197581129	5.35093974134516
Q920L1	0.37088257604578	-0.219024625270065	0.494937287038286	1	0.996042521890555	1	normal	-0.219024625270065	0.430763569219028
Q921F2	0.027437362290675	-0.298270439908061	0.0808807789938637	1	0.996042521890555	0.658633847925006	normal	-0.298270439908061	1.56165764215139
Q921G7	0.00104998844917605	0.469189540190296	0.0149082918776394	1	0.862491475621532	0.121402214067494	normal	0.469189540190296	2.97881547853644
Q921H8	0.0389995203910562	0.570745930311739	0.102257684561468	1	0.996042521890555	0.832711715940949	normal	0.570745930311739	1.40894073381449
Q921H9	0.0599541223013808	0.300669879350916	0.13461791879531	1	0.996042521890555	1	normal	0.300669879350916	1.22218095049352
Q921I1;CON__Q29443;CON__Q0IIK2	0.555431416277994	0.123274297638638	0.659617506047237	1	0.996042521890555	1	normal	0.123274297638638	0.255369559352948
Q921L3	0.0551428816989532	0.18182289954417	0.126762981619855	1	0.996042521890555	1	normal	0.18182289954417	1.25851054194348
Q921T2	0.35405539894928	-0.194290992184022	0.477430848722806	1	0.996042521890555	1	normal	-0.194290992184022	0.450928778721136
Q922B1	0.811342840139688	0.0520807778307901	0.866861574276214	1	0.996042521890555	1	normal	0.0520807778307901	0.0907955920055448
Q922B2	0.0669060819645188	-0.163237539951715	0.145983778840097	1	0.996042521890555	1	normal	-0.163237539951715	1.17453440176025
Q922D4	0.877692236542938	0.015522434002146	0.91711239651754	1	0.996042521890555	1	normal	0.015522434002146	0.0566577430943309
Q922D8;Q3V3R1;REV__P55097	0.0199788748512631	0.199709684006257	0.0673284595772934	1	0.996042521890555	0.548273680816308	normal	0.199709684006257	1.69942897354983
Q922E4	0.16968580436249	0.26173080809043	0.27957618449144	1	0.996042521890555	1	normal	0.26173080809043	0.770354488530357
Q922H4	0.225155478836588	-0.366271969532409	0.345691382257161	1	0.996042521890555	1	normal	-0.366271969532409	0.647517480637325
Q922Q1;Q9QX96	0.0013797388884008	0.618668154524967	0.0171880971201222	1	0.972413144465213	0.139967278821507	up	0.618668154524967	2.86020309479895
Q922Q8	0.0240600660846751	0.864649227485354	0.0742172326030474	1	0.996042521890555	0.604370804779204	up	0.864649227485354	1.61870318413789
Q922R8	0.00184118226155141	-0.830551047131042	0.0188134520618941	1	0.996042521890555	0.153202979476966	down	-0.830551047131042	2.73490321786858
Q923B0	0.00292101247347335	-0.451577573532304	0.022985140966065	1	0.996042521890555	0.187174159644612	normal	-0.451577573532304	2.53446658847353
Q923B6	0.778641671952226	-0.0987656708516681	0.845602092713487	1	0.996042521890555	1	normal	-0.0987656708516681	0.1086623570851
Q923D2	0.298116696653524	0.0830824862049409	0.42390525864356	1	0.996042521890555	1	normal	0.0830824862049409	0.525613699708978
Q923D4	0.0127397812384336	-0.712070580479693	0.0513580742618271	1	0.996042521890555	0.418222555394178	down	-0.712070580479693	1.89483802943841
Q924D0	0.648963379219391	0.0761338924852344	0.742316257937015	1	0.996042521890555	1	normal	0.0761338924852344	0.187779809596653
Q924M7	0.0315215771772522	-0.236362475794708	0.0888586358091592	1	0.996042521890555	0.723599672906136	normal	-0.236362475794708	1.50139206078142
Q924Y0	4.4869761225144e-05	0.606980099853235	0.00525901225318609	0.0866435089257531	0.0771311195460225	0.0428255454471266	up	0.606980099853235	4.34804624156294
Q924Z4	0.539346444548533	-0.140782111906569	0.646880735666594	1	0.996042521890555	1	normal	-0.140782111906569	0.268132179855274
Q925I1	0.794190209639141	0.0501997483028508	0.856270963044769	1	0.996042521890555	1	normal	0.0501997483028508	0.100075470994
Q925N0	0.876779346287332	0.0293400107636561	0.916654530417346	1	0.996042521890555	1	normal	0.0293400107636561	0.0571096891278282
Q925N2	0.0503309517596646	0.389271650198889	0.11969097025605	1	0.996042521890555	0.974675631000048	normal	0.389271650198889	1.29816485700476
Q93092	0.414616589397042	0.0597620082211949	0.535176894469042	1	0.996042521890555	1	normal	0.0597620082211949	0.38235332515712
Q99020	0.156680803155887	-0.232828505389865	0.264467334697569	1	0.996042521890555	1	normal	-0.232828505389865	0.804984210896982
Q99J08	0.260558613633037	0.0720392890811667	0.384956911190049	1	0.996042521890555	1	normal	0.0720392890811667	0.584094565208933
Q99J27	0.335730409583378	-0.171074806349816	0.459783986457804	1	0.996042521890555	1	normal	-0.171074806349816	0.474009319710804
Q99J39	0.830716796816967	0.0177451226073914	0.880897383115631	1	0.996042521890555	1	normal	0.0177451226073914	0.0805470081561992
Q99J77	0.0311182495505636	-0.390071922709951	0.0881075364840739	1	0.996042521890555	0.717483269913871	normal	-0.390071922709951	1.50698484072837
Q99J99	0.124973822326948	0.116626628279963	0.225959223701626	1	0.996042521890555	1	normal	0.116626628279963	0.903180947068413
Q99JB2	0.0231276654483753	-0.355622167353428	0.0727139061508026	1	0.996042521890555	0.592128814800292	normal	-0.355622167353428	1.63586820354837
Q99JB8	0.453656665873698	-0.237884265037152	0.568838325845527	1	0.996042521890555	1	normal	-0.237884265037152	0.343272703367336
Q99JH8;Q9CQM2;Q8R1L4	0.00151711072894658	-0.499323066736062	0.0177538979774776	1	0.994586788059729	0.144574746757338	normal	-0.499323066736062	2.81898272032367
Q99JI4	0.856870110941897	0.013303684940346	0.900226433203919	1	0.996042521890555	1	normal	0.013303684940346	0.0670850058206214
Q99JI6;P62835;P35276	0.0499918069746883	-0.34912420557744	0.119414231898311	1	0.996042521890555	0.972422076426349	normal	-0.34912420557744	1.30110116520874
Q99JR1	0.458096207566562	0.123181248342012	0.572916953893155	1	0.996042521890555	1	normal	0.123181248342012	0.339043303595523
Q99JR5	0.279119395954085	-0.093864669948748	0.402862704117062	1	0.996042521890555	1	normal	-0.093864669948748	0.554209983421265
Q99JT9	0.176326380996253	0.166985854843146	0.286846033448832	1	0.996042521890555	1	normal	0.166985854843146	0.753682706055863
Q99JW2	0.946573482155816	0.00891415263275297	0.965260606290222	1	0.996042521890555	1	normal	0.00891415263275297	0.0238456662685268
Q99JX3	0.0542699248741486	-0.333523279412378	0.125785857262502	1	0.996042521890555	1	normal	-0.333523279412378	1.26544077961391
Q99JX4	0.245415869739338	-0.152153547665683	0.368505477812335	1	0.996042521890555	1	normal	-0.152153547665683	0.610097357186113
Q99JY0	0.497067716215302	0.059494934226819	0.609034111682581	1	0.996042521890555	1	normal	0.059494934226819	0.303584442704594
Q99JY3	0.0194015488380659	-0.273590588620753	0.0661915031913519	1	0.996042521890555	0.539015140422522	normal	-0.273590588620753	1.71216359867928
Q99JY9;Q641P0	0.0192655663114555	-0.400410632411343	0.0660778126952409	1	0.996042521890555	0.538089328259761	normal	-0.400410632411343	1.71521822037404
Q99K28;Q9D8S3	0.558734812535867	-0.0666752938691511	0.661506390562084	1	0.996042521890555	1	normal	-0.0666752938691511	0.252794268641233
Q99K30	0.12699262162803	-0.461445458289601	0.228917872437721	1	0.996042521890555	1	normal	-0.461445458289601	0.896221511164664
Q99K48	0.136146511565878	-0.489218829389257	0.241191664067624	1	0.996042521890555	1	normal	-0.489218829389257	0.865993481956032
Q99K51;Q3V0K9	0.00242353836831388	0.423028924227111	0.0213978285382254	1	0.996042521890555	0.174248249370103	normal	0.423028924227111	2.61555010034184
Q99K67	0.00120110689781253	1.43268087054469	0.0159954304805242	1	0.917645669928776	0.130255074909749	up	1.43268087054469	2.9204183389217
Q99KB8	0.00318091120560681	-0.462798625722347	0.0239100979752423	1	0.996042521890555	0.194706332327642	normal	-0.462798625722347	2.49744845395244
Q99KC8	0.0517789368235513	-0.247249879003175	0.122380816409153	1	0.996042521890555	0.996579768722049	normal	-0.247249879003175	1.28584687117433
Q99KF1	0.000590396465680289	-0.881901676260587	0.0120759204305246	1	0.614127625063897	0.0983374546997878	down	-0.881901676260587	3.22885625101588
Q99KG5	0.00773055830643845	-0.564711933003508	0.0389757391376832	1	0.996042521890555	0.317389883768567	normal	-0.564711933003508	2.11178913989156
Q99KI0	0.00675751666070293	0.332698742680928	0.0363475339047837	1	0.996042521890555	0.295987704570805	normal	0.332698742680928	2.17021287487194
Q99KJ8	0.992478467722493	-0.00170836929531948	0.99350747598348	1	0.996042521890555	1	normal	-0.00170836929531948	0.00327890668146638
Q99KK2	0.325077958867211	-0.388471637962826	0.450305264399271	1	0.996042521890555	1	normal	-0.388471637962826	0.488012475803328
Q99KK7	0.129624597868942	-0.177994931411952	0.232841952079002	1	0.996042521890555	1	normal	-0.177994931411952	0.887312577901421
Q99KP3	0.00175811845562537	1.12774172010747	0.0185515122284841	1	0.995991665838325	0.151069933250783	up	1.12774172010747	2.75495186709425
Q99KP6	0.0617624303616652	-0.273715827308451	0.136926811743255	1	0.996042521890555	1	normal	-0.273715827308451	1.20927562277768
Q99KQ4	0.0724217678519922	-0.139629190653784	0.153340387853286	1	0.996042521890555	1	normal	-0.139629190653784	1.1401308780416
Q99KR3	0.0229944955387833	-0.500846205541264	0.072434536517766	1	0.996042521890555	0.589853833047035	normal	-0.500846205541264	1.63837611368837
Q99KR7	0.959029314026657	-0.00828802085197908	0.972628994425145	1	0.996042521890555	1	normal	-0.00828802085197908	0.0181681178288684
Q99KV1	0.00163655817710565	-1.0243981989806	0.0177538979774776	1	0.995574330834904	0.144574746757338	down	-1.0243981989806	2.78606855158612
Q99L04	0.0567186059144477	0.513887797027343	0.129533940700114	1	0.996042521890555	1	normal	0.513887797027343	1.24627445220974
Q99L13	0.0070338542645843	0.53331629436636	0.0370252859657803	1	0.996042521890555	0.301506821144932	normal	0.53331629436636	2.15280663413431
Q99L20	6.60485779359905e-06	2.35279929922802	0.00182199719991997	0.0127539803994398	0.0125888589545998	0.0148370112357958	up	2.35279929922802	5.18013652855968
Q99L27;Q9DCZ1	0.733975062574872	0.0492463555220932	0.812675370316559	1	0.996042521890555	1	normal	0.0492463555220932	0.134318695356554
Q99L43	0.0984175229834535	-0.256439070669607	0.188910772247563	1	0.996042521890555	1	normal	-0.256439070669607	1.00692756968352
Q99L45	0.314688294661557	-0.338441676057102	0.440635789695503	1	0.996042521890555	1	normal	-0.338441676057102	0.502119411069745
Q99L47	0.00983482552763676	-0.421835127654482	0.044684819044392	1	0.996042521890555	0.363880450672629	normal	-0.421835127654482	2.00723334017339
Q99L88	0.268675661265631	0.130271905943441	0.392742393568459	1	0.996042521890555	1	normal	0.130271905943441	0.570771673562302
Q99LB2	0.829635766998023	-0.0197443500901264	0.880718343085862	1	0.996042521890555	1	normal	-0.0197443500901264	0.0811125330473724
Q99LB6	0.00207479249443115	-0.376081673377617	0.0201797936460054	1	0.996042521890555	0.164329464982149	normal	-0.376081673377617	2.68302533173737
Q99LB7	0.00254866986484957	0.862099489150028	0.0216805352820463	1	0.996042521890555	0.176550406110349	up	0.862099489150028	2.59368641606452
Q99LC3	0.0489871954242003	0.361667094495193	0.118242842955164	1	0.996042521890555	0.962883142496193	normal	0.361667094495193	1.30991742371288
Q99LC5	0.644336968844409	0.0561917644624916	0.73840634233742	1	0.996042521890555	1	normal	0.0561917644624916	0.190886950285608
Q99LD4	0.317305052339898	-0.17009433144734	0.442713913344178	1	0.996042521890555	1	normal	-0.17009433144734	0.498523012721935
Q99LF4	0.112374715375735	-0.180411210898072	0.208850409423046	1	0.996042521890555	1	normal	-0.180411210898072	0.949331395244513
Q99LI8	0.157137466648925	-0.156573314418846	0.264775260121357	1	0.996042521890555	1	normal	-0.156573314418846	0.803720252777361
Q99LM2	0.0199705714598117	-0.223020325405831	0.0673284595772934	1	0.996042521890555	0.548273680816308	normal	-0.223020325405831	1.69960950757337
Q99LP6	0.22917765929978	0.0813541841441778	0.350667242557746	1	0.996042521890555	1	normal	0.0813541841441778	0.639827720542862
Q99LX0	0.98752372713587	0.00082084974374208	0.990601723168501	1	0.996042521890555	1	normal	0.00082084974374208	0.00545246082516272
Q99LY9	0.0892609505140107	0.289134130957878	0.176240179389115	1	0.996042521890555	1	normal	0.289134130957878	1.04933849279471
Q99M87	0.443147302381347	-0.15080909778911	0.560600331003215	1	0.996042521890555	1	normal	-0.15080909778911	0.35345189007953
Q99MN1	0.0231584941909599	-0.542118260103653	0.0727139061508026	1	0.996042521890555	0.592128814800292	normal	-0.542118260103653	1.6352896826742
Q99MN9	0.000796033637563122	0.444120117505088	0.0132869531626249	1	0.749250440407566	0.1081992186223	normal	0.444120117505088	3.09906858012742
Q99MR8	0.00219443558621273	0.6569981648283	0.0207718388087097	1	0.996042521890555	0.169150647326189	up	0.6569981648283	2.65867716258066
Q99MZ7	0.257288602799811	0.169503964784958	0.381878779405407	1	0.996042521890555	1	normal	0.169503964784958	0.589579451453004
Q99N42	0.0200921382580199	1.32520573917098	0.0674686790836776	1	0.996042521890555	0.549415525815736	up	1.32520573917098	1.69697384203506
Q99N94	0.80391185803059	0.0832129945224227	0.862418776587261	1	0.996042521890555	1	normal	0.0832129945224227	0.0947915652681826
Q99N95	0.664896859175101	0.114399244713451	0.755244608863011	1	0.996042521890555	1	normal	0.114399244713451	0.177245718554316
Q99NB9	0.0374692625027927	-0.765490698706597	0.100073507459049	1	0.996042521890555	0.814925376746262	down	-0.765490698706597	1.42632485492114
Q99P30	0.00262039050630161	-2.43595361624493	0.0219560625603719	1	0.996042521890555	0.178794098539988	down	-2.43595361624493	2.58163398269006
Q99P72	0.00588877454714817	1.00895246434034	0.0335434325974723	1	0.996042521890555	0.273153156523906	up	1.00895246434034	2.22997507240877
Q99PG0	0.0146692945521481	-0.548627388738359	0.0559810430438697	1	0.996042521890555	0.455868628486338	normal	-0.548627388738359	1.8335907709199
Q99PL5	0.0130071206054278	-0.855880003953315	0.0516287983394292	1	0.996042521890555	0.42042713407375	down	-0.855880003953315	1.88581883284474
Q99PT1	0.00293481334385046	-0.924398278717454	0.022985140966065	1	0.996042521890555	0.187174159644612	down	-0.924398278717454	2.53241951496613
Q99PV0	0.15442604816233	-0.260133562942507	0.262728369164281	1	0.996042521890555	1	normal	-0.260133562942507	0.811279442219046
Q9CPP6	0.0185131918050656	0.413563319867416	0.0645718955139229	1	0.996042521890555	0.525826241280059	normal	0.413563319867416	1.73251869935479
Q9CPQ1	0.0424014091248905	0.334100837716354	0.108444963425027	1	0.996042521890555	0.883096385040149	normal	0.334100837716354	1.37261971027059
Q9CPQ3	0.382064849982575	-0.120436288003485	0.505519381097598	1	0.996042521890555	1	normal	-0.120436288003485	0.417862915624329
Q9CPQ8	0.161095633304792	0.171126510027192	0.269796763149657	1	0.996042521890555	1	normal	0.171126510027192	0.792916231507133
Q9CPR4	0.00631452579957757	-0.303041602610228	0.0350497509617668	1	0.996042521890555	0.285419510444046	normal	-0.303041602610228	2.19965925799216
Q9CPT4	0.00111538707120998	-0.695129055346504	0.0153843745321891	1	0.886661136185884	0.125279082646125	down	-0.695129055346504	2.95257439385441
Q9CPU0	0.00342364967948618	-0.39254667768617	0.0245764592233748	1	0.996042521890555	0.200132690461493	normal	-0.39254667768617	2.46551068034116
Q9CPV4	0.319381953492465	-0.088274592334731	0.444007596971886	1	0.996042521890555	1	normal	-0.088274592334731	0.495689627083142
Q9CPW4	0.0460252102121801	-0.499626352182078	0.11321615403786	1	0.996042521890555	0.921949468202859	normal	-0.499626352182078	1.33700421925455
Q9CPX6	0.0152626468488424	-0.238624523670054	0.0574506258579232	1	0.996042521890555	0.467835834980949	normal	-0.238624523670054	1.81637014448293
Q9CPY7	0.778666996027449	-0.0107557596205585	0.845602092713487	1	0.996042521890555	1	normal	-0.0107557596205585	0.108648232581261
Q9CQ48	0.597624159021803	0.0557607171104155	0.696026689427685	1	0.996042521890555	1	normal	0.0557607171104155	0.223571854435995
Q9CQ54	0.00499282281627088	0.476240297694873	0.0302230120947306	1	0.996042521890555	0.246114082968299	normal	0.476240297694873	2.3016538457777
Q9CQ60	0.870951438198214	0.0142418108263358	0.912042964837718	1	0.996042521890555	1	normal	0.0142418108263358	0.0600060593557109
Q9CQ62	0.0599410962902446	0.280647916229978	0.13461791879531	1	0.996042521890555	1	normal	0.280647916229978	1.22227531830646
Q9CQ65	0.0165302799425388	0.345678118714533	0.0610276231667979	1	0.996042521890555	0.496964282195092	normal	0.345678118714533	1.78171979153016
Q9CQ69	0.502790528515461	0.095852870093182	0.613709551557115	1	0.996042521890555	1	normal	0.095852870093182	0.298612912076402
Q9CQ75	0.136065289125938	0.270721330808479	0.241191664067624	1	0.996042521890555	1	normal	0.270721330808479	0.866252651164934
Q9CQ86	0.166220065322208	-0.311277092223065	0.276086636476812	1	0.996042521890555	1	normal	-0.311277092223065	0.779316551353841
Q9CQ88	0.0214678988518262	-0.265694401377095	0.0697887418903643	1	0.996042521890555	0.568308418698379	normal	-0.265694401377095	1.6682104596025
Q9CQ91	0.0758009277677006	0.347055459732581	0.157728008102834	1	0.996042521890555	1	normal	0.347055459732581	1.12032547877524
Q9CQ92	0.0225716946994045	-0.540343349221245	0.0718055065313842	1	0.996042521890555	0.584731473377102	normal	-0.540343349221245	1.64643583254964
Q9CQA3	0.343371504196845	0.0727841941714469	0.467265944047997	1	0.996042521890555	1	normal	0.0727841941714469	0.464235749022414
Q9CQC6	0.0475020557634457	-0.88021502990585	0.115524521006566	1	0.996042521890555	0.940747118744005	down	-0.88021502990585	1.3232875948509
Q9CQC7	0.00210951667082094	0.447794290453557	0.0201797936460054	1	0.996042521890555	0.164329464982149	normal	0.447794290453557	2.67581703818116
Q9CQC9	0.00382930655931516	-0.403374787676585	0.0260368191879728	1	0.996042521890555	0.212024792822572	normal	-0.403374787676585	2.41687986434189
Q9CQE1	0.79756687017456	0.026264879929031	0.85868923947334	1	0.996042521890555	1	normal	0.026264879929031	0.0982328943142564
Q9CQE8	0.0660139998619361	-0.593255865001185	0.144527249130837	1	0.996042521890555	1	normal	-0.593255865001185	1.18036395206376
Q9CQF9	0.00666337548262638	-0.423864002188532	0.0362450086111311	1	0.996042521890555	0.295152813642354	normal	-0.423864002188532	2.17630571345585
Q9CQH3	0.045832120409209	0.405154977603932	0.113029150076861	1	0.996042521890555	0.920426644857912	normal	0.405154977603932	1.33883004978737
Q9CQI6	0.590802331803443	-0.075139826628085	0.690162917551391	1	0.996042521890555	1	normal	-0.075139826628085	0.228557799265014
Q9CQI7	0.137379616170068	-0.201766062027543	0.242708178247393	1	0.996042521890555	1	normal	-0.201766062027543	0.862077701349121
Q9CQJ8	0.0296531937028016	0.484545246713397	0.0851398270185005	1	0.996042521890555	0.693316416810461	normal	0.484545246713397	1.52792852547647
Q9CQM5	0.0408686188114924	0.19445093852036	0.105477670594852	1	0.996042521890555	0.858932924710387	normal	0.19445093852036	1.38861003937877
Q9CQM9	0.202164081467321	0.129759295894666	0.319197744328207	1	0.996042521890555	1	normal	0.129759295894666	0.694296003078434
Q9CQN1	0.00238038695285588	-0.231704222172975	0.0213978285382254	1	0.996042521890555	0.174248249370103	normal	-0.231704222172975	2.62335243881315
Q9CQQ7	0.53452970695599	0.0427662301609977	0.642700413531766	1	0.996042521890555	1	normal	0.0427662301609977	0.272028153488793
Q9CQR2	0.034511430448697	-0.436218770440045	0.0942444047030088	1	0.996042521890555	0.767457431630988	normal	-0.436218770440045	1.46203703945957
Q9CQR4	0.00703691349013018	0.46784549623038	0.0370252859657803	1	0.996042521890555	0.301506821144932	normal	0.46784549623038	2.15261778803613
Q9CQR6	0.0324787657494061	-0.364348582606785	0.0903911468519714	1	0.996042521890555	0.736079320823369	normal	-0.364348582606785	1.4884004830764
Q9CQS8	0.0980799797135829	-0.396993277516953	0.188659601177256	1	0.996042521890555	1	normal	-0.396993277516953	1.00841963265315
Q9CQT1	0.00606801378060079	-0.351686315255727	0.034261212310936	1	0.996042521890555	0.278998228993806	normal	-0.351686315255727	2.21695344159129
Q9CQU0	0.90385423298118	0.0180191804642755	0.93886095959476	1	0.996042521890555	1	normal	0.0180191804642755	0.0439016037241858
Q9CQU3	0.0372781049591859	-0.33553023822884	0.0997008596623103	1	0.996042521890555	0.811890805920656	normal	-0.33553023822884	1.42854617321417
Q9CQV8	0.0150922821928237	-0.245822154031846	0.0569799128495654	1	0.996042521890555	0.464002692869563	normal	-0.245822154031846	1.8212450830337
Q9CQW1	0.498994558508329	-0.11861329331124	0.611007287558392	1	0.996042521890555	1	normal	-0.11861329331124	0.301904190293827
Q9CQW2	0.0611469387363829	-0.337974648101047	0.136344963856761	1	0.996042521890555	1	normal	-0.337974648101047	1.21362528062567
Q9CQW9	0.0113413781914964	-0.368033896949091	0.0483448152048114	1	0.996042521890555	0.393684779766822	normal	-0.368033896949091	1.94533416726027
Q9CQX2	0.16408426109413	-0.179483876917758	0.273627430764328	1	0.996042521890555	1	normal	-0.179483876917758	0.784933074326437
Q9CQX8	0.93201096131363	0.0119232827793612	0.956364744346014	1	0.996042521890555	1	normal	0.0119232827793612	0.0305789799099345
Q9CQZ5	0.0290898622162282	0.320298407754912	0.084090604699905	1	0.996042521890555	0.684772318427361	normal	0.320298407754912	1.5362583357785
Q9CQZ6	0.0478394459372869	0.350347169612198	0.116198704534467	1	0.996042521890555	0.946237175797268	normal	0.350347169612198	1.32021385886439
Q9CR00	0.00320128448664133	0.353928820142391	0.0239100979752423	1	0.996042521890555	0.194706332327642	normal	0.353928820142391	2.49467572995191
Q9CR09	0.508472358392043	-0.181573813937158	0.61868942914621	1	0.996042521890555	1	normal	-0.181573813937158	0.293732651244871
Q9CR16	0.00071476299604444	-0.289860346157914	0.0129635272205975	1	0.702612025111685	0.105565474544087	normal	-0.289860346157914	3.14583793942003
Q9CR21	0.211750720662121	0.116618046330162	0.329750517418191	1	0.996042521890555	1	normal	0.116618046330162	0.674175102937987
Q9CR41	0.173197279191437	-0.186900708282095	0.28270832300817	1	0.996042521890555	1	normal	-0.186900708282095	0.761458934728756
Q9CR51	0.420613305585487	0.10575375904275	0.539670626634934	1	0.996042521890555	1	normal	0.10575375904275	0.376116993059693
Q9CR57	0.0189010069935861	-0.373606221953183	0.065174722329669	1	0.996042521890555	0.530735221512771	normal	-0.373606221953183	1.72351505719672
Q9CR61	0.0818074554872895	0.289158282892405	0.166553161257953	1	0.996042521890555	1	normal	0.289158282892405	1.08720711528413
Q9CR62	0.0451183176587234	-0.240906594706379	0.112562624546505	1	0.996042521890555	0.916627602501541	normal	-0.240906594706379	1.34564710240137
Q9CR67	0.00693647977744733	-0.559522452239248	0.036899015014465	1	0.996042521890555	0.300478562965664	normal	-0.559522452239248	2.15886087552439
Q9CR68	0.476013736992592	0.105418450083235	0.589321577378018	1	0.996042521890555	1	normal	0.105418450083235	0.322380514056824
Q9CR98	0.142395048680282	-0.142243397664202	0.247493104411903	1	0.996042521890555	1	normal	-0.142243397664202	0.84650511159956
Q9CRB3	0.157842189340196	-0.134935743013957	0.265730834887461	1	0.996042521890555	1	normal	-0.134935743013957	0.801776903859693
Q9CRB9	0.552740010273357	0.130482708107686	0.658388035673404	1	0.996042521890555	1	normal	0.130482708107686	0.257479097726836
Q9CRD0	0.935255644736514	0.013667853609348	0.958469368320108	1	0.996042521890555	1	normal	0.013667853609348	0.0290696619370048
Q9CRD2	0.923322180843822	-0.0198218289733021	0.951543382229848	1	0.996042521890555	1	normal	-0.0198218289733021	0.0346467313164834
Q9CVB6	0.0138328303423927	-0.446261242160477	0.0534223907823205	1	0.996042521890555	0.435032837764614	normal	-0.446261242160477	1.85908894958551
Q9CW42	0.097203101844261	0.444633436840462	0.187511677983285	1	0.996042521890555	1	normal	0.444633436840462	1.01231987609891
Q9CWJ9;REV__B2KFW1	0.0206461368915351	-0.220691006800381	0.068430997726515	1	0.996042521890555	0.557251944289278	normal	-0.220691006800381	1.6851611974526
Q9CWK8	0.165625210210883	-0.165747040170803	0.275708862859667	1	0.996042521890555	1	normal	-0.165747040170803	0.780873557513874
Q9CWS0	0.00250896259764665	1.71153028844446	0.02162860167882	1	0.996042521890555	0.176127496868437	up	1.71153028844446	2.60050581288098
Q9CX34	0.444928109085623	0.092975048702463	0.561796678983608	1	0.996042521890555	1	normal	0.092975048702463	0.351710156096975
Q9CX56	0.536361501077338	-0.0406944372919631	0.644100782699217	1	0.996042521890555	1	normal	-0.0406944372919631	0.270542402464204
Q9CX86	0.237995170188285	-0.143190354576949	0.359599901121736	1	0.996042521890555	1	normal	-0.143190354576949	0.623431856312648
Q9CXA2	0.646542951356887	0.087733280577039	0.740069782812626	1	0.996042521890555	1	normal	0.087733280577039	0.189402618629413
Q9CXE7	0.463163032287032	-0.0575620527650721	0.578130455944576	1	0.996042521890555	1	normal	-0.0575620527650721	0.334266111444803
Q9CXF0	0.0283599912743159	0.357341365326223	0.0825990092770801	1	0.996042521890555	0.672625857363267	normal	0.357341365326223	1.54729390711087
Q9CXI5	0.0112485588318977	-1.08360230858936	0.0481447497068107	1	0.996042521890555	0.392055592827423	down	-1.08360230858936	1.94890311590349
Q9CXN7	0.761036861142318	0.0281279828631233	0.834978510719213	1	0.996042521890555	1	normal	0.0281279828631233	0.118594307483031
Q9CXR1	0.560531330503494	-0.0481895418566947	0.663226715197455	1	0.996042521890555	1	normal	-0.0481895418566947	0.251400107806728
Q9CXS4	0.610737193537934	0.0982685833174139	0.707458620708908	1	0.996042521890555	1	normal	0.0982685833174139	0.214145630918782
Q9CXT8	0.252213536550304	-0.177805049690032	0.376075402186273	1	0.996042521890555	1	normal	-0.177805049690032	0.598231608122427
Q9CXV1	0.683516843826856	0.0597120577047169	0.770502641815329	1	0.996042521890555	1	normal	0.0597120577047169	0.165250778695393
Q9CXW2	0.279145674836162	0.106574519426452	0.402862704117062	1	0.996042521890555	1	normal	0.106574519426452	0.554169096845758
Q9CXW3	0.532133452780157	-0.122260428680012	0.641817424933468	1	0.996042521890555	1	normal	-0.122260428680012	0.273979438122541
Q9CXW4	0.0303464897305291	-0.497629360602227	0.0861751053965467	1	0.996042521890555	0.70174696595067	normal	-0.497629360602227	1.51789153782856
Q9CXY6	0.170180632249908	-0.523242819604788	0.280152430413105	1	0.996042521890555	1	normal	-0.523242819604788	0.76908986719859
Q9CXZ1	0.008942823476167	0.534973771472917	0.042324980716859	1	0.996042521890555	0.344663655069538	normal	0.534973771472917	2.04852534177183
Q9CY27	0.172443008452807	-0.266937675901181	0.282192753663026	1	0.996042521890555	1	normal	-0.266937675901181	0.763354409020098
Q9CY50	0.972878023479689	-0.00955024768322366	0.981982663194034	1	0.996042521890555	1	normal	-0.00955024768322366	0.0119416068543588
Q9CY58	0.0588498818021725	0.419349443623783	0.13275598336448	1	0.996042521890555	1	normal	0.419349443623783	1.2302544050842
Q9CY64	0.0385725840260149	-0.165772529951016	0.101614815490088	1	0.996042521890555	0.82747666089497	normal	-0.165772529951016	1.41372126622473
Q9CYA0	0.0282450950459122	-0.532290136832765	0.0823886382683631	1	0.996042521890555	0.670912749889691	normal	-0.532290136832765	1.54905695950631
Q9CYN2	0.00212143868987006	-0.732581652493156	0.0201797936460054	1	0.996042521890555	0.164329464982149	down	-0.732581652493156	2.67336951493949
Q9CYR0	0.236851312038847	-0.0963945995847586	0.358713634154521	1	0.996042521890555	1	normal	-0.0963945995847586	0.625524205153237
Q9CYR6	0.170829135535391	-0.141182349306739	0.280502602652075	1	0.996042521890555	1	normal	-0.141182349306739	0.767438056813617
Q9CYV5	0.64928646279421	0.157688663849477	0.742316257937015	1	0.996042521890555	1	normal	0.157688663849477	0.187563651793905
Q9CYW4	0.000444610027741089	-0.499897662371418	0.0104700239459518	0.858541963568044	0.505521601541619	0.085260209473407	normal	-0.499897662371418	3.35202074644245
Q9CYZ2	0.418113797119837	-0.260419608963926	0.537177473212512	1	0.996042521890555	1	normal	-0.260419608963926	0.378705501155286
Q9CZ04	0.477344155466236	0.112547613212115	0.58973228675963	1	0.996042521890555	1	normal	0.112547613212115	0.321168390506226
Q9CZ13	0.674178441644736	-0.0366472841295526	0.762647083079077	1	0.996042521890555	1	normal	-0.0366472841295526	0.171225139125081
Q9CZ30	0.0328417129301622	-0.279450360786174	0.0908557989514945	1	0.996042521890555	0.73986310733065	normal	-0.279450360786174	1.48357419939923
Q9CZ42	0.664285684554784	-0.0531471855312781	0.755207184959015	1	0.996042521890555	1	normal	-0.0531471855312781	0.177645106561691
Q9CZ44	0.116664264779627	0.220821511237394	0.214880318855661	1	0.996042521890555	1	normal	0.220821511237394	0.933062151543891
Q9CZB0	0.330528252952909	-0.0819166906154456	0.455910101594852	1	0.996042521890555	1	normal	-0.0819166906154456	0.480791411890541
Q9CZD3	0.048493253207876	-0.290472609613558	0.117197086288371	1	0.996042521890555	0.954367265844029	normal	-0.290472609613558	1.31431867992166
Q9CZL5	0.889825196282551	0.0224175335983525	0.927281410697035	1	0.996042521890555	1	normal	0.0224175335983525	0.0506953009350753
Q9CZM2	0.00640650173896763	-0.425333798691171	0.0351447581191662	1	0.996042521890555	0.286193179175193	normal	-0.425333798691171	2.19337905163348
Q9CZN7	0.0247270895144978	0.168943967045689	0.0754312951856165	1	0.996042521890555	0.614257241585654	normal	0.168943967045689	1.60682699897149
Q9CZS1	0.000351745937954258	2.0622822035626	0.0099885500910246	0.679221406189673	0.422798617421019	0.0813394389060264	up	2.0622822035626	3.45377090920022
Q9CZU6	0.199290122494765	-0.142690951053269	0.316318261832297	1	0.996042521890555	1	normal	-0.142690951053269	0.700514225897225
Q9CZW5	0.506079570589997	-0.0510452939604025	0.616166236323634	1	0.996042521890555	1	normal	-0.0510452939604025	0.295781193928341
Q9CZX8	0.0215755721794914	-0.581534314083688	0.0700208905522654	1	0.996042521890555	0.570198867435157	normal	-0.581534314083688	1.66603767806463
Q9CZY3;Q9D2M8	0.0943188576851249	-0.176015760963304	0.183641347008964	1	0.996042521890555	1	normal	-0.176015760963304	1.02540146770995
Q9D023;G5E869	0.00295200153266914	0.528752570486972	0.022985140966065	1	0.996042521890555	0.187174159644612	normal	0.528752570486972	2.52988342136472
Q9D024	0.206491576368161	-0.233715262845354	0.32316211643447	1	0.996042521890555	1	normal	-0.233715262845354	0.685097660285757
Q9D051	0.167867240940346	0.20494882127046	0.277776193415564	1	0.996042521890555	1	normal	0.20494882127046	0.775034047560268
Q9D0E1	0.0847496936920509	-0.32679966230542	0.169939416946366	1	0.996042521890555	1	normal	-0.32679966230542	1.07186186277789
Q9D0F3	0.012328280040333	-0.549488298225563	0.0510789805699761	1	0.996042521890555	0.415949820703908	normal	-0.549488298225563	1.90909750905683
Q9D0F9	0.976252618589347	0.00437410931959548	0.984112472447227	1	0.996042521890555	1	normal	0.00437410931959548	0.0104377882107982
Q9D0I9	0.124831102575279	-0.29354286068226	0.225912707659667	1	0.996042521890555	1	normal	-0.29354286068226	0.903677193548553
Q9D0J8	0.204222417297001	0.227950044801499	0.321658636052617	1	0.996042521890555	1	normal	0.227950044801499	0.689896587547701
Q9D0M1	0.500801360176414	0.175671570267195	0.612486476292472	1	0.996042521890555	1	normal	0.175671570267195	0.300334500252281
Q9D0M3	0.636630330217324	-0.0601853496286098	0.732181755598363	1	0.996042521890555	1	normal	-0.0601853496286098	0.196112674649607
Q9D0M5	0.564329868459592	0.0855728596103967	0.666754275707492	1	0.996042521890555	1	normal	0.0855728596103967	0.248466963084736
Q9D0Q7	0.891828214834107	-0.0196832636610162	0.928867466475005	1	0.996042521890555	1	normal	-0.0196832636610162	0.0497187919629476
Q9D0R2	0.0764855613579785	-0.269544293845625	0.158542874517519	1	0.996042521890555	1	normal	-0.269544293845625	1.11642054150508
Q9D0S9	0.567092538519382	0.0807345271246183	0.668940557043938	1	0.996042521890555	1	normal	0.0807345271246183	0.246346066875838
Q9D110	0.0100068392346857	0.471259729662813	0.0450104447322487	1	0.996042521890555	0.36653210787035	normal	0.471259729662813	1.99970307733617
Q9D154	0.0601171478161542	-0.329276379294307	0.134827192140527	1	0.996042521890555	1	normal	-0.329276379294307	1.2210016321618
Q9D172	0.148140718092803	0.501670013870458	0.254501536154095	1	0.996042521890555	1	normal	0.501670013870458	0.829325554493483
Q9D1A2	0.00902119731665385	-0.317437003055441	0.0424876390694112	1	0.996042521890555	0.34598822560374	normal	-0.317437003055441	2.04473581794506
Q9D1D4	0.0147848695845199	-0.395098364263135	0.0563108149264457	1	0.996042521890555	0.45855404925825	normal	-0.395098364263135	1.83018250197812
Q9D1E6	0.904818451079688	-0.0109740111633019	0.939357219911225	1	0.996042521890555	1	normal	-0.0109740111633019	0.0434385518487478
Q9D1G1	0.378393240045938	-0.180565043462932	0.503510220767486	1	0.996042521890555	1	normal	-0.180565043462932	0.422056630824608
Q9D1H8	0.0633732112773211	-0.163532672398075	0.139536682983474	1	0.996042521890555	1	normal	-0.163532672398075	1.19809428554188
Q9D1I5	0.019924496524033	0.429122100647569	0.0673284595772934	1	0.996042521890555	0.548273680816308	normal	0.429122100647569	1.70061264406469
Q9D1L0	0.0125344820564597	0.712092891813752	0.0512798407860669	1	0.996042521890555	0.417585479245586	up	0.712092891813752	1.90189360703236
Q9D1L9	0.473010723359438	-0.113167014450512	0.587385020454711	1	0.996042521890555	1	normal	-0.113167014450512	0.325129013505229
Q9D1M0	0.290138051789746	-0.0844350059127075	0.414697689123612	1	0.996042521890555	1	normal	-0.0844350059127075	0.537395309464867
Q9D1M4	0.402813764170357	-0.191027108968144	0.523910451276474	1	0.996042521890555	1	normal	-0.191027108968144	0.394895697996513
Q9D1P4	0.614626060721598	0.0676128483113232	0.711110199672501	1	0.996042521890555	1	normal	0.0676128483113232	0.211389029195759
Q9D1Q6	0.00582774539798764	-0.738603235099247	0.0332940129098051	1	0.996042521890555	0.271122065198129	down	-0.738603235099247	2.23449942990554
Q9D1R9	0.0118559432371191	-0.324953679008422	0.0498776174093181	1	0.996042521890555	0.406166798691724	normal	-0.324953679008422	1.92606388863811
Q9D273	0.922123980880056	-0.0289645548919357	0.95118664908087	1	0.996042521890555	1	normal	-0.0289645548919357	0.0352106835101534
Q9D2G2	0.000394399353999849	0.423610944418263	0.0100576798316975	0.761585152573708	0.461841643533823	0.0819023809012924	normal	0.423610944418263	3.40406380507599
Q9D2R0	0.0154954214490925	-0.744556599041029	0.0579969560158201	1	0.996042521890555	0.472284747795703	down	-0.744556599041029	1.80979660719326
Q9D2V7	0.0130410914353058	-0.329029998030071	0.0516287983394292	1	0.996042521890555	0.42042713407375	normal	-0.329029998030071	1.88468606009989
Q9D358;REV__P48320	0.168726713590738	-0.219675755005537	0.27823337655313	1	0.996042521890555	1	normal	-0.219675755005537	0.772816152463666
Q9D379	0.000176671119764305	0.931383719969664	0.00748646934141158	0.341151932264873	0.247692909909556	0.0609643251591406	up	0.931383719969664	3.7528344383376
Q9D3B1	0.198171120948219	-0.374683030432784	0.314953444074905	1	0.996042521890555	1	normal	-0.374683030432784	0.702959634041698
Q9D3D9	0.779039939377159	0.0294474535791767	0.845602092713487	1	0.996042521890555	1	normal	0.0294474535791767	0.108440276593835
Q9D404	0.246541045707756	0.153168138341409	0.369907349853673	1	0.996042521890555	1	normal	0.153168138341409	0.608110766283645
Q9D4H8	0.00748772047986977	-0.465994236859009	0.0383969564833516	1	0.996042521890555	0.312676701582679	normal	-0.465994236859009	2.1256503763848
Q9D517	0.00165905414790258	0.361080842524068	0.0177979642199994	1	0.995750764590441	0.144933589973696	normal	0.361080842524068	2.78013943932131
Q9D5J6	0.00352877072763451	0.545414672854607	0.0251441190961707	1	0.996042521890555	0.204755296858008	normal	0.545414672854607	2.45237655783663
Q9D5T0	0.00370221594138673	-0.459494091517133	0.0257860048014971	1	0.996042521890555	0.209982344090816	normal	-0.459494091517133	2.43153825348761
Q9D5V6	0.852882052339422	-0.0440441869212247	0.89665594635614	1	0.996042521890555	1	normal	-0.0440441869212247	0.0691110245885639
Q9D662	0.0522084575490498	-0.422993241037797	0.122994066326765	1	0.996042521890555	1	normal	-0.422993241037797	1.28225913743153
Q9D6J5	0.227744139971888	0.253587238835147	0.348750146142518	1	0.996042521890555	1	normal	0.253587238835147	0.642552788935051
Q9D6J6	0.0437561502536792	0.431631625151686	0.11039556546364	1	0.996042521890555	0.89898065992528	normal	0.431631625151686	1.35896089501857
Q9D6K5	0.0816899233874263	-0.169666395502062	0.166553161257953	1	0.996042521890555	1	normal	-0.169666395502062	1.08783151124156
Q9D6M3;Q9DB41	0.000203333934016758	1.3847589929193	0.00748646934141158	0.392637826586359	0.276739979642538	0.0609643251591406	up	1.3847589929193	3.69179013672638
Q9D6R2	0.0245224773504479	-0.373014420307941	0.0751997241452936	1	0.996042521890555	0.612371496576108	normal	-0.373014420307941	1.61043565791864
Q9D6U8	0.360442501215962	-0.115663940135847	0.483404221582565	1	0.996042521890555	1	normal	-0.115663940135847	0.443164005275403
Q9D6Y7	0.00169918357797549	0.439151914184186	0.0181277540832634	1	0.995871556501031	0.147619157167167	normal	0.439151914184186	2.76975969788505
Q9D6Y9	0.0018688886222893	0.640286780269269	0.0188604004158775	1	0.996042521890555	0.153585292498954	up	0.640286780269269	2.72841657993014
Q9D711	0.548041981904225	-0.121110781843374	0.655274964122018	1	0.996042521890555	1	normal	-0.121110781843374	0.261186171787546
Q9D7A8	0.803364952311715	0.0510084083019424	0.862311130024415	1	0.996042521890555	1	normal	0.0510084083019424	0.0950871187701896
Q9D7B6	0.435880112286117	0.0317299996249263	0.553423140723619	1	0.996042521890555	1	normal	0.0317299996249263	0.360632945897285
Q9D7G0	0.872000157776207	-0.0102868874750516	0.91264623559125	1	0.996042521890555	1	normal	-0.0102868874750516	0.059483436487926
Q9D7I5	0.000167238840528202	1.39494496102143	0.00748646934141158	0.322938201059958	0.237441699331308	0.0609643251591406	up	1.39494496102143	3.7766628520876
Q9D7J4	0.785212763296981	-0.0739991194249314	0.850390266924548	1	0.996042521890555	1	normal	-0.0739991194249314	0.105012649743963
Q9D7J9	0.0217376976179586	0.529165093229927	0.0703107103857254	1	0.996042521890555	0.572558947969633	normal	0.529165093229927	1.66278645678917
Q9D7N3	0.340785831345857	-0.316700642957828	0.464922707395814	1	0.996042521890555	1	normal	-0.316700642957828	0.467518469938865
Q9D7N9	0.194417134084407	0.244340210450839	0.309932997335083	1	0.996042521890555	1	normal	0.244340210450839	0.711265463121676
Q9D7P6	0.0844330340943836	0.346431742245486	0.169480445775733	1	0.996042521890555	1	normal	0.346431742245486	1.0734876041086
Q9D7X3	0.0367296456201012	0.267252398745117	0.098919031649115	1	0.996042521890555	0.80552417099018	normal	0.267252398745117	1.43498326185283
Q9D819	0.0927400072682697	0.159191478662719	0.181623685633903	1	0.996042521890555	1	normal	0.159191478662719	1.03273287440345
Q9D826	0.264255571628653	0.080206939699667	0.387891696007542	1	0.996042521890555	1	normal	0.080206939699667	0.577975847153667
Q9D855	0.829398910861391	-0.0206872471752308	0.880718343085862	1	0.996042521890555	1	normal	-0.0206872471752308	0.0812365392724575
Q9D880	0.201375236620907	-0.175221702154331	0.318473040061402	1	0.996042521890555	1	normal	-0.175221702154331	0.695993936265617
Q9D892	0.299788073528596	-0.203463652680761	0.425968189833494	1	0.996042521890555	1	normal	-0.203463652680761	0.523185648685031
Q9D898	0.0185255464084481	-0.371462865183601	0.0645718955139229	1	0.996042521890555	0.525826241280059	normal	-0.371462865183601	1.7322289737036
Q9D8B3	0.0389660665750513	-0.238452096425914	0.102257684561468	1	0.996042521890555	0.832711715940949	normal	-0.238452096425914	1.4093134317995
Q9D8B4	0.00085735973979217	0.495550834559615	0.0133513036898281	1	0.780197363210875	0.10872324220213	normal	0.495550834559615	3.06683691410346
Q9D8C4	0.673084111672795	-0.0577597455670733	0.76185546286059	1	0.996042521890555	1	normal	-0.0577597455670733	0.171930660957549
Q9D8E6	0.00386979135522952	-0.395439708488737	0.0260368191879728	1	0.996042521890555	0.212024792822572	normal	-0.395439708488737	2.41231244989458
Q9D8N0	0.00417412904727059	-0.371509112502854	0.0270477959405352	1	0.996042521890555	0.220257447317077	normal	-0.371509112502854	2.37943412842553
Q9D8S9	0.0131207243334485	0.379458284202038	0.0517711812177156	1	0.996042521890555	0.421586595990053	normal	0.379458284202038	1.88204218894386
Q9D8T2	0.0830284946790208	-0.484619113075741	0.167661624676264	1	0.996042521890555	1	normal	-0.484619113075741	1.0807728358395
Q9D8T7	0.156598221254512	0.170506206617497	0.264467334697569	1	0.996042521890555	1	normal	0.170506206617497	0.805213175252134
Q9D8U8	0.00360190432777883	-0.616568963051406	0.0255708722681652	1	0.996042521890555	0.208230462246886	down	-0.616568963051406	2.44346782690503
Q9D8W5	0.772578498572478	-0.0248018833257917	0.842472989842527	1	0.996042521890555	1	normal	-0.0248018833257917	0.112057382757683
Q9D8X1	0.0442345833220418	0.238955354505258	0.11120807429012	1	0.996042521890555	0.905597136936435	normal	0.238955354505258	1.35423805931126
Q9D8Y0;Q9D4J1	0.30193816758748	-0.23178581670575	0.428078268437169	1	0.996042521890555	1	normal	-0.23178581670575	0.520081984940092
Q9D906	0.850350194064897	-0.0332305382454483	0.895462381948236	1	0.996042521890555	1	normal	-0.0332305382454483	0.0704021848396844
Q9D9V3	0.0171336524497714	-0.475932864686659	0.0618495947985819	1	0.996042521890555	0.503657817364531	normal	-0.475932864686659	1.76615004685955
Q9DAK9	0.0208493291114181	-0.290148619506521	0.0688206060070913	1	0.996042521890555	0.560424628877774	normal	-0.290148619506521	1.68090791516968
Q9DAR7	0.850295181054184	-0.0321207578725561	0.895462381948236	1	0.996042521890555	1	normal	-0.0321207578725561	0.0704302822282917
Q9DAS9	0.623695603658983	-0.0526583869796845	0.719878189280034	1	0.996042521890555	1	normal	-0.0526583869796845	0.205027317217705
Q9DAV9	0.545228960179769	0.15281789405416	0.652719852515272	1	0.996042521890555	1	normal	0.15281789405416	0.263421084399656
Q9DAW9	0.164091436988655	-0.298899112390566	0.273627430764328	1	0.996042521890555	1	normal	-0.298899112390566	0.784914081747684
Q9DB05	0.36948544645913	0.078876270593931	0.493413829261812	1	0.996042521890555	1	normal	0.078876270593931	0.432402663214944
Q9DB15	0.450464275175767	-0.0849481529331217	0.566306325107035	1	0.996042521890555	1	normal	-0.0849481529331217	0.346339645770913
Q9DB20	0.659910621484048	0.0543105206278116	0.751348708776944	1	0.996042521890555	1	normal	0.0543105206278116	0.180514881465444
Q9DB25	0.915225257806898	-0.0203600171381186	0.946598807083621	1	0.996042521890555	1	normal	-0.0203600171381186	0.0384720030016661
Q9DB26	0.0856860143134768	-0.312099273591287	0.171283326748782	1	0.996042521890555	1	normal	-0.312099273591287	1.06709005791517
Q9DB27;Q9CQ21	0.0512443238657423	-1.17849469359075	0.121563623322787	1	0.996042521890555	0.989925146527922	normal	-1.17849469359075	1.29035423271723
Q9DB29	0.678861101987435	-0.061199525604026	0.766339006877002	1	0.996042521890555	1	normal	-0.061199525604026	0.168219075220417
Q9DB30	0.478462424432383	0.22254115103224	0.590358429123917	1	0.996042521890555	1	normal	0.22254115103224	0.320152163430391
Q9DB77	0.946765193326608	-0.00657174609775613	0.965260606290222	1	0.996042521890555	1	normal	-0.00657174609775613	0.023757716759063
Q9DBA8	0.0813378881852296	0.337177095703067	0.16638078610771	1	0.996042521890555	1	normal	0.337177095703067	1.08970710758188
Q9DBB8	0.19116153817384	0.0674577286904949	0.306334381920071	1	0.996042521890555	1	normal	0.0674577286904949	0.718599483603621
Q9DBC0	0.85048058440863	0.0182394147902292	0.895462381948236	1	0.996042521890555	1	normal	0.0182394147902292	0.0703355964317084
Q9DBC7;P12849	0.288151593398042	-0.0949114595891909	0.413096094246046	1	0.996042521890555	1	normal	-0.0949114595891909	0.540378974548481
Q9DBD0;CON__Q2HJF0	0.0154978919234403	-0.400060692160975	0.0579969560158201	1	0.996042521890555	0.472284747795703	normal	-0.400060692160975	1.80972737204139
Q9DBE0	0.000228742460457423	-3.03009863635949	0.00748646934141158	0.441701691143284	0.303998729947915	0.0609643251591406	down	-3.03009863635949	3.64065321173452
Q9DBF1	0.00539673075278515	0.397241087586333	0.0317716069622809	1	0.996042521890555	0.258724705778558	normal	0.397241087586333	2.26786924869346
Q9DBG1	0.00115710970654818	-0.72742317930842	0.0155222275946033	1	0.90145094458275	0.126401657058434	down	-0.72742317930842	2.93662546326968
Q9DBG3	0.130171168284338	-0.160907937416409	0.233173029644766	1	0.996042521890555	1	normal	-0.160907937416409	0.885485197346988
Q9DBG5	0.592701964891475	0.170190816204517	0.691963418503893	1	0.996042521890555	1	normal	0.170190816204517	0.2271636330105
Q9DBG6	0.0091573061788016	-0.460443898485818	0.0429193160953056	1	0.996042521890555	0.349503487253819	normal	-0.460443898485818	2.03823226473197
Q9DBG7	0.0104939197628738	-0.539512379312796	0.0460539978684304	1	0.996042521890555	0.375030040582518	normal	-0.539512379312796	1.97906226076607
Q9DBH5	8.87282173453623e-07	-1.32441795008937	0.000428335469234737	0.00171334187693895	0.00171068003041859	0.00348805045913617	down	-1.32441795008937	6.05193824388227
Q9DBJ1;O70250	0.00101332349384538	0.214222372992721	0.0144942790119661	1	0.849165087842427	0.118030796405586	normal	0.214222372992721	2.99425188813993
Q9DBK0	0.0369766192323287	0.464402199352149	0.099287685047522	1	0.996042521890555	0.808526214360236	normal	0.464402199352149	1.43207279885189
Q9DBL1	0.000223148604770923	-0.561064109965572	0.00748646934141158	0.430899955812652	0.298126535973953	0.0609643251591406	normal	-0.561064109965572	3.65140582422647
Q9DBL7	0.00928455905171289	0.361003487818902	0.0429939652970206	1	0.996042521890555	0.350111375698783	normal	0.361003487818902	2.03223871722902
Q9DBM2	0.093947810890989	1.1244836172125	0.183339543033442	1	0.996042521890555	1	normal	1.1244836172125	1.02711333508491
Q9DBN5	0.289710505654425	-0.760794210373564	0.414393323273107	1	0.996042521890555	1	normal	-0.760794210373564	0.538035755866243
Q9DBP5	0.0135152541630317	0.204744357140513	0.0526168463484159	1	0.996042521890555	0.428473073667666	normal	0.204744357140513	1.8691757827019
Q9DBT9	0.00332193522506141	0.564497755454144	0.0242527359877889	1	0.996042521890555	0.197496525442202	normal	0.564497755454144	2.47860884017862
Q9DBW0	0.00145199303022616	-0.824933880852049	0.0177455603883969	1	0.989372338798364	0.144506851536162	down	-0.824933880852049	2.83803546830644
Q9DC29	0.43023626473087	0.190968083480695	0.549098630003509	1	0.996042521890555	1	normal	0.190968083480695	0.36629298560658
Q9DC50	0.168398839193859	-0.25696090610051	0.278012099648407	1	0.996042521890555	1	normal	-0.25696090610051	0.773660906502873
Q9DC51;P18872;P20612;P50149;Q3V3I2	0.548935535803824	-0.0913023858492268	0.655937202745782	1	0.996042521890555	1	normal	-0.0913023858492268	0.260478653889608
Q9DC61	0.336370653108612	-0.115647935308272	0.460334323992013	1	0.996042521890555	1	normal	-0.115647935308272	0.47318190154522
Q9DC69	0.0951532567612875	0.353829436071293	0.184664260106579	1	0.996042521890555	1	normal	0.353829436071293	1.02157634275005
Q9DC70	0.133225696802078	0.17557835176939	0.237982257654775	1	0.996042521890555	1	normal	0.17557835176939	0.875411999617687
Q9DCC4	0.0523618699898104	0.271619018266148	0.12300580407582	1	0.996042521890555	1	normal	0.271619018266148	1.28098485196555
Q9DCD0	0.33062953864034	0.258629803174446	0.455910101594852	1	0.996042521890555	1	normal	0.258629803174446	0.480658348903004
Q9DCE9	0.654220759813782	0.10121866011395	0.746631375413955	1	0.996042521890555	1	normal	0.10121866011395	0.184275678906355
Q9DCF9	0.00686583358620086	-0.678508434812154	0.036725553060814	1	0.996042521890555	0.299066015813882	down	-0.678508434812154	2.16330672719494
Q9DCG6	0.00848618847104812	0.202446121935171	0.0409672861517798	1	0.996042521890555	0.333607584556507	normal	0.202446121935171	2.07128732715021
Q9DCH4	0.032713624816848	-0.607742926297405	0.090631290561454	1	0.996042521890555	0.738034875374142	down	-0.607742926297405	1.48527133142575
Q9DCJ5	0.0494565889145541	0.47203587930914	0.118717357826577	1	0.996042521890555	0.966747244196799	normal	0.47203587930914	1.30577584079868
Q9DCL9	0.145922563184352	-0.284559200912581	0.252036198129681	1	0.996042521890555	1	normal	-0.284559200912581	0.835877550403794
Q9DCM0	0.0121644470126802	0.429952369481882	0.0507616028854454	1	0.996042521890555	0.413365329206566	normal	0.429952369481882	1.9149076290102
Q9DCM2	0.00580541015558628	0.67842284149708	0.0332860412933983	1	0.996042521890555	0.271057150190466	up	0.67842284149708	2.23616709168505
Q9DCN1	0.00634495132141501	0.495469612347696	0.0350497509617668	1	0.996042521890555	0.285419510444046	normal	0.495469612347696	2.19757170547187
Q9DCN2	0.827723665464497	-0.0571148730147115	0.880000214763558	1	0.996042521890555	1	normal	-0.0571148730147115	0.0821146277010977
Q9DCP2	0.957384349182701	-0.0148701633591433	0.971470929202205	1	0.996042521890555	1	normal	-0.0148701633591433	0.0189136764144914
Q9DCQ2	0.0145232585772333	-0.693843496918094	0.0555334897279951	1	0.996042521890555	0.452224081954356	down	-0.693843496918094	1.83793593023802
Q9DCS2	0.00964978364963093	-0.489131296290212	0.0441557635721264	1	0.996042521890555	0.359572210250137	normal	-0.489131296290212	2.01548242352924
Q9DCS3	0.045773292944444	-0.158265023464369	0.113029150076861	1	0.996042521890555	0.920426644857912	normal	-0.158265023464369	1.33938784317334
Q9DCS9	0.092918286793406	0.282086917233944	0.181788461801486	1	0.996042521890555	1	normal	0.282086917233944	1.03189880622253
Q9DCT1	0.460243185753548	0.0656451014337656	0.575229509184531	1	0.996042521890555	1	normal	0.0656451014337656	0.337012632832726
Q9DCT2	0.104105802905171	0.294454223133	0.197473777416391	1	0.996042521890555	1	normal	0.294454223133	0.98252506204128
Q9DCU9;Q8C9H6	0.0445938516987252	0.471845764239985	0.111542393303418	1	0.996042521890555	0.908319586211801	normal	0.471845764239985	1.35072501477174
Q9DCV4	0.301073130080124	0.126111391179602	0.427165476990976	1	0.996042521890555	1	normal	0.126111391179602	0.521328002304075
Q9DCW4	0.739277023017827	0.0297018958657507	0.817608208160036	1	0.996042521890555	1	normal	0.0297018958657507	0.131192791613437
Q9DCX2	0.586206505528674	0.0514675242060898	0.685623720276118	1	0.996042521890555	1	normal	0.0514675242060898	0.231949366212275
Q9DCX8	0.0872880453341234	0.22171761434163	0.173494947965565	1	0.996042521890555	1	normal	0.22171761434163	1.05904523167743
Q9DCY0	0.000247740677675416	-2.00906671851194	0.00785213428982075	0.478387248591229	0.323913934356377	0.0639420327803828	down	-2.00906671851194	3.60600267876114
Q9DD20	0.00161900099385257	0.566194140763272	0.0177538979774776	1	0.99544505750249	0.144574746757338	normal	0.566194140763272	2.79075288464715
Q9EP69	0.0235156373381262	-0.222026708825456	0.0732398317740672	1	0.996042521890555	0.596411568024014	normal	-0.222026708825456	1.62864324618942
Q9EP72	0.306478060963485	-0.198737646874583	0.432609017339539	1	0.996042521890555	1	normal	-0.198737646874583	0.51360060872637
Q9EP75	0.011750795388776	-0.538781142998191	0.0496516102751125	1	0.996042521890555	0.404326362060029	normal	-0.538781142998191	1.92993273583775
Q9EP89	0.127084391120268	0.124548196806713	0.228917872437721	1	0.996042521890555	1	normal	0.124548196806713	0.895907787499639
Q9EPE9	0.110995957627553	-0.396698124768585	0.20708521176696	1	0.996042521890555	1	normal	-0.396698124768585	0.954692837537808
Q9EPK7	0.937005594444757	0.0111371456312503	0.959362567801074	1	0.996042521890555	1	normal	0.0111371456312503	0.0282578161247788
Q9EPL8	0.640428200011358	0.0766452232024537	0.734770264125074	1	0.996042521890555	1	normal	0.0766452232024537	0.193529553018073
Q9EPQ7	0.659743132437707	-0.0492529925598715	0.751348708776944	1	0.996042521890555	1	normal	-0.0492529925598715	0.180625121850514
Q9EPU0	0.613291358502207	-0.0595112188558073	0.709991374860768	1	0.996042521890555	1	normal	-0.0595112188558073	0.212333154636243
Q9EQ06	0.248718472378478	0.214764292856924	0.372884604163697	1	0.996042521890555	1	normal	0.214764292856924	0.604291958380572
Q9EQ20	0.00733995601124553	0.399726161283308	0.0378969386569923	1	0.996042521890555	0.308604922488771	normal	0.399726161283308	2.13430654282652
Q9EQC1	0.00286971025031645	-0.483184091843495	0.022880363359183	1	0.996042521890555	0.186320927526234	normal	-0.483184091843495	2.54216195101557
Q9EQF5	0.0243710194494216	0.371594543745716	0.0750565208242952	1	0.996042521890555	0.611205353575037	normal	0.371594543745716	1.61312630372466
Q9EQH2	0.0279460168467371	-0.317471569085198	0.08176327050159	1	0.996042521890555	0.665820212654988	normal	-0.317471569085198	1.55368008347543
Q9EQH3	0.0208475434442095	-0.190089175235647	0.0688206060070913	1	0.996042521890555	0.560424628877774	normal	-0.190089175235647	1.68094511246378
Q9EQK5	0.0468232574734835	-0.494400554256366	0.114450266052274	1	0.996042521890555	0.931999172903232	normal	-0.494400554256366	1.32953837591177
Q9EQS3	0.959972669770909	-0.00779780844032518	0.972883216249883	1	0.996042521890555	1	normal	-0.00779780844032518	0.0177411310610994
Q9EQU5	0.00268414846132736	-0.707412156551647	0.0222450243726314	1	0.996042521890555	0.181147191978002	down	-0.707412156551647	2.57119346683683
Q9ER72	0.293941625788676	-0.353955750369676	0.418893933135007	1	0.996042521890555	1	normal	-0.353955750369676	0.531738908074232
Q9ERE7	0.386814029556742	-0.0821698968600593	0.509160116614908	1	0.996042521890555	1	normal	-0.0821698968600593	0.412497782653718
Q9ERG0	0.229814128327423	0.349320876649022	0.351362693428546	1	0.996042521890555	1	normal	0.349320876649022	0.638623275621507
Q9ERK4	0.0676431625873764	0.216153940352562	0.146958381262016	1	0.996042521890555	1	normal	0.216153940352562	1.16977609560213
Q9ERR7	0.0712692139195256	-0.283002975850705	0.151231705580883	1	0.996042521890555	1	normal	-0.283002975850705	1.14709803132926
Q9ERS2	0.334312755011621	0.283084039244523	0.458818713523412	1	0.996042521890555	1	normal	0.283084039244523	0.475847053483741
Q9ES97	0.142939301797973	0.14849468016943	0.247992625131973	1	0.996042521890555	1	normal	0.14849468016943	0.844848343586665
Q9ESB3	0.023765930230394	0.796789306893313	0.073544889863607	1	0.996042521890555	0.59889573775944	up	0.796789306893313	1.62404518216786
Q9ESP1	0.00113366974022079	-1.50037301680317	0.0155222275946033	1	0.893331755293985	0.126401657058434	down	-1.50037301680317	2.94551344534579
Q9EST5	0.33092255920797	-0.193507550361259	0.455910101594852	1	0.996042521890555	1	normal	-0.193507550361259	0.480273625691206
Q9ET01;Q9WUB3	0.0171808272199175	0.488949244929333	0.0618495947985819	1	0.996042521890555	0.503657817364531	normal	0.488949244929333	1.76495592965515
Q9ET22	0.000368746207467279	-2.35439470307438	0.0100288581213988	0.712048926619316	0.438439240678595	0.0816676779941992	down	-2.35439470307438	3.43327243768362
Q9ET26	0.482015166903389	-0.0497882071943072	0.59360413730258	1	0.996042521890555	1	normal	-0.0497882071943072	0.316939296203437
Q9ET30	0.0544350104975408	-0.379060699927727	0.125786042913643	1	0.996042521890555	1	normal	-0.379060699927727	1.26412168899207
Q9JHI5	0.315454358763843	-0.155612473869292	0.440732050184843	1	0.996042521890555	1	normal	-0.155612473869292	0.501063467389376
Q9JHR7	0.00515264771920583	-0.26676867207653	0.0308042190272026	1	0.996042521890555	0.250847006700448	normal	-0.26676867207653	2.2879695487547
Q9JHS4	0.306849446987937	-0.222909775299868	0.43276556543881	1	0.996042521890555	1	normal	-0.222909775299868	0.513074655076167
Q9JHU4;Q8VHR0	0.121394667443101	-0.177591588410526	0.220727968768952	1	0.996042521890555	1	normal	-0.177591588410526	0.915800390286304
Q9JHW2	0.697953482206377	-0.0376281100480997	0.782210199733322	1	0.996042521890555	1	normal	-0.0376281100480997	0.156173521638013
Q9JHW4	0.841909467421034	-0.0363094290992771	0.890809414569872	1	0.996042521890555	1	normal	-0.0363094290992771	0.074734606734758
Q9JI75	0.0277169884277233	0.327894032861439	0.0813396727263431	1	0.996042521890555	0.662370742507024	normal	0.327894032861439	1.5572539594958
Q9JIF7	0.0549282964337314	-0.231877152219856	0.126571050612811	1	0.996042521890555	1	normal	-0.231877152219856	1.26020387013762
Q9JII5	0.705498731825886	0.100079145145303	0.787522934357796	1	0.996042521890555	1	normal	0.100079145145303	0.151503762577975
Q9JII6	0.00248209014166877	0.365895671380916	0.0214928971460197	1	0.996042521890555	0.175022418508275	normal	0.365895671380916	2.60518245034798
Q9JIL4	6.27243411037956e-05	-0.616387782954285	0.00550548648506497	0.121120702671429	0.103432438480159	0.0448326511374546	down	-0.616387782954285	4.20256389209368
Q9JIM1	0.243201763195088	-0.274902546868199	0.365749692157099	1	0.996042521890555	1	normal	-0.274902546868199	0.614033280784494
Q9JIY7	0.0169210763931963	-0.890393617464533	0.061766726871951	1	0.996042521890555	0.502983001641125	down	-0.890393617464533	1.77157201382911
Q9JIZ0	0.00335445603550528	-0.695881124572878	0.0242527359877889	1	0.996042521890555	0.197496525442202	down	-0.695881124572878	2.47437789574297
Q9JJH1	0.577633950111226	0.189020820787046	0.678473940185387	1	0.996042521890555	1	normal	0.189020820787046	0.238347289273837
Q9JJL3	0.163590346881461	-0.251874668274906	0.273263806079673	1	0.996042521890555	1	normal	-0.251874668274906	0.786242326702601
Q9JJU8	0.671104699340733	0.0404349227727243	0.760060512860384	1	0.996042521890555	1	normal	0.0404349227727243	0.173209720071201
Q9JJW0	0.296148800153754	0.363423965167991	0.421728121752876	1	0.996042521890555	1	normal	0.363423965167991	0.52849002256266
Q9JK23	0.00885168736698494	-0.342786173136525	0.042195312157221	1	0.996042521890555	0.343607729255621	normal	-0.342786173136525	2.05297393333391
Q9JK38	0.881748248228749	0.0275772503546641	0.920354522880927	1	0.996042521890555	1	normal	0.0275772503546641	0.054655394473451
Q9JK42	0.276936684391726	0.229643383070791	0.401173846631975	1	0.996042521890555	1	normal	0.229643383070791	0.557619511666315
Q9JK53	0.585306095620917	-0.174333465474548	0.685095033154764	1	0.996042521890555	1	normal	-0.174333465474548	0.232616952939052
Q9JK81	0.271645838249875	-0.391088917278442	0.396184375876517	1	0.996042521890555	1	normal	-0.391088917278442	0.565996944187999
Q9JKB1;P58321	0.0295533885258132	0.224850714123128	0.0850485741331524	1	0.996042521890555	0.692573320122239	normal	0.224850714123128	1.52939271668821
Q9JKR6	0.00846111946225208	-0.682981461561682	0.0409672861517798	1	0.996042521890555	0.333607584556507	down	-0.682981461561682	2.07257217311757
Q9JKV1	0.520304099471874	0.158225345658226	0.630701328361701	1	0.996042521890555	1	normal	0.158225345658226	0.283742752287704
Q9JKW0	0.333009009546905	0.111762511530621	0.457354478972314	1	0.996042521890555	1	normal	0.111762511530621	0.477544016512975
Q9JKX3	0.610422540624591	-0.0788476452545495	0.707458620708908	1	0.996042521890555	1	normal	-0.0788476452545495	0.214369437883884
Q9JL35	0.859285663918325	0.0309228549491596	0.901995218451995	1	0.996042521890555	1	normal	0.0309228549491596	0.0658624337947458
Q9JLB0	0.0853206955563985	-0.288707052162	0.170906911949591	1	0.996042521890555	1	normal	-0.288707052162	1.06894561272713
Q9JLI6	0.732604838423509	-0.0571398207599898	0.81162360470212	1	0.996042521890555	1	normal	-0.0571398207599898	0.135130217402716
Q9JLJ2	0.0960129734266925	0.134383475189655	0.185586638325268	1	0.996042521890555	1	normal	0.134383475189655	1.0176700804297
Q9JLR9	0.411804838607004	0.130930609674765	0.533330076022887	1	0.996042521890555	1	normal	0.130930609674765	0.385308554833149
Q9JLT4	0.141779605436717	0.143792764335173	0.247090630052618	1	0.996042521890555	1	normal	0.143792764335173	0.84838623659518
Q9JLV1	0.744286558059977	0.0446154158403469	0.821000119575123	1	0.996042521890555	1	normal	0.0446154158403469	0.128259824368458
Q9JLZ3	0.93209655559772	-0.0200890158757807	0.956364744346014	1	0.996042521890555	1	normal	-0.0200890158757807	0.0305390968828542
Q9JM14	0.100124573410993	-0.34409452640976	0.191363861152082	1	0.996042521890555	1	normal	-0.34409452640976	0.99945932125124
Q9JM62	0.0124258994177415	0.635558629554184	0.0510789805699761	1	0.996042521890555	0.415949820703908	up	0.635558629554184	1.90567216613387
Q9JM76	0.00712721020114441	-0.28966364127083	0.0372340619417377	1	0.996042521890555	0.303206939839505	normal	-0.28966364127083	2.14708043246853
Q9JMA1	0.120064631092903	0.173266117254822	0.21913497414026	1	0.996042521890555	1	normal	0.173266117254822	0.920584909195174
Q9JMD3	0.807250521862362	-0.0632685714061541	0.865519576744154	1	0.996042521890555	1	normal	-0.0632685714061541	0.092991665552831
Q9JMH6	0.226254387671748	0.145694938992707	0.34674382745567	1	0.996042521890555	1	normal	0.145694938992707	0.645402989920984
Q9QUH0	0.000978251036543914	0.541611755235512	0.0144198683325672	1	0.835426385208503	0.117424850311731	normal	0.541611755235512	3.00954968325344
Q9QUI0;Q62159	0.108016362256558	-0.307840125582654	0.203293952746017	1	0.996042521890555	1	normal	-0.307840125582654	0.966510452851029
Q9QUM9	0.595303328675864	-0.0297451959247403	0.693742141021782	1	0.996042521890555	1	normal	-0.0297451959247403	0.225261689056649
Q9QUR6	0.00239813791529527	-0.375616441322853	0.0213978285382254	1	0.996042521890555	0.174248249370103	normal	-0.375616441322853	2.62012584453601
Q9QWG7	0.00230322447016781	0.814345613057251	0.0212760391007561	1	0.996042521890555	0.173256485358493	up	0.814345613057251	2.63766373402682
Q9QWR8	0.0102665082169301	-0.838461682591555	0.0454693288231468	1	0.996042521890555	0.370268923938389	down	-0.838461682591555	1.9885772409183
Q9QXC1	0.0455539717015628	0.538508533886202	0.113029150076861	1	0.996042521890555	0.920426644857912	normal	0.538508533886202	1.34147375232706
Q9QXD1	0.117640586767917	0.263602016331734	0.216140792624974	1	0.996042521890555	1	normal	0.263602016331734	0.929442817984817
Q9QXD6;P70695	0.000588464426387408	0.874445051795045	0.0120759204305246	1	0.612640816614713	0.0983374546997878	up	0.874445051795045	3.23027978582074
Q9QXE0	0.0182449189338105	0.47204536385382	0.0643959678334482	1	0.996042521890555	0.524393615054285	normal	0.47204536385382	1.73885806196099
Q9QXF8	0.00845312975497507	0.536511533845497	0.0409672861517798	1	0.996042521890555	0.333607584556507	normal	0.536511533845497	2.072982464582
Q9QXG4	0.0667309050699351	-0.301413314679124	0.145766264355254	1	0.996042521890555	1	normal	-0.301413314679124	1.17567298478188
Q9QXS1	0.0224573504280817	-0.551295605005507	0.0716779234324393	1	0.996042521890555	0.583692530028218	normal	-0.551295605005507	1.64864148415389
Q9QXT0	4.25006540869841e-06	-0.779673582396034	0.00143446937922089	0.00820687630419662	0.00817287578092703	0.0116812683893479	down	-0.779673582396034	5.37160438608658
Q9QXX4	0.155618632881348	0.166505840482298	0.263365100871064	1	0.996042521890555	1	normal	0.166505840482298	0.807938404305983
Q9QXY6	0.554471864023518	-0.0600578708496904	0.658883181187331	1	0.996042521890555	1	normal	-0.0600578708496904	0.25612048668227
Q9QXZ6;Q91YY5	9.09990341077279e-06	-4.56400529365669	0.00219648918577528	0.0175719134862023	0.017262516770236	0.0178865997873561	down	-4.56400529365669	5.0409632173922
Q9QY30	0.914862807726941	-0.0124560730967826	0.946598807083621	1	0.996042521890555	1	normal	-0.0124560730967826	0.0386440275885844
Q9QY76	0.107582125897811	0.271842435903493	0.202872153426439	1	0.996042521890555	1	normal	0.271842435903493	0.968259878007637
Q9QYA2	0.118409544370521	-0.182849148482827	0.217140389534166	1	0.996042521890555	1	normal	-0.182849148482827	0.926613290008453
Q9QYB1	0.00159479885997141	-0.362347490658354	0.0177538979774776	1	0.99523518912653	0.144574746757338	normal	-0.362347490658354	2.7972940834613
Q9QYC7	0.705548770812525	-0.0526709793559801	0.787522934357796	1	0.996042521890555	1	normal	-0.0526709793559801	0.151472960417529
Q9QYF1	0.0878944304057614	-0.431784348895899	0.173897689665497	1	0.996042521890555	1	normal	-0.431784348895899	1.05603864393283
Q9QYG0	0.809205265807958	-0.0187837270757507	0.866861574276214	1	0.996042521890555	1	normal	-0.0187837270757507	0.0919412997718483
Q9QYJ0	0.943256102095614	-0.0125656891977202	0.963662893920284	1	0.996042521890555	1	normal	-0.0125656891977202	0.0253703765877341
Q9QYR7;Q6Q2Z6;Q32Q92	0.949433444139143	0.0235288809025233	0.967165289222356	1	0.996042521890555	1	normal	0.0235288809025233	0.0225354741667827
Q9QYR9	0.319245102748553	0.417580705778768	0.444007596971886	1	0.996042521890555	1	normal	0.417580705778768	0.495875756133749
Q9QYY9	0.455010361967338	-0.0832197972121276	0.570165482776723	1	0.996042521890555	1	normal	-0.0832197972121276	0.341978713026414
Q9QZ23	0.425547421600826	-0.171147347563924	0.544915166519361	1	0.996042521890555	1	normal	-0.171147347563924	0.371052036538258
Q9QZ73;Q8BZJ7	0.0112445086489212	-0.109660065909641	0.0481447497068107	1	0.996042521890555	0.392055592827423	normal	-0.109660065909641	1.94905951717138
Q9QZ85	5.60311950405422e-05	-1.24639451455131	0.00541864950782229	0.108196237623287	0.0937962204978677	0.0441255143717731	down	-1.24639451455131	4.25157011474502
Q9QZ88	0.00798721591368523	-0.291400737706983	0.0398535243651839	1	0.996042521890555	0.324537923998056	normal	-0.291400737706983	2.0976045753829
Q9QZD8	0.012398723066177	1.04159113598928	0.0510789805699761	1	0.996042521890555	0.415949820703908	up	1.04159113598928	1.9066230401498
Q9QZD9	0.0500091410799954	-0.547193823014283	0.119414231898311	1	0.996042521890555	0.972422076426349	normal	-0.547193823014283	1.30095060450896
Q9QZE5	0.0382560096020821	-0.247623593463761	0.100918517133362	1	0.996042521890555	0.821806516866936	normal	-0.247623593463761	1.41730033222237
Q9QZQ8;Q8CCK0	0.0458275546896816	-0.32310597300466	0.113029150076861	1	0.996042521890555	0.920426644857912	normal	-0.32310597300466	1.33887331563565
Q9QZW0;P98197;Q6DFW5	0.00679217786812282	-0.449791034078507	0.036432487398181	1	0.996042521890555	0.296679503623027	normal	-0.449791034078507	2.16799094965857
Q9QZX7	0.357290581913806	-0.233178073895125	0.480786141934187	1	0.996042521890555	1	normal	-0.233178073895125	0.446978431535518
Q9R092	0.762291819156885	-0.109406450483569	0.835065475347286	1	0.996042521890555	1	normal	-0.109406450483569	0.117878741011926
Q9R099	0.272374202152384	-0.277326979898232	0.396946856117927	1	0.996042521890555	1	normal	-0.277326979898232	0.564834028893736
Q9R0A0	0.788040932979977	-0.0877647007789484	0.852496942064053	1	0.996042521890555	1	normal	-0.0877647007789484	0.103451223493145
Q9R0H0	0.0873314807988242	0.687519371147007	0.173494947965565	1	0.996042521890555	1	normal	0.687519371147007	1.05882917585085
Q9R0M5	0.56215267404272	-0.0889616823983832	0.6647377915349	1	0.996042521890555	1	normal	-0.0889616823983832	0.250145719147002
Q9R0N0	0.0424781364576971	0.313873037532634	0.108444963425027	1	0.996042521890555	0.883096385040149	normal	0.313873037532634	1.37183454427808
Q9R0P3	0.0726417343119943	0.164269422905984	0.153637665888785	1	0.996042521890555	1	normal	0.164269422905984	1.13881379563871
Q9R0P5	0.104453117908757	-0.127238799831209	0.197938145909529	1	0.996042521890555	1	normal	-0.127238799831209	0.981078591869805
Q9R0P6	0.0598079305127942	-0.606641476009721	0.134602696760146	1	0.996042521890555	1	normal	-0.606641476009721	1.22324122488138
Q9R0Q3	0.00158310931578397	-0.479291576558995	0.0177538979774776	1	0.995153134309004	0.144574746757338	normal	-0.479291576558995	2.80048909549607
Q9R0Q6	0.0756712185471181	0.406536441205559	0.157643577568003	1	0.996042521890555	1	normal	0.406536441205559	1.12106927245468
Q9R0Q7	0.137561897174198	0.0991235966654704	0.242808065304731	1	0.996042521890555	1	normal	0.0991235966654704	0.861501843270177
Q9R111	0.116077933781431	0.197890818828143	0.214084517795552	1	0.996042521890555	1	normal	0.197890818828143	0.935250331060582
Q9R112	0.0129943359439774	-0.297775422175897	0.0516287983394292	1	0.996042521890555	0.42042713407375	normal	-0.297775422175897	1.88624590956314
Q9R1J0	0.000122175228919842	-0.940785281277338	0.00748646934141158	0.235920367044214	0.182774142464083	0.0609643251591406	down	-0.940785281277338	3.91301683856105
Q9R1P0	0.116070023361619	-0.140679952626027	0.214084517795552	1	0.996042521890555	1	normal	-0.140679952626027	0.935279928147865
Q9R1P1	0.21341828674695	-0.131251358989192	0.331545222613323	1	0.996042521890555	1	normal	-0.131251358989192	0.670768370792361
Q9R1P3	0.605464576549905	-0.0340458365619334	0.703543159950944	1	0.996042521890555	1	normal	-0.0340458365619334	0.217911260710745
Q9R1P4	0.0818305098222473	-0.122455170922083	0.166553161257953	1	0.996042521890555	1	normal	-0.122455170922083	1.08708474306441
Q9R1S7	0.00700295774609311	-0.306741216966897	0.0370252859657803	1	0.996042521890555	0.301506821144932	normal	-0.306741216966897	2.15471849405669
Q9R1T2	0.0445729851888399	-0.412164865585358	0.111542393303418	1	0.996042521890555	0.908319586211801	normal	-0.412164865585358	1.35092827891302
Q9R233	0.0868318900801006	-0.359268071770435	0.173030167670156	1	0.996042521890555	1	normal	-0.359268071770435	1.06132074553468
Q9R257	0.113733453645072	0.276041156462953	0.210767081562988	1	0.996042521890555	1	normal	0.276041156462953	0.944111772810081
Q9WTI7	0.0390549520447404	-0.366739963061989	0.102257684561468	1	0.996042521890555	0.832711715940949	normal	-0.366739963061989	1.40832389112467
Q9WTL7	0.914180802801796	0.0293484824431325	0.946598807083621	1	0.996042521890555	1	normal	0.0293484824431325	0.0389679028506541
Q9WTM5	0.0197525521034472	-0.37764050439137	0.0671139304900731	1	0.996042521890555	0.546526712995703	normal	-0.37764050439137	1.70437678394441
Q9WTP6	0.0223867909541677	0.174144981960004	0.0716779234324393	1	0.996042521890555	0.583692530028218	normal	0.174144981960004	1.65000815612086
Q9WTP7	0.0659200002488525	0.163123079889126	0.14448526728778	1	0.996042521890555	1	normal	0.163123079889126	1.18098279967145
Q9WTX5	0.6779935600698	-0.0335466048441331	0.766065280570382	1	0.996042521890555	1	normal	-0.0335466048441331	0.168774431264843
Q9WU19	0.00442234319478912	-1.27023066460503	0.0282766381097278	1	0.996042521890555	0.230264238256235	down	-1.27023066460503	2.35434755713958
Q9WU78	0.0290826032129088	-0.195315937730774	0.084090604699905	1	0.996042521890555	0.684772318427361	normal	-0.195315937730774	1.53636672193951
Q9WU79	0.0605220304369058	0.677278779624405	0.135506676658211	1	0.996042521890555	1	normal	0.677278779624405	1.21808651037866
Q9WU84	0.1993574959347	-0.131922024244563	0.316318261832297	1	0.996042521890555	1	normal	-0.131922024244563	0.700367430019781
Q9WUA2	0.361227913807783	-0.093910164569175	0.484060445220561	1	0.996042521890555	1	normal	-0.093910164569175	0.442218697050993
Q9WUL7	0.851218498557239	0.0438437756427752	0.89575091047086	1	0.996042521890555	1	normal	0.0438437756427752	0.0699589469216346
Q9WUM3	0.00155409010002138	-0.413650641474059	0.0177538979774776	1	0.994910646736182	0.144574746757338	normal	-0.413650641474059	2.80852380612212
Q9WUM4	0.00468987346866878	-0.570684458077243	0.0293471576270518	1	0.996042521890555	0.23898176543321	normal	-0.570684458077243	2.32883887425725
Q9WUM5	0.000504676182430886	0.442235359894052	0.0109904329211511	0.974529708274041	0.55034569738877	0.0894980391542547	normal	0.442235359894052	3.29698719077437
Q9WUP7	0.235437119725272	0.1394263273631	0.357694003296223	1	0.996042521890555	1	normal	0.1394263273631	0.628125063918437
Q9WUQ2	0.174706837260613	-0.283798103731424	0.284451014123309	1	0.996042521890555	1	normal	-0.283798103731424	0.757690098300123
Q9WUR2;Q78JN3	0.147171840026799	0.155871176217529	0.25328772111564	1	0.996042521890555	1	normal	0.155871176217529	0.832175280290092
Q9WUR9	0.100191022073928	0.234639487688857	0.191363861152082	1	0.996042521890555	1	normal	0.234639487688857	0.999171193024068
Q9WUU7	0.000139671961726275	-0.959939920700304	0.00748646934141158	0.269706558093437	0.204898767852446	0.0609643251591406	down	-0.959939920700304	3.85489076704039
Q9WUZ9	0.000851829690969604	1.32886025190784	0.0133513036898281	1	0.777548602528184	0.10872324220213	up	1.32886025190784	3.06964722643704
Q9WV32	0.0134136856918621	-1.1955906665309	0.0523269233757287	1	0.996042521890555	0.426112153242835	down	-1.1955906665309	1.87245187422089
Q9WV55	0.762845933978567	-0.0323599993591428	0.835065475347286	1	0.996042521890555	1	normal	-0.0323599993591428	0.117563164245839
Q9WV68	0.106789049832826	0.299846011056878	0.201573465520222	1	0.996042521890555	1	normal	0.299846011056878	0.971473277653821
Q9WV98	0.588188816381921	-0.0690944524264136	0.687525789608649	1	0.996042521890555	1	normal	-0.0690944524264136	0.230483237275046
Q9WVA2;Q4FZG7	0.322087668902156	-0.428418974289881	0.446483337150082	1	0.996042521890555	1	normal	-0.428418974289881	0.492025901787766
Q9WVA3	0.977403209096018	-0.00812111622123179	0.984494100670899	1	0.996042521890555	1	normal	-0.00812111622123179	0.00992623939173843
Q9WVA4	0.78992859049228	-0.057547963731063	0.85358260114191	1	0.996042521890555	1	normal	-0.057547963731063	0.102412167136004
Q9WVD5	0.00059948322697165	0.88488817966082	0.0120759204305246	1	0.62106462314263	0.0983374546997878	up	0.88488817966082	3.22222296358358
Q9WVE8	0.270554780328542	-0.174582777695797	0.395190076259012	1	0.996042521890555	1	normal	-0.174582777695797	0.567744788281144
Q9WVJ2	0.513532052461252	0.0637766518262086	0.624059404218173	1	0.996042521890555	1	normal	0.0637766518262086	0.289432444427707
Q9WVJ3	0.000195646470885506	-0.329697462543661	0.00748646934141158	0.377793335279913	0.268426958054915	0.0609643251591406	normal	-0.329697462543661	3.70852798159297
Q9WVK4;Q8BH64	0.385176534250225	0.185533569738191	0.507350537269566	1	0.996042521890555	1	normal	0.185533569738191	0.414340178858159
Q9WVL0	0.0236348981148746	0.291811734787059	0.0734911051833835	1	0.996042521890555	0.598457754701714	normal	0.291811734787059	1.62644626551013
Q9WVM8	0.0736039984164834	-0.411954998337213	0.155241210163754	1	0.996042521890555	1	normal	-0.411954998337213	1.1330985926863
Q9WVQ5	0.133744249997726	-0.358147934235641	0.238467356182465	1	0.996042521890555	1	normal	-0.358147934235641	0.873724880319355
Q9Z0E6;Q01514	0.347855636919028	-0.173553693216097	0.471268132503768	1	0.996042521890555	1	normal	-0.173553693216097	0.458600954609067
Q9Z0J0	0.0109112248947571	-0.519087474795574	0.0473473601612941	1	0.996042521890555	0.385562236170972	normal	-0.519087474795574	1.96212649275047
Q9Z0K8	0.130061574826355	0.80491406211396	0.233173029644766	1	0.996042521890555	1	normal	0.80491406211396	0.885850991722438
Q9Z0M5	0.456238753869743	-0.0706138684283751	0.571334003711072	1	0.996042521890555	1	normal	-0.0706138684283751	0.340807827614941
Q9Z0N1	0.0686586740716287	-0.460915487894367	0.148433772712544	1	0.996042521890555	1	normal	-0.460915487894367	1.16330458787408
Q9Z0R9	0.222278433010195	-0.141859710514506	0.342280425951106	1	0.996042521890555	1	normal	-0.141859710514506	0.653102673509045
Q9Z0S1	0.00925027475375356	-0.141901586981727	0.042938174397832	1	0.996042521890555	0.349657055462642	normal	-0.141901586981727	2.03384536755643
Q9Z0X1	0.167874064068339	-0.0785537184857232	0.277776193415564	1	0.996042521890555	1	normal	-0.0785537184857232	0.775016395595536
Q9Z172	0.619041789090007	-0.0824956543114292	0.715361875962181	1	0.996042521890555	1	normal	-0.0824956543114292	0.208280032468406
Q9Z1D1	0.0338762060190915	-0.354584080421724	0.0927961827240302	1	0.996042521890555	0.755664172138067	normal	-0.354584080421724	1.47010523462342
Q9Z1J3	0.22467504146736	-0.16227756776443	0.345691382257161	1	0.996042521890555	1	normal	-0.16227756776443	0.648445169481345
Q9Z1N5	0.00317218837144563	-0.504697546729855	0.0239100979752423	1	0.996042521890555	0.194706332327642	normal	-0.504697546729855	2.49864103123768
Q9Z1P6	0.159913137630421	0.284461867483847	0.268390320602109	1	0.996042521890555	1	normal	0.284461867483847	0.79611585541562
Q9Z1Q5	0.0752258332426345	-0.376276435655123	0.157151346592162	1	0.996042521890555	1	normal	-0.376276435655123	1.12363299307709
Q9Z1Q9	0.000972402180844989	-0.496776495296464	0.0144198683325672	1	0.832981975573396	0.117424850311731	normal	-0.496776495296464	3.01215407581813
Q9Z1T1	0.170770209589347	-0.236188737105964	0.280502602652075	1	0.996042521890555	1	normal	-0.236188737105964	0.767587888561406
Q9Z1Z0	0.110735803429334	-0.219825697475151	0.206799648377219	1	0.996042521890555	1	normal	-0.219825697475151	0.955711939032659
Q9Z1Z2	0.232736150231334	-0.123100142432534	0.354706792499374	1	0.996042521890555	1	normal	-0.123100142432534	0.633136153771202
Q9Z204;Q8BTF8	0.432578862492307	-0.15364492014471	0.550995899388288	1	0.996042521890555	1	normal	-0.15364492014471	0.363934705718083
Q9Z211	0.0162467464780176	1.5533462830073	0.0602158684242842	1	0.996042521890555	0.490353945891658	up	1.5533462830073	1.78923359641522
Q9Z239	0.282781351530071	0.14795518119838	0.407196711263659	1	0.996042521890555	1	normal	0.14795518119838	0.54854923417722
Q9Z2G9	0.0261504865441772	0.76761275193903	0.0778067635081759	1	0.996042521890555	0.633601316424868	up	0.76761275193903	1.58252022643397
Q9Z2I0	0.435930199945827	-0.0746894986160387	0.553423140723619	1	0.996042521890555	1	normal	-0.0746894986160387	0.360583043311959
Q9Z2I8	0.00115753535661465	0.67278035001756	0.0155222275946033	1	0.901720042802809	0.126401657058434	up	0.67278035001756	2.93646573469608
Q9Z2I9	0.0419477331217368	0.177368177563315	0.107857620050697	1	0.996042521890555	0.878313490618256	normal	0.177368177563315	1.37729150371065
Q9Z2M7;O35621	0.000520541260289396	-0.523427111705299	0.011168501929098	1	0.562184561112547	0.090948102783206	normal	-0.523427111705299	3.28354484078204
Q9Z2U0;Q9CWH6	0.252030916809811	-0.188469664852471	0.376075402186273	1	0.996042521890555	1	normal	-0.188469664852471	0.598546180741013
Q9Z2U1	0.345761440619468	-0.0831796451297997	0.470186860448023	1	0.996042521890555	1	normal	-0.0831796451297997	0.461223440963547
Q9Z2V4;Q8BH04	0.0618988449576924	0.729269368568054	0.137071868822596	1	0.996042521890555	1	normal	0.729269368568054	1.20831745490849
Q9Z2W0	0.0154578404630518	0.48084292421001	0.0579969560158201	1	0.996042521890555	0.472284747795703	normal	0.48084292421001	1.81085117927215
Q9Z2X1	0.0247146959469687	-0.445678676854939	0.0754312951856165	1	0.996042521890555	0.614257241585654	normal	-0.445678676854939	1.60704472808672
Q9Z2Y8	0.177782322620352	0.115743980663124	0.288243211570025	1	0.996042521890555	1	normal	0.115743980663124	0.750111424300029
Q9Z2Z6	0.00397278681595504	0.686336943345455	0.0262720936356479	1	0.996042521890555	0.213940695670175	up	0.686336943345455	2.40090473903183
